# Supplementary material for: PITX2 dosage-dependent changes in pacemaker cell state underlie sinus node dysfunction and atrial arrhythmias
Source: Nat Commun. 2025 Dec 5;16:11197. doi: 10.1038/s41467-025-66959-3 (PMC12712101; doi:10.1038/s41467-025-66959-3)
Supplement: Supplementary file 3 — Supplementary Data 1–22 [file 41467_2025_66959_MOESM3_ESM.xlsx]

## Sheet: Supplementary data list
Supplementary data list
Supplementary data 1: NanoString GeoMx E17.5 wild-type SAN vs delB/delB HCN4-high
Supplementary data 2: NanoString GeoMx E17.5 wild-type SAN vs delB/delB HCN4-low
Supplementary data 3: NanoString GeoMx E17.5 delB/delB HCN4-high vs delB/delB HCN4-low
Supplementary data 4: PANTHER GO term analysis E17.5 wild-type SAN vs delB/delB SAN
Supplementary data 5: PANTHER GO term analysis of NanoString GeoMx E17.5 wild-type vs delB/delB SAN and RA cluster analysis
Supplementary data 6: NanoString GeoMx E17.5 wild-type SAN vs delB/+ HCN4-high
Supplementary data 7: NanoString GeoMx E17.5 wild-type SAN vs delB/+ HCN4-low
Supplementary data 8: NanoString GeoMx E17.5 delB/+ HCN4-high vs delB/+ HCN4-low
Supplementary data 9: NanoString GeoMx E17.5 delB/+ HCN4-low vs delB/delB HCN4-low
Supplementary data 10: NanoString GeoMx E17.5 delB/+ HCN4-high vs delB/delB HCN4-high
Supplementary data 11: scRNA-seq cluster_0_mCherry vs cluster_0_PITX2c
Supplementary data 12: scRNA-seq cluster_0_mCherry vs cluster_7_PITX2c
Supplementary data 13: PANTHER GO term analysis of scRNA-seq cluster_0_mCherry vs cluster_0_PITX2c
Supplementary data 14: NanoString GeoMx ROI information
Supplementary data 15: NanoString GeoMX adult wild-type SAN vs delB/delB SAN
Supplementary data 16: NanoString GeoMX adult wild-type SAN vs delB/+ SAN
Supplementary data 17: NanoString GeoMX adult wild-type RA vs delB/delB RA
Supplementary data 18: PANTHER GO term analysis adult wild-type RA vs delB/delB RA
Supplementary data 19: NanoString GeoMX E17.5 wild-type LAA vs delB/+ LAA
Supplementary data 20: NanoString GeoMX E17.5 wild-type LAA vs delB/delB LAA
Supplementary data 21: NanoString GeoMX E17.5 wild-type LAB vs delB/+ LAB
Supplementary data 22: NanoString GeoMX E17.5 wild-type LAB vs delB/delB LAB

## Sheet: Supplementary data 1
Supplementary data 1: NanoString GeoMx E17.5 wild-type SAN vs delB/delB HCN4-high
baseMean	L2FC (+ is down in HOM)	lfcSE	stat	pvalue	padj	gene
146.671	-1.97736	0.19533	-10.1232	4.36004e-24	3.8037e-20	Sfrp1
762.704	-2.86345	0.285985	-10.0126	1.3416e-23	5.85207e-20	Fabp5
126.716	-1.84929	0.213117	-8.67737	4.05041e-18	1.17786e-14	Slit3
183.559	-1.08961	0.128608	-8.47233	2.40536e-17	4.54222e-14	Peg3
293.348	-0.964721	0.113991	-8.46311	2.60329e-17	4.54222e-14	Tuba1a
182.749	0.911465	0.115325	7.90343	2.7134e-15	3.94528e-12	Nt5dc2
62.2364	1.22721	0.156517	7.84077	4.47774e-15	5.58055e-12	Cited1
28.3627	1.47501	0.19248	7.66318	1.81379e-14	1.97793e-11	Cckar
102.511	-1.30299	0.172145	-7.56917	3.7562e-14	3.64101e-11	Pde4dip
68.3145	2.81721	0.376981	7.47308	7.83403e-14	6.83441e-11	A630076J17Rik
161.624	-1.12328	0.165912	-6.77033	1.28486e-11	1.01901e-08	Fbln1
83.3268	1.18204	0.175108	6.75037	1.47466e-11	1.07208e-08	Gsta4
37.0411	-1.66286	0.249381	-6.66795	2.59397e-11	1.74076e-08	Dapk2
34.0828	1.31864	0.19909	6.62333	3.51191e-11	2.18842e-08	Calca
71.5213	1.20259	0.1873	6.42067	1.35679e-10	7.89107e-08	Alox8
175.209	-1.177	0.187679	-6.27136	3.57917e-10	1.95154e-07	Myom2
56.4925	-1.25042	0.204009	-6.12926	8.82904e-10	4.27914e-07	Dhcr24
44.3827	1.12425	0.183344	6.13192	8.68242e-10	4.27914e-07	Mt2
444.044	0.796069	0.131568	6.05061	1.44298e-09	6.62558e-07	Hcn4
55.7154	1.06466	0.177758	5.98941	2.1061e-09	9.18679e-07	Mgmt
51.347	0.999811	0.167263	5.97749	2.26597e-09	9.41349e-07	Igsf3
59.2042	-1.20675	0.210595	-5.73019	1.00321e-08	3.97818e-06	Hk2
42.829	1.07335	0.187921	5.71171	1.11848e-08	4.24243e-06	S1pr3
56.0877	-1.15367	0.204319	-5.64642	1.63819e-08	5.95481e-06	Osr1
59.8068	0.786957	0.141618	5.55691	2.74598e-08	9.58238e-06	Cpne5
50.9709	-1.23083	0.2262	-5.44135	5.28791e-08	1.7743e-05	Cdh13
50.9134	-1.47865	0.276607	-5.34566	9.00881e-08	2.91085e-05	Camk1d
68.8817	0.818695	0.153635	5.32882	9.88534e-08	3.07999e-05	Inpp4a
159.682	0.698011	0.131562	5.30557	1.1232e-07	3.16089e-05	Cacna2d2
152.218	-1.08203	0.203922	-5.30611	1.11986e-07	3.16089e-05	Gja1
52.5818	-1.25187	0.235835	-5.30824	1.10687e-07	3.16089e-05	Olfm1
96.256	0.716851	0.135497	5.29053	1.21962e-07	3.325e-05	Sulf2
41.1142	-1.26449	0.241902	-5.22726	1.72039e-07	4.54809e-05	Rd3
69.5404	-0.884897	0.170679	-5.18456	2.16525e-07	5.55577e-05	Adamtsl5
37.173	-1.18378	0.228903	-5.17152	2.32195e-07	5.78763e-05	Mn1
28.1509	0.96161	0.186742	5.14939	2.61333e-07	6.16181e-05	Isl1
39.4539	0.910649	0.17683	5.14986	2.60677e-07	6.16181e-05	Kank3
177.733	0.540352	0.106105	5.0926	3.53196e-07	8.10863e-05	Ywhah
271.344	-0.571373	0.113174	-5.04862	4.45002e-07	9.95436e-05	Tbx20
257.713	0.558947	0.111281	5.02284	5.09123e-07	0.00011104	Furin
37.9171	-1.30494	0.260837	-5.00292	5.64683e-07	0.000120103	Adgrd1
273.261	-0.51677	0.103466	-4.99458	5.89639e-07	0.000120103	Cavin1
60.8376	0.746116	0.149408	4.99381	5.91982e-07	0.000120103	Lrrn2
43.4137	0.879946	0.177081	4.96918	6.72383e-07	0.000133315	Boc
171.894	0.823278	0.166439	4.94642	7.55901e-07	0.000146544	Gyg
87.8185	0.734864	0.148851	4.9369	7.9375e-07	0.000150536	Extl3
57.2676	-1.17756	0.240541	-4.89546	9.80778e-07	0.000182049	Fgl2
372.597	-0.708713	0.144936	-4.88985	1.00915e-06	0.000182263	Col4a1
140.136	-0.956657	0.195754	-4.88702	1.02372e-06	0.000182263	Fhl1
590.874	-0.502342	0.103464	-4.85525	1.20237e-06	0.000209789	Tmsb10
210.396	-0.554267	0.114596	-4.8367	1.32011e-06	0.000223294	Flna
79.6154	-0.733476	0.151699	-4.83507	1.33096e-06	0.000223294	Ramp1
39.3196	-1.13643	0.235906	-4.81731	1.45508e-06	0.000239512	Irag1
147.595	-0.763935	0.159981	-4.77515	1.7957e-06	0.000290106	Tcap
33.5439	0.961924	0.202181	4.75773	1.95783e-06	0.000305002	Adm
50.998	0.792968	0.166611	4.7594	1.94168e-06	0.000305002	Gria1
566.93	-0.443315	0.0933612	-4.74839	2.05047e-06	0.000313829	Myl6
52.7715	0.684294	0.144939	4.72124	2.34407e-06	0.000347749	Hlf
55.5883	-1.03825	0.219942	-4.72057	2.35181e-06	0.000347749	Kdr
220.672	-0.508415	0.10808	-4.70406	2.55039e-06	0.000370827	Myadm
195.815	0.559465	0.119088	4.6979	2.62853e-06	0.000375924	Mlf1
71.4243	0.733176	0.15626	4.69203	2.70508e-06	0.000380631	Ptpn11
58.9995	0.90551	0.193662	4.67571	2.92938e-06	0.00040565	Pcdh17
52.65	-1.07402	0.232677	-4.61591	3.91374e-06	0.000533491	Flnb
82.8987	-0.826041	0.179966	-4.58997	4.43301e-06	0.000594978	F11r
266.266	-0.679548	0.148444	-4.57781	4.69867e-06	0.000621078	Anxa2
85.7837	-0.859008	0.187983	-4.56961	4.8864e-06	0.000636253	Emp1
168.35	1.08111	0.237791	4.54647	5.4552e-06	0.00069987	Mt1
70.4673	-1.35038	0.29829	-4.52707	5.98061e-06	0.000756157	Gipr
57.7636	-0.81378	0.181191	-4.49128	7.07948e-06	0.000882306	Vcan
35.0408	0.866009	0.195271	4.43491	9.21094e-06	0.00113178	Cdo1
53.5629	-0.846154	0.192038	-4.40617	1.05215e-05	0.00127485	Tbc1d4
27.015	0.865458	0.196594	4.40225	1.07133e-05	0.00128031	Sh2d4a
36.0171	0.811374	0.185031	4.38507	1.15949e-05	0.0013607	Hcn1
32.9416	0.824302	0.188062	4.38314	1.16979e-05	0.0013607	Itgb8
47.1964	-0.977398	0.224114	-4.36117	1.29369e-05	0.00148502	Prss23
71.5117	-0.852769	0.196237	-4.3456	1.38895e-05	0.00157366	Prkg1
42.783	-0.901866	0.208266	-4.33035	1.4887e-05	0.00166506	Scrn1
48.9332	0.668967	0.154639	4.326	1.51839e-05	0.00167677	Pde1a
114.622	-0.724378	0.167994	-4.31194	1.61826e-05	0.00176471	Cavin2
222.593	-0.484611	0.112853	-4.29418	1.75338e-05	0.00187659	Calm1
52.8559	-1.30973	0.305095	-4.29286	1.76387e-05	0.00187659	Pitx2
266.433	-0.852708	0.199883	-4.26604	1.98976e-05	0.0020914	Igfbp4
162.874	-0.610496	0.143255	-4.26161	2.0296e-05	0.00210789	Cox7a1
78.1309	-0.790947	0.187093	-4.22756	2.36237e-05	0.00242462	Tfpi
90.4705	-0.824383	0.19544	-4.21809	2.46376e-05	0.00249929	Fscn1
186.95	-0.485579	0.115202	-4.21504	2.49735e-05	0.00250424	Jpt1
61.6786	0.623436	0.148538	4.19715	2.70299e-05	0.00267964	Cmya5
37.4522	0.831307	0.201165	4.13247	3.58882e-05	0.00351785	Slco3a1
68.3225	-0.763827	0.185378	-4.12037	3.78271e-05	0.0036667	Klhl41
44.3441	0.853196	0.207855	4.10476	4.04732e-05	0.00388009	Tuba4a
26.6036	0.948365	0.231343	4.0994	4.1423e-05	0.00392798	Fmod
95.4438	0.639805	0.157357	4.06595	4.78377e-05	0.00447195	Gm52520
288.718	-0.480406	0.118203	-4.06426	4.81847e-05	0.00447195	Map1lc3a
159.437	0.426012	0.104947	4.05932	4.92153e-05	0.00447244	Adcy5
40.0159	-1.00547	0.24767	-4.05974	4.91283e-05	0.00447244	Col12a1
98.1677	0.569944	0.140499	4.05656	4.98e-05	0.00447892	Spats2l
27.2387	0.845994	0.210019	4.02817	5.62122e-05	0.00500403	Best3
111.295	-0.661356	0.164705	-4.0154	5.93444e-05	0.0052295	Mmp14
89.9795	-0.675114	0.169273	-3.98831	6.65467e-05	0.00580553	Btg1
38.3595	-0.926322	0.233549	-3.96629	7.30008e-05	0.00630554	Spon2
45.6868	0.73573	0.185682	3.9623	7.42299e-05	0.00634884	Kcnj12
43.7402	-0.853513	0.216054	-3.95045	7.80031e-05	0.00660678	Smim1
138.598	0.675093	0.171104	3.94552	7.96258e-05	0.00667938	Ndrg4
429.174	0.448958	0.11396	3.93962	8.16107e-05	0.00678068	Cox6a1
522.892	0.311592	0.0791482	3.93682	8.257e-05	0.00679567	Cox7a2
36.29	-0.907102	0.23101	-3.92669	8.61239e-05	0.00700541	Creb3
155.562	-0.58093	0.148007	-3.92501	8.67245e-05	0.00700541	Cxcl12
169.579	0.438552	0.112396	3.90184	9.54643e-05	0.00764064	Reep5
186.282	-0.578455	0.149177	-3.87763	0.000105477	0.00836528	Dsp
83.0083	0.556144	0.14352	3.87501	0.000106618	0.00837962	Arhgap35
203.511	0.392768	0.101427	3.87243	0.000107755	0.00839337	Gtf2i
46.1414	-0.813238	0.210993	-3.85434	0.000116043	0.00895894	Fyn
39.457	0.646237	0.168624	3.83241	0.000126895	0.00971081	Ccnjl
30.0472	0.740669	0.194057	3.81675	0.000135221	0.010258	Rgs4
79.7205	0.572718	0.150638	3.80196	0.000143557	0.0107965	Qsox1
63.9897	-0.871491	0.229943	-3.79004	0.000150626	0.0112313	Loxl2
62.3537	0.601095	0.158933	3.78207	0.000155531	0.0114987	Dync1li1
83.8355	-0.744616	0.197105	-3.77777	0.00015824	0.0116008	Cd93
58.0928	1.04426	0.276665	3.77448	0.000160342	0.0116378	Etv1
74.4538	-0.610057	0.161698	-3.77282	0.000161414	0.0116378	Nt5c2
52.0518	-0.899889	0.239668	-3.75473	0.000173526	0.0124085	Serpine2
98.7097	-1.19567	0.319978	-3.73671	0.00018644	0.0132236	Clu
67.7035	-0.730012	0.195526	-3.73358	0.000188779	0.0132815	Adssl1
177.956	-0.516803	0.138526	-3.73073	0.000190924	0.0133249	Mcam
47.0553	0.643383	0.172795	3.72339	0.000196568	0.0133932	Aspscr1
129.634	0.442268	0.118751	3.72433	0.000195836	0.0133932	Hadh
41.4339	-0.876105	0.235108	-3.72639	0.00019424	0.0133932	Lhfpl2
423.076	0.776099	0.208545	3.7215	0.000198043	0.0133932	Pln
117.955	-0.560175	0.151079	-3.70784	0.000209034	0.0140278	Ifitm2
30.3961	0.738752	0.199513	3.70278	0.000213253	0.0142017	Pla2g5
88.1348	0.572586	0.154796	3.69898	0.000216468	0.0143066	Ppp1r14c
26.8045	0.77975	0.211446	3.68771	0.000226281	0.0148427	Adap1
150.286	0.459571	0.124706	3.68524	0.000228486	0.0148755	Amfr
78.1451	0.522736	0.142177	3.67666	0.000236305	0.0150989	Grina
68.3812	-0.757484	0.206074	-3.6758	0.000237109	0.0150989	Tnxb
613.917	-0.582134	0.158342	-3.67642	0.000236528	0.0150989	Vim
233.535	-0.411976	0.112204	-3.67167	0.000240975	0.0152338	Itgb1
42.886	-0.791557	0.216732	-3.65224	0.000259958	0.0163157	Tinagl1
77.4316	-0.701342	0.19251	-3.64315	0.000269327	0.0167829	Heg1
37.421	-0.897467	0.247936	-3.61975	0.000294884	0.0181167	Dsc2
118.342	-0.614336	0.169699	-3.62014	0.000294444	0.0181167	Perp
52.3916	0.585616	0.162548	3.60272	0.00031491	0.0192117	Herpud2
119.327	-0.933839	0.260297	-3.58759	0.000333751	0.0202197	Dpt
60.6723	-0.653696	0.182641	-3.57912	0.000344748	0.0205999	Cnn2
64.4811	-0.72416	0.202323	-3.57922	0.000344616	0.0205999	Elk3
33.1694	0.647087	0.181899	3.55741	0.000374535	0.0222275	Plppr1
34.6606	-0.908604	0.255954	-3.54987	0.00038542	0.0227189	Aoc3
81.5905	-0.652322	0.183859	-3.54795	0.000388247	0.022732	Tpm4
124.547	-0.5652	0.159443	-3.54484	0.000392845	0.0228478	Lama4
82.8318	-0.578807	0.164117	-3.5268	0.000420617	0.0241936	Adamts19
125.56	-0.471101	0.133599	-3.52622	0.00042153	0.0241936	Cltc
71.4178	-0.679414	0.193192	-3.51679	0.000436801	0.0249062	Htra1
221.258	0.401366	0.114272	3.51237	0.000444125	0.0251594	Cst3
46.8949	0.643632	0.183875	3.50037	0.000464613	0.0261502	Pdzd8
141.572	-0.921265	0.263644	-3.49435	0.000475209	0.0264323	Dkk3
286.047	1.19077	0.340795	3.49409	0.000475684	0.0264323	Myl1
29.0917	0.782153	0.225014	3.47601	0.000508926	0.0279237	Dapk1
40.8953	-0.778577	0.223985	-3.47603	0.000508899	0.0279237	Gpc6
32.1169	0.742385	0.213774	3.47276	0.000515135	0.0280877	Tnfrsf19
119.655	-0.466369	0.134705	-3.46215	0.000535887	0.0290378	Selenow
126.534	0.523028	0.151331	3.45618	0.000547898	0.0295053	Ccng1
52.4541	-0.663611	0.192293	-3.45104	0.000558438	0.0298884	Mfge8
44.6223	0.689387	0.200198	3.44353	0.000574173	0.0305432	Wasl
102.209	0.657183	0.192379	3.41608	0.000635285	0.0335893	Gm52720
41.1254	0.565168	0.16554	3.4141	0.000639938	0.0336315	Mfsd6
414.219	-0.320542	0.0940898	-3.40677	0.000657376	0.034341	Serf2
40.1364	0.673029	0.197787	3.4028	0.00066699	0.0346358	Daam2
28.1471	-0.885239	0.260412	-3.39938	0.000675378	0.0347267	Arhgap28
117.252	-0.93055	0.273784	-3.39885	0.000676702	0.0347267	Tnnt1
121.807	0.477689	0.141475	3.37648	0.000734187	0.0372192	Corin
102.353	-0.508332	0.150615	-3.37503	0.00073807	0.0372192	Pdlim7
414.366	-0.988135	0.292742	-3.37545	0.000736964	0.0372192	Postn
775.504	-0.418548	0.124091	-3.37292	0.000743745	0.0372899	Sparc
99.0766	-0.567996	0.168493	-3.37103	0.000748869	0.0373322	B2m
149.349	0.364524	0.108788	3.35077	0.00080587	0.0399455	Dld
34.569	-0.772831	0.231325	-3.34088	0.000835128	0.0411619	Baiap2l2
164.712	-0.383418	0.115115	-3.33074	0.000866147	0.0419198	Azin1
31.2817	0.68643	0.205917	3.33353	0.000857515	0.0419198	Mettl16
50.4852	0.570597	0.17145	3.32806	0.00087453	0.0419198	Rsph3b
42.3074	0.654954	0.196709	3.32956	0.000869824	0.0419198	Tbx3
40.8931	0.604246	0.181485	3.32946	0.000870137	0.0419198	Tex261
136.364	-0.931401	0.280532	-3.32013	0.000899763	0.0428219	Dcn
40.3176	-0.752496	0.226719	-3.31907	0.000903166	0.0428219	Synpo
37.2525	-0.756378	0.228213	-3.31435	0.000918567	0.0433166	Hes1
30.1586	-0.782561	0.236733	-3.30566	0.000947514	0.0444415	Pfdn4
53.7224	0.566243	0.171592	3.29993	0.000967074	0.0451163	Sgta
73.4895	-0.645719	0.196272	-3.28991	0.00100218	0.0465054	Angptl2
57.9248	0.591116	0.179768	3.28821	0.00100827	0.0465402	Bambi
33.5941	0.686176	0.208783	3.28654	0.00101425	0.0465702	Ints6l
75.5602	0.480224	0.146339	3.28159	0.00103223	0.0471474	Eny2
93.8241	-0.561978	0.171432	-3.27814	0.00104492	0.0474785	Dhrs7
37.2859	-0.880975	0.268989	-3.27513	0.00105612	0.047739	Flt1
29.5474	-0.867736	0.265192	-3.2721	0.00106751	0.0480049	Cdr2
515.837	0.318246	0.0975354	3.26288	0.00110287	0.0493406	Atp5h
38.1164	-0.680996	0.209337	-3.25311	0.00114149	0.0508078	Pdk4
217.519	-0.343242	0.105678	-3.24799	0.00116222	0.0514682	Ilk
34.6606	-1.1529	0.355557	-3.24252	0.00118476	0.0522014	Vwc2
96.0271	0.47124	0.145483	3.23914	0.00119889	0.0525586	Abracl
86.1843	0.447072	0.13811	3.23708	0.00120759	0.0526349	Pink1
41.132	-0.673602	0.208167	-3.23588	0.0012127	0.0526349	Susd2
27.0163	-0.786881	0.243496	-3.23159	0.00123103	0.0531657	Plekhg3
93.6738	-0.665095	0.206358	-3.22301	0.00126853	0.0542483	Cnn3
41.4337	-0.921747	0.285952	-3.22343	0.00126663	0.0542483	Depp1
85.2475	-0.961341	0.298957	-3.21565	0.00130147	0.0551168	Aspn
42.8268	0.618686	0.192389	3.21582	0.00130075	0.0551168	Mdga1
195.095	0.337566	0.105106	3.21167	0.00131965	0.0554344	Csde1
159.714	0.37624	0.117164	3.21123	0.00132168	0.0554344	Nptn
66.6051	-0.563708	0.175757	-3.20731	0.00133983	0.0559268	Mapk10
28.4763	-0.840971	0.26235	-3.20553	0.00134815	0.056006	Eps8
33.9688	0.663681	0.207336	3.20099	0.00136958	0.0566264	Pnpla1
181.651	-0.413496	0.129265	-3.19882	0.0013799	0.0567843	Cd63
50.3251	0.585991	0.183307	3.19678	0.00138973	0.0569201	Tpd52l2
293.549	0.415407	0.130426	3.18501	0.00144751	0.0590098	Stard10
54.2057	0.527174	0.165716	3.18119	0.00146672	0.059239	Gadd45gip1
35.5147	-0.875977	0.275286	-3.18206	0.00146231	0.059239	Hic1
38.8824	-1.19619	0.37622	-3.1795	0.0014753	0.059311	Adamts8
84.8074	-0.510542	0.160789	-3.17524	0.00149713	0.0599127	Arl3
1012.94	-0.497326	0.156747	-3.1728	0.00150978	0.0601429	Hspb7
26.6542	0.707509	0.223376	3.16734	0.00153841	0.0610049	Med31
42.4271	-0.772935	0.244135	-3.16601	0.00154545	0.061007	Esam
53.0805	-0.596431	0.188695	-3.16082	0.00157324	0.0614851	Anxa11
240.935	0.361471	0.114382	3.16021	0.00157655	0.0614851	Cox6b1
152.559	0.387863	0.122749	3.15981	0.00157871	0.0614851	Drap1
91.6185	0.495204	0.156877	3.15664	0.001596	0.0616792	Hrc
32.2516	-0.743264	0.235486	-3.1563	0.00159783	0.0616792	Syndig1
168.027	-0.738264	0.234302	-3.1509	0.00162768	0.0625544	Col5a1
139.402	-0.43181	0.1373	-3.14501	0.00166078	0.0635468	Anxa5
28.1474	0.716531	0.228741	3.1325	0.00173322	0.0660288	Olfr127
75.1053	-1.05916	0.338744	-3.12673	0.00176761	0.0670462	Scn5a
177.547	0.352272	0.113285	3.1096	0.00187339	0.0707508	Ndufb4
91.5485	-0.557272	0.179435	-3.10571	0.00189825	0.0713808	Ehd2
216.692	-0.640409	0.206409	-3.10263	0.00191812	0.0717045	Bgn
463.346	0.308166	0.0993498	3.10183	0.0019233	0.0717045	Crip2
273.463	-0.583108	0.188093	-3.10011	0.00193449	0.0718149	Fstl1
135.841	-0.507673	0.163923	-3.09702	0.00195475	0.0719546	Coro6
168.155	-1.19177	0.384768	-3.09736	0.00195254	0.0719546	Fabp4
44.6114	-1.0143	0.328365	-3.08895	0.00200865	0.0736279	Jag1
58.7752	0.618375	0.200437	3.08514	0.00203457	0.0736497	Cenpa
37.4985	0.620874	0.201109	3.08725	0.0020202	0.0736497	Fam126a
61.7326	0.477856	0.154831	3.08631	0.00202654	0.0736497	Pip5k1c
30.4939	-0.78027	0.253103	-3.08282	0.00205049	0.0739192	Ldlrad4
41.5907	0.607352	0.197291	3.07846	0.00208073	0.0747008	Rchy1
177.231	-0.430431	0.13989	-3.07693	0.00209147	0.0747787	Pgm5
46.6639	0.514248	0.167289	3.07401	0.00211205	0.0752062	Adam11
171.117	0.367155	0.119522	3.07187	0.00212725	0.0754396	Nfia
42.0535	-0.616209	0.200738	-3.06972	0.00214257	0.0756752	Tmbim4
28.2517	-0.819272	0.267261	-3.06544	0.00217353	0.0763145	Ksr1
74.5991	0.451288	0.147249	3.0648	0.00217817	0.0763145	Psmd4
180.83	-0.36205	0.118649	-3.05143	0.00227752	0.0794765	Clic4
146.163	-0.537329	0.176355	-3.04687	0.00231237	0.080371	S100a10
26.1521	-0.785141	0.257809	-3.04544	0.00232343	0.0804348	Dcaf1
26.2034	-0.812451	0.26706	-3.0422	0.00234854	0.0809828	Thbs3
74.8088	0.474752	0.156212	3.03916	0.00237239	0.0811638	Klhl23
203.028	0.33363	0.109748	3.03995	0.00236615	0.0811638	Slc25a5
98.3433	0.553743	0.182349	3.03672	0.00239171	0.0815051	Spock2
67.3896	-0.568862	0.187812	-3.02888	0.00245462	0.0831888	Iqgap1
100.061	-0.606346	0.200233	-3.0282	0.00246019	0.0831888	Nid1
512.392	0.353265	0.116721	3.02657	0.00247346	0.0833144	Eno3
679.206	-0.3906	0.129204	-3.02313	0.00250176	0.0839436	Actg1
29.1768	0.634566	0.209994	3.02183	0.00251248	0.0839803	Coq8a
48.676	0.545232	0.180832	3.01512	0.00256875	0.0855335	Phf5a
112.597	-0.425501	0.141382	-3.00958	0.00261613	0.0867798	Nid2
69.9405	0.514527	0.171175	3.00585	0.00264838	0.087517	Get3
160.686	0.346004	0.115474	2.99638	0.00273205	0.0896032	Eid1
51.275	0.535461	0.178698	2.99645	0.00273142	0.0896032	Tenm4
27.0953	-0.728305	0.243183	-2.99488	0.00274551	0.0897072	Aff3
37.5444	-0.651481	0.217798	-2.99122	0.00277863	0.0902956	Adamts2
50.9062	-0.628632	0.210233	-2.99017	0.00278822	0.0902956	Dab2ip
52.1969	-0.633682	0.211971	-2.98948	0.00279457	0.0902956	Megf6
167.754	0.389323	0.130457	2.98431	0.00284217	0.0914949	Fhl2
168.242	0.452256	0.151823	2.97883	0.00289352	0.0928055	Kcng2
80.3908	0.410174	0.138127	2.96955	0.00298239	0.0953054	Mib1
218.617	0.318803	0.107583	2.96332	0.00304339	0.0968996	Ndufa11
43.6028	0.510289	0.172556	2.95724	0.00310406	0.097761	Frmpd1
39.2743	0.546119	0.184613	2.95818	0.00309465	0.097761	Fzd1
27.019	-0.757694	0.25619	-2.95754	0.003101	0.097761	Zc2hc1a
236.541	0.339976	0.115074	2.9544	0.00313274	0.0983096	Cyc1
62.0468	-0.526242	0.17829	-2.9516	0.00316129	0.0988497	Ank
37.7984	-0.651724	0.221078	-2.94793	0.00319906	0.0994131	Adamtsl4
39.5242	-0.58575	0.198718	-2.94764	0.0032021	0.0994131	Fzd4
32.2362	0.601131	0.20461	2.93794	0.00330402	0.101853	Eya3
54.8751	0.464852	0.158209	2.93821	0.00330113	0.101853	Mrs2
762.871	0.287786	0.098039	2.93542	0.00333097	0.102322	Idh2
47.7238	0.566937	0.193232	2.93397	0.00334654	0.102439	Kpna2
103.905	-0.470453	0.160605	-2.92926	0.00339773	0.103643	Fbn1
50.7797	0.510354	0.174742	2.92062	0.00349338	0.106189	Gmppa
33.0317	-0.671617	0.230161	-2.91804	0.0035224	0.106699	Ubp1
157.887	-0.342691	0.117647	-2.91286	0.00358131	0.108108	Klc1
107.588	-0.478487	0.164831	-2.9029	0.00369719	0.110273	Ddah2
58.7354	-0.50485	0.173864	-2.90371	0.00368772	0.110273	Nab1
255.504	0.308161	0.106103	2.90436	0.00368009	0.110273	Ndrg2
146.889	0.393892	0.135714	2.90236	0.00370358	0.110273	Tubb4b
177.855	-0.321579	0.110915	-2.89932	0.00373972	0.110971	Sptan1
63.9727	-0.67739	0.233934	-2.89565	0.00378378	0.111897	Gstm1
36.711	0.591735	0.204819	2.88906	0.00386393	0.113746	Bmi1
35.3896	0.600869	0.20803	2.88838	0.00387236	0.113746	Gprin3
778.375	0.26214	0.0910114	2.8803	0.00397302	0.116311	Tuba1b
137.363	0.401297	0.139415	2.87844	0.00399651	0.116607	Gas6
30.9971	0.598513	0.208172	2.87509	0.00403914	0.117458	C1galt1
35.7129	-0.648476	0.225913	-2.87047	0.00409858	0.118397	Fbxw7
62.3714	-0.540248	0.188187	-2.8708	0.00409438	0.118397	Tnfrsf12a
65.208	-0.590409	0.205837	-2.86833	0.00412643	0.118809	Fads3
34.9286	-0.709966	0.248131	-2.86126	0.00421967	0.121093	Cldn5
59.5906	-0.503965	0.176378	-2.85731	0.0042725	0.121885	Sptssa
71.7016	0.395721	0.138504	2.85711	0.00427519	0.121885	Stx12
204.406	-0.396857	0.13899	-2.8553	0.00429966	0.122183	Grb10
32.3124	0.554737	0.194357	2.85421	0.00431437	0.122203	Atp8a1
96.8877	0.479711	0.168216	2.85175	0.0043479	0.122754	Tmpo
103.41	-0.404479	0.14209	-2.84664	0.00441832	0.123148	Ctsb
64.7242	-3.18364	1.11835	-2.84674	0.00441688	0.123148	Gm21783
28.7271	-0.693213	0.24337	-2.84839	0.00439413	0.123148	Kl
58.2643	0.529461	0.185948	2.84736	0.00440834	0.123148	Nrtn
229.93	0.340124	0.119638	2.84295	0.00446982	0.123836	Idh3a
30.288	-0.675815	0.237725	-2.84284	0.00447139	0.123836	Pgm2
35.9416	0.52919	0.186465	2.83801	0.0045396	0.125328	Wipi2
75.8834	0.456334	0.160881	2.83648	0.00456141	0.125532	Apoo
253.4	0.302203	0.106977	2.82494	0.00472893	0.129733	Ndufs2
131.423	0.343721	0.121831	2.82129	0.00478305	0.130807	1810037I17Rik
35.0215	-0.637539	0.226626	-2.81318	0.00490545	0.133735	Zbtb44
67.0204	-0.526407	0.187272	-2.81092	0.00494004	0.133916	Cald1
35.9118	0.578966	0.205984	2.81074	0.00494279	0.133916	Dnajc30
82.1906	0.435297	0.155005	2.80827	0.00498083	0.134113	Alad
31.0782	-0.645466	0.229827	-2.80848	0.00497753	0.134113	Arhgap24
57.9625	-0.721841	0.257389	-2.80447	0.00503986	0.135072	Abcc8
69.2089	-0.460442	0.164209	-2.80399	0.00504741	0.135072	Srebf2
46.5954	0.572696	0.204353	2.80248	0.0050711	0.135291	Csdc2
48.6625	-0.547945	0.19601	-2.7955	0.00518195	0.137827	Sorbs3
103.469	-0.546019	0.195408	-2.79425	0.00520199	0.13794	Col6a3
30.7429	0.57851	0.207127	2.79303	0.00522176	0.138044	Nit2
100.474	-0.51354	0.184001	-2.79096	0.00525527	0.138511	Pcdh7
56.2986	-0.513727	0.184246	-2.78827	0.00529899	0.138824	Exoc4
32.4859	-0.64617	0.231731	-2.78845	0.00529609	0.138824	Homer3
139.044	-0.375645	0.134925	-2.7841	0.00536761	0.140201	Mapkapk2
103.321	-0.388375	0.139603	-2.78199	0.00540266	0.140695	Septin7
38.1401	0.574709	0.206908	2.77761	0.00547604	0.141114	4930555G01Rik
85.2304	0.386512	0.139223	2.77621	0.00549961	0.141114	Get4
37.6991	-1.03221	0.371733	-2.77676	0.00549045	0.141114	Igfbp2
97.8386	0.358275	0.12888	2.77991	0.00543739	0.141114	Mgst3
36.5837	0.55979	0.201445	2.77887	0.00545479	0.141114	Slc16a12
61.8223	0.479494	0.172887	2.77346	0.0055464	0.141897	Cuta
107.801	0.427	0.154112	2.77071	0.00559347	0.142267	Gde1
201.526	-0.309622	0.111727	-2.77122	0.00558459	0.142267	Hsp90aa1
29.6572	-0.668844	0.241685	-2.76743	0.00565009	0.143289	Zfp955a
49.315	-0.629895	0.228021	-2.76244	0.00573711	0.145074	Mypn
91.575	0.379782	0.137775	2.75654	0.0058417	0.145852	Akt1s1
33.515	0.604782	0.219443	2.75599	0.00585147	0.145852	Ect2
48.1314	0.510016	0.185051	2.75608	0.00584983	0.145852	Pank2
33.2208	-0.612844	0.222276	-2.75713	0.00583113	0.145852	Slc9a9
32.5214	-0.665318	0.241372	-2.7564	0.00584413	0.145852	Tiparp
31.7148	-0.712102	0.258953	-2.74993	0.00596088	0.148156	Fstl4
28.9892	0.59539	0.216631	2.74841	0.00598856	0.148337	Il15
99.698	-0.722359	0.2629	-2.74766	0.00600219	0.148337	Lta4h
61.7029	0.444026	0.161807	2.74417	0.00606646	0.149136	Nrbp1
102.298	-0.756137	0.275556	-2.74405	0.00606868	0.149136	Ptn
99.7335	-0.464216	0.169457	-2.73944	0.00615445	0.150531	Amotl2
159.145	-0.42609	0.155556	-2.73914	0.00615998	0.150531	S100a11
238.768	0.301018	0.11028	2.72956	0.00634182	0.154542	Atpif1
40.1795	0.503175	0.184625	2.72538	0.00642266	0.155642	Fbrs
70.4834	-0.47155	0.172972	-2.72616	0.00640758	0.155642	Galnt2
191.508	-0.426926	0.156728	-2.724	0.0064497	0.155865	Cap2
29.2932	-0.61689	0.226562	-2.72284	0.00647243	0.155982	Notch3
54.0686	-0.544987	0.200226	-2.72185	0.00649171	0.156016	Filip1l
32.9076	-0.726172	0.267735	-2.71228	0.00668225	0.160154	Fxyd5
69.7217	0.455681	0.168394	2.70605	0.00680896	0.162744	Ankrd50
70.1585	-0.504811	0.186753	-2.7031	0.00686954	0.163743	Adamtsl2
27.2223	0.581188	0.21553	2.69655	0.00700617	0.165073	Abtb2
55.6985	0.456609	0.169289	2.69721	0.00699237	0.165073	Atrx
32.5664	0.520246	0.192993	2.69567	0.00702462	0.165073	Esrrg
36.5873	0.523311	0.19401	2.69734	0.00698959	0.165073	Pgpep1
31.2016	-0.626189	0.232302	-2.69558	0.00702659	0.165073	Sec22a
58.6993	-0.451261	0.167444	-2.695	0.0070389	0.165073	Spata13
34.4787	-0.630687	0.234416	-2.69046	0.00713543	0.165999	Eid2
59.8888	0.465722	0.173029	2.69159	0.00711129	0.165999	Mrpl2
33.0693	0.571657	0.212471	2.69051	0.00713426	0.165999	Mtx3
60.8808	0.465207	0.172969	2.68955	0.00715494	0.16601	Pik3r1
35.9707	-0.926457	0.34521	-2.68375	0.00728014	0.168021	Fndc1
49.7111	0.51043	0.19015	2.68435	0.00726706	0.168021	R3hdm4
106.98	0.408451	0.152326	2.68143	0.00733078	0.168518	Cbx5
46.7532	-0.576573	0.215059	-2.681	0.00734032	0.168518	Eps15
74.9911	0.409222	0.152896	2.67647	0.00744032	0.16992	Mrpl15
49.0809	-0.550466	0.205605	-2.6773	0.00742191	0.16992	Shc1
25.9794	-0.654423	0.244594	-2.67555	0.00746064	0.169939	Lrrc8d
110.842	0.370876	0.138774	2.67252	0.00752847	0.171037	Ipo5
30.4153	0.581278	0.217744	2.66955	0.00759526	0.172107	Alg11
57.52	-0.48327	0.181211	-2.6669	0.00765554	0.172745	Arhgef25
37.0372	0.51017	0.191328	2.66647	0.00766535	0.172745	Cisd3
61.0481	-0.757216	0.284059	-2.6657	0.00768282	0.172745	Col18a1
78.5539	0.476704	0.179123	2.66132	0.00778356	0.17456	Snrpd2
265.162	0.311569	0.117122	2.6602	0.00780948	0.174692	Mmut
32.8556	0.521448	0.196119	2.65883	0.00784115	0.174952	Lrch4
73.6604	0.41238	0.155239	2.65643	0.00789732	0.175756	Schip1
57.4436	-0.493595	0.186006	-2.65365	0.00796258	0.176464	Agap1
38.9105	0.592983	0.223529	2.65282	0.00798218	0.176464	Ccnb1
275.019	-0.348754	0.131481	-2.6525	0.00798983	0.176464	Col4a2
48.5001	-0.571927	0.215852	-2.64962	0.00805814	0.177523	Bicc1
94.4609	0.358062	0.135489	2.64273	0.00822401	0.180721	Pdcd5
127.95	0.319675	0.121235	2.63682	0.00836881	0.182981	Mfn2
69.7261	0.485192	0.184002	2.63688	0.00836725	0.182981	Nav2
27.8446	0.574352	0.217999	2.63466	0.00842228	0.183478	Cwc27
35.7873	0.561506	0.21316	2.6342	0.0084336	0.183478	Gsg1l
34.5917	0.539967	0.205231	2.63102	0.008513	0.18383	Atad2b
27.8147	-0.664097	0.252387	-2.63127	0.00850664	0.18383	Cdca7
35.5975	-0.6251	0.237582	-2.63109	0.00851127	0.18383	Rasl11b
54.1445	-0.483834	0.184173	-2.62707	0.00861245	0.185519	Aldh1l2
45.9117	-0.591503	0.225399	-2.62425	0.00868394	0.186598	Adam15
83.2221	-0.400335	0.152745	-2.62094	0.00876867	0.187036	Erbin
176.424	-0.381857	0.145691	-2.62102	0.0087668	0.187036	Palld
57.1093	-0.508045	0.193763	-2.62199	0.00874169	0.187036	Smad2
101.712	-0.358786	0.136979	-2.61928	0.00881154	0.187492	Ktn1
27.0516	0.590648	0.226562	2.607	0.00913391	0.188027	Arhgef28
463.146	0.270126	0.103578	2.60796	0.00910845	0.188027	Cox5b
79.0686	0.38893	0.148731	2.61498	0.00892326	0.188027	Daam1
56.5237	-0.444078	0.169702	-2.61681	0.00887562	0.188027	Dbn1
48.6687	0.462	0.176778	2.61345	0.00896323	0.188027	Dhx30
80.3321	0.383101	0.146783	2.60999	0.00905438	0.188027	Eif1b
53.4785	0.486133	0.185851	2.61572	0.00890393	0.188027	Epm2aip1
128.735	0.301471	0.115456	2.61113	0.00902435	0.188027	Epn1
46.1086	0.524023	0.200964	2.60754	0.00911955	0.188027	Grb14
75.8926	0.42366	0.162106	2.61348	0.00896252	0.188027	Kcnh2
677.145	-0.666781	0.255594	-2.60875	0.0090874	0.188027	Mest
32.5258	0.551893	0.21171	2.60683	0.00913842	0.188027	Psmc3ip
107.944	-0.465465	0.178297	-2.61062	0.00903794	0.188027	Rcn3
32.1995	-0.629822	0.241589	-2.607	0.00913404	0.188027	Sema5a
34.0166	0.512256	0.196631	2.60516	0.00918305	0.188159	Cdan1
240.734	-0.317729	0.122007	-2.60418	0.00920951	0.188159	Maged2
131.99	-0.528666	0.202949	-2.60492	0.00918959	0.188159	Plagl1
37.7805	-0.542491	0.208431	-2.60273	0.00924846	0.188219	Gpx8
122.829	-0.370472	0.142354	-2.60247	0.00925561	0.188219	Rbm24
71.8137	-0.425883	0.164181	-2.59398	0.00948714	0.192032	Chchd7
89.0709	-0.411513	0.158616	-2.5944	0.00947557	0.192032	Dctn6
33.8921	0.510546	0.196933	2.59248	0.00952862	0.192425	Usp20
38.3343	0.512573	0.198059	2.58799	0.00965383	0.194286	Sbno1
36.9612	0.49853	0.192663	2.58758	0.00966529	0.194286	Sgca
40.7689	0.505499	0.195591	2.58447	0.00975292	0.194701	Chmp3
35.1732	0.504464	0.19519	2.58447	0.00975275	0.194701	Nudt7
43.9846	-0.5178	0.20026	-2.58563	0.00971999	0.194701	Snf8
48.9617	0.442629	0.171339	2.58335	0.00978454	0.194887	Phip
699.877	-0.400736	0.155249	-2.58125	0.00984422	0.195629	Actb
89.8308	-0.920173	0.357642	-2.57289	0.0100853	0.199491	Gja5
4122.12	-0.378188	0.147026	-2.57225	0.0101039	0.199491	Lrr1
28.6699	-0.625294	0.243177	-2.57136	0.0101301	0.199491	Mbip
31.1149	0.543786	0.211462	2.57155	0.0101243	0.199491	Taf1
36.1412	-0.562565	0.219011	-2.56866	0.0102092	0.200035	Creb5
43.392	-0.655136	0.255108	-2.56808	0.0102264	0.200035	Itih5
26.2777	0.588367	0.228984	2.56947	0.0101855	0.200035	Ttc23
37.9481	-0.545035	0.212747	-2.56189	0.0104104	0.203177	Vmp1
43.5629	0.458747	0.179182	2.56023	0.0104602	0.203694	Sacm1l
44.3481	-0.530707	0.207667	-2.55557	0.0106015	0.205528	Abca8a
78.9879	-0.412616	0.161438	-2.55587	0.0105923	0.205528	Trabd2b
36.9506	-0.591666	0.231605	-2.55464	0.0106299	0.205621	Naf1
31.9944	-0.616635	0.241555	-2.55277	0.0106869	0.205806	Gclm
39.935	0.479044	0.187698	2.55221	0.0107041	0.205806	Tfam
32.8025	-1.59749	0.626136	-2.55134	0.0107309	0.205806	Tpsab1
475.158	0.263192	0.103162	2.55125	0.0107338	0.205806	Cox6c
35.7739	-0.624453	0.245131	-2.54743	0.0108521	0.207204	Grip2
26.4012	-0.615593	0.24166	-2.54736	0.0108542	0.207204	Slc23a4
99.7972	0.389233	0.152962	2.54464	0.0109392	0.208158	Amotl1
32.6518	0.522959	0.205608	2.54347	0.0109756	0.208158	Chml
46.3264	0.440289	0.173106	2.54347	0.0109758	0.208158	Zdhhc2
512.516	0.206083	0.0811935	2.53817	0.0111433	0.210876	Atp5l
942.298	-0.810151	0.319387	-2.53659	0.0111939	0.211376	Col3a1
41.7851	0.498513	0.196893	2.5319	0.0113445	0.213758	Cnst
91.774	0.366141	0.144704	2.53027	0.0113974	0.214292	Mapre2
51.1685	0.485106	0.191885	2.52811	0.0114677	0.214687	Mcm7
32.4452	0.568696	0.224948	2.52812	0.0114674	0.214687	Spc24
120.547	0.299299	0.118459	2.5266	0.0115174	0.214695	Prkaca
926.271	-0.40876	0.161767	-2.52684	0.0115095	0.214695	Sln
27.0192	-0.614888	0.243635	-2.52381	0.0116092	0.215945	Fam207a
46.4212	0.447891	0.177523	2.523	0.011636	0.215983	Osbpl9
176.572	0.294363	0.116747	2.52137	0.01169	0.216525	Rtl8a
28.3464	0.588018	0.233584	2.51737	0.0118235	0.218071	Cryzl2
67.7429	0.41253	0.163839	2.51789	0.011806	0.218071	Tsc22d3
29.7534	-0.646713	0.257025	-2.51615	0.0118645	0.218368	Mettl1
49.5696	0.547142	0.217637	2.51401	0.0119368	0.218931	Inafm2
117.067	-0.602798	0.2398	-2.51376	0.0119453	0.218931	Slmap
27.145	-0.616155	0.245194	-2.51292	0.0119735	0.218987	Rab3gap2
82.3988	0.467789	0.186356	2.51019	0.0120667	0.22023	Id2
29.7982	-0.600651	0.239379	-2.50921	0.0121003	0.220382	Nfatc2
120.42	-0.383518	0.152953	-2.50742	0.0121615	0.221036	Csrp1
54.7017	-0.457528	0.182648	-2.50497	0.0122462	0.222112	Mtss2
52.8875	0.428435	0.171138	2.50345	0.0122988	0.222603	Nup93
91.636	-0.415967	0.166288	-2.50149	0.0123672	0.222916	Lmnb1
56.4861	0.401229	0.160387	2.50164	0.0123621	0.222916	Phf10
59.3466	-0.50201	0.20104	-2.49707	0.0125224	0.225249	Hmcn1
69.4823	-0.49849	0.199941	-2.49318	0.0126603	0.226454	Fam114a1
30.5064	-0.650104	0.260773	-2.49299	0.0126673	0.226454	Fgd5
80.09	-0.458878	0.184045	-2.49329	0.0126565	0.226454	Pcolce
35.0925	0.521992	0.209754	2.48859	0.0128251	0.228806	Slc25a45
78.6197	0.37114	0.149281	2.48618	0.0129122	0.229889	Ap2a1
58.6634	-0.386933	0.155755	-2.48424	0.0129828	0.230677	Unc5b
28.0648	-0.606872	0.244592	-2.48116	0.0130955	0.232205	Lpar4
27.4418	0.543574	0.219348	2.47813	0.0132072	0.233711	Fahd1
293.425	-0.495504	0.200904	-2.46638	0.0136487	0.241035	Lgals1
197.426	-0.532284	0.216065	-2.46354	0.0137574	0.242087	Art3
31.6695	0.520529	0.211308	2.46337	0.0137638	0.242087	Tmem143
53.4736	-0.499137	0.203022	-2.45854	0.0139503	0.244584	Arrdc3
31.4071	0.4988	0.202909	2.45824	0.0139618	0.244584	Prcd
116.042	0.307874	0.125347	2.45618	0.0140424	0.245503	Dag1
1064.71	-0.335257	0.136848	-2.44986	0.0142913	0.248063	Actn2
26.3139	-0.628366	0.256337	-2.45132	0.0142332	0.248063	Lysmd3
35.1236	-0.845032	0.344971	-2.44957	0.0143026	0.248063	Sbk2
41.7462	0.479455	0.19572	2.4497	0.0142975	0.248063	Tbrg4
69.7657	0.3904	0.159725	2.4442	0.0145175	0.250389	Dync1h1
55.6168	0.424451	0.173766	2.44266	0.0145793	0.250389	Plpp3
37.7745	0.458581	0.187527	2.44542	0.0144684	0.250389	Ppp2r5c
49.4249	-0.734601	0.300707	-2.44291	0.0145693	0.250389	Thbs2
33.8495	-0.541682	0.221761	-2.44264	0.0145802	0.250389	Tle3
88.8306	-0.37636	0.154363	-2.43815	0.0147626	0.253024	Gucy1a1
66.5848	-0.430927	0.176869	-2.43641	0.0148337	0.253246	Coro1c
51.1107	-0.45662	0.18738	-2.43687	0.0148148	0.253246	Fgfr1
44.3106	-0.470406	0.193251	-2.43417	0.0149259	0.253277	Itpkb
82.8009	-0.434946	0.178781	-2.43285	0.0149806	0.253277	Myh9
52.7634	0.406806	0.167041	2.43536	0.014877	0.253277	Ppp4c
33.9361	0.48367	0.198705	2.43412	0.0149282	0.253277	Zbtb16
39.4821	-0.49765	0.204533	-2.43311	0.0149699	0.253277	Dgat2
26.6485	0.577882	0.237815	2.42997	0.0151001	0.254312	Pah
76.2547	0.364389	0.149921	2.43054	0.0150763	0.254312	Sumo1
43.5375	0.464082	0.191098	2.42851	0.0151612	0.254848	Ssbp4
60.9167	-0.414301	0.170747	-2.42641	0.0152491	0.255832	Ptprm
42.6775	-0.592678	0.24467	-2.42235	0.0154203	0.257714	Ifitm3
55.8814	-0.470855	0.194337	-2.42288	0.0153982	0.257714	Tubb6
44.221	0.474518	0.196187	2.4187	0.0155761	0.259821	Zfp655
217.614	-0.282797	0.116989	-2.41731	0.0156359	0.26032	Hspg2
625.617	0.197699	0.0818646	2.41496	0.015737	0.261504	Cox8a
54.1838	-0.463345	0.192053	-2.41259	0.0158397	0.26271	Ctsz
45.8284	-0.539176	0.223615	-2.41117	0.0159013	0.263231	Ypel2
38.4938	0.496539	0.206024	2.4101	0.0159483	0.263509	Abcb8
32.0721	0.537759	0.223763	2.40325	0.0162499	0.267986	Olfr1006
48.0037	0.424867	0.176872	2.40212	0.0163002	0.268308	Cdk2
42.2996	0.479589	0.199745	2.40101	0.0163501	0.268392	Aak1
64.6698	0.352905	0.147005	2.40063	0.0163669	0.268392	Rras2
76.4361	0.379016	0.15798	2.39913	0.016434	0.268987	Trim8
82.3575	0.315409	0.131507	2.39843	0.0164657	0.269002	Glrx
25.7504	-0.644705	0.269282	-2.39416	0.0166585	0.269843	Ablim3
38.4068	-0.51248	0.21402	-2.39454	0.0166411	0.269843	Cyp20a1
68.1506	0.405263	0.169146	2.39593	0.016578	0.269843	Hand2
28.0597	-0.571305	0.238654	-2.39387	0.0166718	0.269843	Hivep1
38.573	-0.518004	0.216305	-2.39478	0.0166303	0.269843	Lysmd2
70.2521	-0.455074	0.190202	-2.39259	0.01673	0.270283	Jun
161.901	-0.56987	0.238323	-2.39117	0.0167949	0.27033	Eng
27.1154	0.549784	0.229867	2.39175	0.0167685	0.27033	Mocs1
118.082	0.339225	0.142118	2.38693	0.0169899	0.271077	Crat
86.3805	0.368663	0.154583	2.38489	0.0170844	0.271077	Gng2
55.7863	-0.478739	0.200523	-2.38745	0.0169658	0.271077	Iah1
108.737	-0.326312	0.136761	-2.386	0.0170327	0.271077	Rab2a
70.0601	0.385898	0.161818	2.38477	0.0170899	0.271077	Slirp
39.739	-0.585376	0.245213	-2.38722	0.0169765	0.271077	Tppp
31.3334	0.506572	0.212298	2.38614	0.0170264	0.271077	Zbtb10
52.8873	0.426654	0.178798	2.38623	0.017022	0.271077	Gm3095
77.3015	0.351995	0.14774	2.38254	0.0171939	0.272231	Scand1
109.577	0.303543	0.127468	2.38134	0.0172499	0.272624	Epb41l2
37.7358	0.473451	0.198995	2.37921	0.0173498	0.273706	Ints7
30.6284	0.519334	0.218424	2.37764	0.0174238	0.273883	Brap
30.0098	-0.865399	0.363967	-2.37769	0.0174216	0.273883	Gja4
43.7442	-0.494697	0.208151	-2.37663	0.0174718	0.273922	Mob1a
41.9399	-0.598828	0.252033	-2.37599	0.0175018	0.273922	Ppp1r1b
72.0021	-0.433627	0.182534	-2.3756	0.0175204	0.273922	Tpcn1
114.317	-0.638001	0.268891	-2.37271	0.0176581	0.27558	Plxnd1
122.498	-0.352493	0.148636	-2.37151	0.0177156	0.275858	Ehd4
41.8305	0.477607	0.201435	2.37102	0.0177392	0.275858	Kxd1
26.3243	-1.6313	0.689135	-2.36717	0.0179247	0.278161	Gm21828
29.1483	0.564778	0.238643	2.36663	0.017951	0.278161	Olfr694
30.2406	0.492623	0.208353	2.36436	0.0180611	0.27937	Magi2
39.6378	-0.533014	0.225992	-2.35856	0.0183462	0.282777	Notch1
96.9984	0.331473	0.140533	2.35869	0.0183397	0.282777	Xirp1
28.0632	-0.594256	0.252117	-2.35706	0.0184201	0.283415	Bmp6
58.0864	0.362348	0.153886	2.35465	0.0185403	0.284763	Tusc3
39.2387	-0.513611	0.218485	-2.35079	0.0187338	0.285057	Atp13a3
32.9805	-0.554968	0.236358	-2.348	0.0188747	0.285057	Eno2
95.6814	0.337196	0.14343	2.35095	0.0187254	0.285057	Maz
34.5958	0.493913	0.210389	2.34761	0.0188941	0.285057	Mb
29.4227	0.490615	0.208937	2.34815	0.0188669	0.285057	Mid1ip1
290.688	0.240738	0.102448	2.34986	0.0187807	0.285057	Naca
75.1568	-0.386811	0.164802	-2.34713	0.0189189	0.285057	Nfix
50.0866	-0.446764	0.190205	-2.34886	0.018831	0.285057	Plod3
27.5671	-0.585654	0.249425	-2.34801	0.0188739	0.285057	Rps6kc1
36.796	-0.572556	0.243831	-2.34816	0.0188662	0.285057	Slc16a2
68.8523	0.39107	0.166604	2.34731	0.0189097	0.285057	Sp3
81.4057	-0.500419	0.213342	-2.34562	0.0189954	0.285717	Gas1
51.1364	0.416161	0.177652	2.34256	0.0191519	0.287082	Cacnb2
28.801	-0.556116	0.237367	-2.34286	0.0191367	0.287082	Utp6
30.1714	0.54089	0.231199	2.3395	0.0193095	0.287959	Acad9
266.294	0.227576	0.0972686	2.33966	0.0193012	0.287959	Eif4g2
55.4044	0.410572	0.175406	2.34069	0.019248	0.287959	Jarid2
105.491	-0.325724	0.13938	-2.33695	0.0194416	0.288066	Add1
52.2589	0.400889	0.171535	2.33706	0.0194358	0.288066	Adrb1
44.2845	0.411943	0.176284	2.33682	0.0194487	0.288066	Osbpl1a
28.5912	0.517893	0.221556	2.33753	0.0194117	0.288066	Zfp523
64.5036	-0.509277	0.218015	-2.33597	0.0194926	0.288227	Xbp1
30.3027	-0.566226	0.242513	-2.33482	0.0195527	0.288463	Gadd45b
531.93	0.241282	0.103359	2.3344	0.0195747	0.288463	Mdh2
101.701	0.317056	0.136137	2.32895	0.0198616	0.291188	Ankrd40
132.639	-0.364279	0.156434	-2.32865	0.0198776	0.291188	Cd36
69.4507	0.386784	0.166119	2.32836	0.0198932	0.291188	Cirbp
71.8643	-0.379344	0.16292	-2.32841	0.0198906	0.291188	Jak1
28.4198	-0.57761	0.248423	-2.32511	0.0200661	0.292737	Pank4
172.428	0.270299	0.116236	2.32543	0.0200491	0.292737	Pygm
73.9939	-0.413047	0.17782	-2.32284	0.0201876	0.294018	Trim11
52.116	-0.677323	0.29186	-2.32071	0.0203023	0.294704	Capn6
26.8988	0.537258	0.231475	2.32102	0.020286	0.294704	Mamstr
39.3592	-0.478491	0.206247	-2.31999	0.0203413	0.29478	Sh2d6
46.5349	-0.471009	0.203252	-2.31736	0.020484	0.296356	Sgms1
37.0831	0.451735	0.195007	2.3165	0.020531	0.296544	Pde6d
110.527	-0.410645	0.177359	-2.31534	0.0205945	0.29697	Ivns1abp
78.8583	0.582228	0.251805	2.31222	0.0207656	0.298942	Fbxo32
173.969	-0.366443	0.159412	-2.29872	0.021521	0.307438	Ahnak
108.134	0.298503	0.129972	2.29667	0.0216377	0.307438	Anapc11
27.9775	0.515609	0.224375	2.29798	0.0215631	0.307438	Bpnt1
37.2706	-0.52561	0.228451	-2.30075	0.0214055	0.307438	Cdk10
105.827	-0.289096	0.125756	-2.29887	0.0215122	0.307438	Gsn
85.0477	-0.634394	0.275912	-2.29926	0.0214903	0.307438	Lum
35.798	0.486632	0.211885	2.29668	0.021637	0.307438	Tacc3
84.969	0.569541	0.247942	2.29707	0.0216146	0.307438	Thbd
41.0543	0.435969	0.190037	2.29413	0.0217833	0.309004	Fbxo21
67.0079	-0.377475	0.164658	-2.29248	0.021878	0.309844	Smim14
54.4681	0.45468	0.198626	2.28913	0.0220719	0.312083	Top2a
32.2369	0.475531	0.207828	2.28809	0.022132	0.312427	Rabgap1
51.034	0.405794	0.177483	2.28639	0.0222316	0.313325	Taf9
54.0695	0.360179	0.15765	2.28468	0.0223316	0.314228	Sphkap
39.6023	0.424085	0.185713	2.28355	0.0223979	0.314653	Lclat1
36.0095	-0.496748	0.217621	-2.28263	0.0224521	0.314902	Ano6
80.0898	-0.704122	0.308551	-2.28203	0.0224878	0.314902	Ccn2
45.4875	-0.47391	0.207999	-2.27843	0.0227012	0.315861	Kdm7a
26.565	-0.555843	0.243902	-2.27896	0.0226692	0.315861	Pcdhga8
43.0869	0.472077	0.207191	2.27846	0.022699	0.315861	Stat5b
185.544	0.236976	0.103939	2.27995	0.0226108	0.315861	Ndufb11
35.0558	-0.506383	0.222406	-2.27684	0.0227959	0.316524	Gtf3c3
37.7961	-0.481498	0.211516	-2.27641	0.0228214	0.316524	P4ha2
65.3876	0.618622	0.271934	2.2749	0.022912	0.316701	Cacna1g
37.36	0.455919	0.200374	2.27534	0.0228852	0.316701	Jkamp
66.4325	0.35191	0.154769	2.27378	0.0229793	0.316701	Mrps36
28.6048	0.496494	0.218328	2.27408	0.0229614	0.316701	Olfr1178
31.9889	0.508759	0.224033	2.27091	0.0231522	0.318447	Nt5dc3
58.7484	0.389715	0.171645	2.27047	0.0231791	0.318447	Smim10l1
44.4883	0.408548	0.180006	2.26964	0.0232297	0.318484	Prkacb
320.535	0.244477	0.107736	2.26922	0.0232548	0.318484	Ybx1
39.4078	0.446777	0.197025	2.26761	0.0233528	0.319326	Kbtbd2
39.8027	0.451424	0.199151	2.26674	0.0234063	0.319556	Stk40
41.0465	0.414271	0.182817	2.26604	0.023449	0.31964	Gak
126.576	-0.337719	0.149267	-2.26251	0.0236659	0.320948	Ckap4
38.4476	-0.844373	0.37323	-2.26234	0.0236765	0.320948	Fbln5
793	0.184981	0.0817456	2.26288	0.023643	0.320948	Hsp90ab1
42.1698	-0.475637	0.210265	-2.26208	0.0236922	0.320948	Slc2a1
175.426	0.256641	0.113569	2.25978	0.0238347	0.322333	Immt
34.2301	0.468458	0.207352	2.25924	0.0238683	0.322333	Mrps18b
36.2901	-0.48354	0.214431	-2.255	0.0241336	0.325268	Dmap1
49.7379	0.406572	0.180332	2.25457	0.0241602	0.325268	Dtna
28.2701	-0.562238	0.249506	-2.2534	0.0242338	0.325756	Stx2
40.2748	0.439575	0.195217	2.25173	0.0243395	0.326674	Foxred1
52.3043	0.424877	0.188951	2.24861	0.0245373	0.328317	Nsd3
55.5494	0.393858	0.175151	2.24868	0.0245331	0.328317	Ola1
79.2023	0.350108	0.155847	2.24649	0.0246729	0.329627	Fem1a
80.3751	0.339962	0.151445	2.24478	0.0247823	0.330582	Phb
59.7294	0.409393	0.182536	2.24281	0.024909	0.33126	Lonp1
81.7766	0.392737	0.175075	2.24324	0.0248811	0.33126	Rrm2
70.0342	-0.430716	0.192202	-2.24096	0.0250289	0.331477	Alpk3
32.5268	0.481444	0.214854	2.2408	0.0250393	0.331477	Pde2a
271.825	-0.297335	0.132686	-2.24088	0.0250337	0.331477	Ryr2
32.2473	-0.485304	0.216965	-2.23679	0.0253002	0.334423	Stard9
63.4841	0.362207	0.162034	2.23537	0.0253928	0.334681	Pcmt1
37.4422	0.443318	0.198324	2.23532	0.0253964	0.334681	Strip1
49.8819	-0.421658	0.188854	-2.23272	0.0255673	0.336424	Wdr33
38.4216	-0.473701	0.212399	-2.23024	0.0257314	0.338074	Itpripl2
166.789	-0.403146	0.181031	-2.22694	0.0259511	0.339941	Fgf12
847.406	0.249484	0.11203	2.22694	0.0259515	0.339941	Mdh1
29.8354	-0.517169	0.23236	-2.22572	0.0260332	0.33999	Pkn3
36.8903	-0.526145	0.236359	-2.22605	0.0260111	0.33999	Scgb3a1
39.3819	-0.4962	0.223199	-2.22312	0.0262075	0.341755	Esyt2
48.5252	-0.705724	0.317556	-2.22236	0.026259	0.341916	Matn2
50.002	0.386092	0.173925	2.21987	0.0264275	0.343597	Olig2
26.3558	-0.560613	0.252962	-2.21619	0.0266784	0.345316	Cox18
38.1985	0.428473	0.193305	2.21656	0.0266533	0.345316	Phkg2
100.308	0.299401	0.135082	2.21644	0.0266611	0.345316	Psme1
89.8064	-0.351415	0.158618	-2.21548	0.0267275	0.345438	Itga5
147.441	-0.335259	0.151582	-2.21174	0.0269846	0.345709	Actn4
53.5572	-0.401152	0.181311	-2.21251	0.0269315	0.345709	Cltb
97.2453	-0.311826	0.140973	-2.21196	0.0269697	0.345709	Dtx3
41.8364	0.438265	0.197908	2.21448	0.0267954	0.345709	Kras
60.0015	0.377101	0.170502	2.21172	0.0269862	0.345709	Nck2
50.4773	0.383385	0.17328	2.21252	0.0269308	0.345709	Susd6
26.3547	-0.553932	0.250552	-2.21085	0.0270462	0.345838	Adck1
113.488	0.325346	0.147187	2.21043	0.0270756	0.345838	Arhgap1
78.2118	0.344646	0.156036	2.20877	0.0271909	0.346803	Eif3k
39.2215	-0.64229	0.29092	-2.20779	0.0272588	0.347161	Sox17
30.489	-0.492093	0.223135	-2.20536	0.0274286	0.348816	Lmbrd2
34.7661	-0.519639	0.235814	-2.2036	0.0275527	0.348867	Dennd2a
34.1796	0.448682	0.203603	2.20371	0.0275446	0.348867	G6pc3
33.204	0.489821	0.222185	2.20457	0.0274844	0.348867	Phlda1
50.3649	0.36775	0.167058	2.20133	0.0277129	0.349375	Emc4
49.0059	-0.414208	0.188098	-2.20209	0.0276591	0.349375	Pitpnc1
31.4097	0.463371	0.210494	2.20135	0.0277113	0.349375	Tmem167b
79.7814	0.317794	0.144555	2.19843	0.0279184	0.350951	Ilrun
32.525	0.450292	0.204805	2.19864	0.0279036	0.350951	Tesk1
27.0182	0.49161	0.223921	2.19546	0.0281306	0.35202	2310009B15Rik
87.5044	0.297145	0.135299	2.19622	0.0280765	0.35202	Adnp
64.4069	0.353377	0.160942	2.19569	0.0281145	0.35202	Ccny
101.721	-0.534165	0.243369	-2.19488	0.0281721	0.35202	Crip1
33.9244	0.456603	0.208102	2.19413	0.0282258	0.35202	Limk1
41.5489	0.40572	0.184934	2.19386	0.0282455	0.35202	Pygl
63.2294	0.345417	0.157489	2.19328	0.0282874	0.352039	Ptpa
26.6828	-0.568001	0.259209	-2.19128	0.0284312	0.353325	Kazn
142.4	0.258121	0.118163	2.18445	0.0289289	0.358998	Lmo7
42.9566	0.408529	0.187088	2.18362	0.0289905	0.359251	Nadk2
58.1595	-0.450075	0.206175	-2.18297	0.0290377	0.359326	Emilin1
37.7907	-0.473015	0.216809	-2.18171	0.0291307	0.359967	Cpne1
39.7312	0.404599	0.185609	2.17985	0.0292686	0.361158	Rnf20
67.607	0.614977	0.282482	2.17705	0.0294771	0.362815	Btbd35f1
46.1709	0.389691	0.179055	2.17637	0.0295275	0.362815	Dnpep
41.6422	0.424186	0.194894	2.1765	0.029518	0.362815	Pagr1a
38.915	-0.527084	0.242402	-2.17442	0.0296737	0.363349	Anxa3
73.721	0.339207	0.15602	2.17412	0.029696	0.363349	Tmem259
389.601	0.188744	0.0867833	2.17489	0.0296387	0.363349	Atp5j
60.9703	-0.426081	0.196201	-2.17165	0.0298818	0.363438	Arpc1b
25.8653	-0.560417	0.257874	-2.17322	0.0297637	0.363438	Coq10b
81.5207	-0.351735	0.16189	-2.17268	0.0298047	0.363438	Hprt
145.803	-0.273306	0.125906	-2.17071	0.0299533	0.363438	Lamc1
47.1319	-0.474289	0.218382	-2.17183	0.0298687	0.363438	Plekhj1
31.3685	0.466504	0.214885	2.17094	0.0299355	0.363438	Zzz3
70.8461	0.422597	0.194798	2.16942	0.0300511	0.364119	Samd4b
31.9107	0.465804	0.214784	2.16871	0.0301046	0.364262	Ftsj3
88.1481	0.332067	0.1534	2.16472	0.0304093	0.36693	Ephb4
103.011	0.281673	0.130118	2.16475	0.030407	0.36693	Mtus1
102.13	-0.591518	0.27334	-2.16404	0.0304614	0.367052	Col6a1
68.2362	0.340157	0.157294	2.16256	0.0305754	0.367917	Rgs12
356.716	-0.586547	0.27145	-2.16079	0.0307116	0.368539	Myh7
34.8378	0.432961	0.200349	2.16104	0.0306925	0.368539	Synj2
39.4635	0.463536	0.214754	2.15845	0.0308926	0.369694	Rabep1
74.2812	0.35716	0.165433	2.15895	0.0308543	0.369694	Samd8
302.877	0.191837	0.0889268	2.15724	0.0309866	0.370311	Tle5
48.4248	0.408519	0.18951	2.15566	0.0311101	0.371279	Srsf4
38.9459	-0.439326	0.204037	-2.15317	0.0313053	0.371575	Kctd5
61.1292	0.366373	0.17012	2.15361	0.0312704	0.371575	Mapk3
90.3	0.319773	0.14851	2.15321	0.0313025	0.371575	Mllt6
140.587	-0.291352	0.135275	-2.15377	0.0312582	0.371575	Sh3bgr
60.6301	-0.391864	0.182118	-2.1517	0.0314211	0.371794	Ppargc1a
225.019	-0.296321	0.13774	-2.15131	0.0314516	0.371794	Serpinh1
63.6337	0.339459	0.157719	2.15231	0.0313731	0.371794	Adk
30.8778	-0.497098	0.231129	-2.15074	0.0314967	0.371823	Traf2
30.7578	0.46897	0.218137	2.14989	0.031564	0.372114	Pwp1
32.6028	-0.532893	0.247943	-2.14925	0.0316143	0.372204	Islr
83.1545	0.318048	0.148086	2.14773	0.0317354	0.373126	Dazap1
209.365	-0.453267	0.211236	-2.14579	0.0318901	0.37444	Aldh1b1
39.0327	-0.439933	0.205084	-2.14514	0.0319419	0.374545	Glipr2
247.805	0.225135	0.105071	2.14269	0.0321376	0.375026	Akt1
51.1857	-0.446559	0.208367	-2.14314	0.0321018	0.375026	Cavin3
78.6474	-0.554626	0.258995	-2.14145	0.0322375	0.375026	Glul
30.9566	0.457244	0.213513	2.14152	0.0322318	0.375026	Olfr1377
54.2148	-0.44087	0.20596	-2.14056	0.0323094	0.375026	Ptgfrn
34.8365	0.51041	0.238471	2.14035	0.0323268	0.375026	Tgfbi
32.2732	0.452016	0.211111	2.14113	0.0322635	0.375026	Tnpo3
41.3427	-0.431238	0.201463	-2.14053	0.0323122	0.375026	Ubfd1
171.664	-0.25623	0.119756	-2.13959	0.0323879	0.375235	Aplp2
41.3908	-0.56829	0.265798	-2.13805	0.0325129	0.376184	Mmrn2
77.7552	-0.302038	0.141341	-2.13695	0.032602	0.376714	Dnmt3a
33.1533	-0.481824	0.225751	-2.13432	0.0328169	0.37804	Abra
59.5437	0.368681	0.172898	2.13237	0.0329766	0.37804	Cuedc2
41.963	-0.428745	0.200976	-2.13331	0.0328992	0.37804	Lpp
75.9403	0.328133	0.153868	2.13256	0.0329609	0.37804	Rnh1
196.773	0.317484	0.148824	2.13329	0.0329013	0.37804	Shox2
295.572	-0.319498	0.149807	-2.13274	0.0329462	0.37804	Smpx
58.2774	-0.594085	0.27882	-2.13071	0.0331132	0.379107	Tnc
53.9336	-0.403471	0.189435	-2.12986	0.0331832	0.379411	Mcfd2
74.8255	0.333883	0.156977	2.12696	0.0334232	0.380856	Kcmf1
40.7196	0.38654	0.181749	2.12678	0.0334386	0.380856	Pak1ip1
41.3809	0.392844	0.184716	2.12675	0.0334406	0.380856	Ttc19
314.046	-0.205386	0.0966584	-2.12486	0.033598	0.38215	Rpsa
147.201	0.286779	0.135049	2.12352	0.0337104	0.382929	Ube2s
50.0687	0.382008	0.18	2.12227	0.0338151	0.383619	Cmc2
29.0563	-0.536779	0.253336	-2.11884	0.0341037	0.38539	Aptx
26.4443	0.470711	0.222088	2.11948	0.0340501	0.38539	Arhgap32
258.193	-0.232187	0.109578	-2.11893	0.0340964	0.38539	Canx
47.2183	0.414328	0.195635	2.11786	0.034187	0.385831	Aarsd1
39.0591	0.397814	0.188148	2.11437	0.0344834	0.387655	Kif2a
41.2089	-0.428787	0.202787	-2.11447	0.034475	0.387655	Mrps22
28.7979	0.451178	0.213373	2.1145	0.0344722	0.387655	Tmem35a
131.258	0.254661	0.120471	2.11387	0.0345264	0.387655	Vdac3
27.1469	-0.572477	0.270905	-2.1132	0.0345837	0.387799	Parp12
47.6791	-0.442184	0.209365	-2.11203	0.0346841	0.387964	Clip4
33.4414	0.437662	0.207227	2.11199	0.0346873	0.387964	Ubap1
271.03	-0.299932	0.142102	-2.11068	0.0347995	0.388134	Jph2
44.9063	0.395059	0.187208	2.11026	0.0348359	0.388134	Opa3
46.5996	-0.409791	0.194103	-2.11121	0.0347545	0.388134	Pi4k2a
120.617	0.284406	0.134948	2.10752	0.0350722	0.390268	Mat2a
42.3447	-0.457143	0.217023	-2.10643	0.035167	0.390789	Msmo1
35.7007	0.422073	0.200419	2.10595	0.0352086	0.390789	Ube2j1
40.5288	-0.446722	0.21221	-2.10509	0.0352835	0.391122	Irak1
29.758	-0.490525	0.233249	-2.10301	0.0354647	0.392402	Dhx33
44.5396	0.434135	0.206513	2.10222	0.0355339	0.392402	Ifnar2
28.9641	-0.494514	0.235227	-2.10228	0.0355289	0.392402	Zfp462
28.7275	-0.51292	0.244169	-2.10068	0.0356693	0.392407	Acsf2
86.8269	-0.31711	0.150956	-2.10068	0.0356692	0.392407	Atp6v1b2
38.7499	0.424729	0.20218	2.10075	0.0356633	0.392407	Fcf1
46.5643	0.417231	0.198925	2.09743	0.0359556	0.394562	Cnih4
48.6402	-0.47859	0.228152	-2.09768	0.0359338	0.394562	Efemp2
66.9156	0.373956	0.178407	2.09608	0.036075	0.395347	Slc39a7
26.6931	-0.55431	0.264512	-2.0956	0.0361178	0.395347	Tbx2
33.0636	0.450134	0.214859	2.09502	0.036169	0.395412	Tvp23b
127.249	0.271092	0.129431	2.09449	0.0362163	0.395433	Gstp1
36.9124	0.434859	0.207753	2.09316	0.036335	0.396233	Cdca8
49.382	-0.434043	0.207458	-2.0922	0.0364204	0.396405	Palm
58.4394	0.391018	0.186914	2.09196	0.0364417	0.396405	Psme4
123.17	-0.671785	0.321228	-2.0913	0.0365011	0.396557	Itm2a
28.8229	0.432644	0.207092	2.08914	0.0366951	0.397181	Gramd1b
31.1126	0.449009	0.214921	2.08918	0.0366912	0.397181	Shroom3
34.2615	0.43092	0.206216	2.08966	0.0366488	0.397181	Slc36a2
28.388	-0.535207	0.256537	-2.08628	0.0369535	0.399482	Notch2
42.1224	0.390805	0.187533	2.08392	0.0371671	0.400167	Lin7c
64.9025	0.352058	0.168969	2.08356	0.0372003	0.400167	Nmt1
25.991	-0.512615	0.245872	-2.08489	0.0370795	0.400167	Ptcd3
62.8266	-0.365304	0.175301	-2.08387	0.0371721	0.400167	Stom
83.2556	0.329341	0.158241	2.08127	0.0374092	0.400797	Anp32e
332.376	-0.662185	0.318526	-2.0789	0.0376264	0.400797	Eln
120.468	-0.586283	0.281689	-2.08131	0.0374055	0.400797	Igfbp7
129.963	-0.556463	0.267671	-2.0789	0.0376264	0.400797	Ltbp4
35.8428	-0.533554	0.256608	-2.07926	0.0375935	0.400797	Nos3
34.3383	-0.427744	0.205522	-2.08125	0.0374108	0.400797	Sema3c
30.8342	0.434974	0.209133	2.07989	0.0375357	0.400797	Taf4
46.3357	-0.424308	0.203916	-2.0808	0.0374526	0.400797	Ubl3
393.873	0.236834	0.114006	2.07738	0.0377662	0.401307	Des
179.299	0.24762	0.119172	2.07785	0.0377234	0.401307	Ndufb1
50.3143	0.352373	0.169677	2.07673	0.0378264	0.401456	Inppl1
27.4398	0.49038	0.236332	2.07496	0.0379905	0.402708	Ptges2
39.2297	-0.423589	0.20442	-2.07215	0.0382512	0.403864	M6pr
554.425	-0.29523	0.1425	-2.07179	0.0382846	0.403864	Slc8a1
28.4669	0.464574	0.224097	2.07309	0.0381638	0.403864	Wwp1
69.8962	0.318973	0.153951	2.07191	0.0382735	0.403864	Tmem176b
165.016	0.302876	0.146231	2.07122	0.0383382	0.40394	H2az1
51.5652	-0.417467	0.201731	-2.06942	0.0385067	0.405226	Ptprf
32.5686	-0.461613	0.223364	-2.06664	0.0387682	0.407486	Mbd1
31.6589	-0.477125	0.23105	-2.06503	0.0389203	0.40821	Myo1b
119.768	-0.377629	0.182878	-2.06492	0.0389307	0.40821	Myzap
29.1199	-0.476216	0.230684	-2.06436	0.0389831	0.40827	Prex2
91.7134	0.317071	0.153718	2.06269	0.0391425	0.409448	Tbc1d16
26.851	0.459883	0.223199	2.06042	0.0393587	0.409744	AU040320
154.033	0.253992	0.12327	2.06046	0.0393545	0.409744	Chd4
31.0807	-0.511272	0.248037	-2.06127	0.039277	0.409744	Gnb4
107.228	-0.633655	0.307395	-2.06137	0.0392678	0.409744	Mfap4
30.4963	0.476838	0.231704	2.05796	0.0395942	0.411704	Mthfr
33.8106	-0.440768	0.214278	-2.05699	0.0396868	0.411941	Gga3
26.6049	0.458241	0.222879	2.05601	0.0397818	0.411941	Olfr311
29.3387	0.459716	0.223624	2.05576	0.0398058	0.411941	Prickle1
44.7332	-0.420542	0.204499	-2.05644	0.0397398	0.411941	Scarf2
29.8382	0.440712	0.21458	2.05384	0.0399914	0.413371	Atxn1
43.7697	0.363373	0.177016	2.05277	0.040095	0.413952	Sstr4
62.0843	0.323817	0.157786	2.05225	0.0401453	0.413981	Itpr1
40.8156	-0.49728	0.2424	-2.05149	0.0402194	0.414255	Syngr1
27.8937	0.471827	0.230189	2.04974	0.0403901	0.41444	Atg4d
126.883	-0.505513	0.246541	-2.05042	0.0403233	0.41444	Cdkn1c
51.9471	0.356738	0.174073	2.04936	0.0404274	0.41444	Slc25a46
29.8666	-0.463326	0.226049	-2.04967	0.0403963	0.41444	Zfp629
30.3831	0.444464	0.216985	2.04837	0.040524	0.414943	Asxl2
40.512	0.390015	0.190508	2.04724	0.0406348	0.41559	Kdm2b
29.6299	0.450789	0.220437	2.04498	0.0408571	0.417023	Abraxas2
67.7748	0.418856	0.204835	2.04484	0.0408705	0.417023	Sgo2b
2772.41	0.234598	0.114757	2.04431	0.0409232	0.417073	Myh6
34.8912	0.449056	0.219889	2.04219	0.0411326	0.417257	E4f1
31.9582	0.425668	0.208396	2.0426	0.0410925	0.417257	Fundc1
43.5996	0.389918	0.190861	2.04294	0.0410585	0.417257	Polr2j
175.154	0.248172	0.121482	2.04287	0.0410652	0.417257	Tmod1
37.7914	-0.494224	0.242156	-2.04093	0.041258	0.417882	Icam2
50.1651	0.381921	0.187205	2.04012	0.041338	0.417882	Lyrm2
32.4827	0.450211	0.220653	2.04035	0.0413153	0.417882	Zfp653
30.5837	0.450641	0.221088	2.03829	0.0415209	0.419246	Zcchc14
34.3125	0.434817	0.213531	2.03631	0.0417189	0.419303	4932438A13Rik
31.8242	0.414222	0.203376	2.03673	0.0416775	0.419303	Lxn
27.604	0.450388	0.221166	2.03643	0.0417076	0.419303	Pramel6
29.8785	-0.500711	0.245788	-2.03716	0.0416336	0.419303	Tbkbp1
25.782	-0.543385	0.267077	-2.03456	0.0418952	0.420592	Sdf2l1
29.5067	0.458534	0.22548	2.03359	0.0419928	0.420605	Ltbp2
46.5238	-0.410742	0.202004	-2.03333	0.042019	0.420605	Tmem123
34.0541	-0.464619	0.228526	-2.03311	0.0420412	0.420605	Zfp146
66.3334	-0.332898	0.163972	-2.03021	0.0423353	0.421613	4933434E20Rik
26.1521	-0.515251	0.253633	-2.03148	0.0422063	0.421613	Cped1
520.877	0.249824	0.123023	2.03071	0.0422849	0.421613	Pgam2
25.9964	0.482602	0.237668	2.03057	0.0422987	0.421613	Slc35e3
39.6405	0.378759	0.186707	2.02863	0.0424963	0.422734	Psmg1
42.996	-0.404156	0.199327	-2.0276	0.042601	0.423293	Sel1l
44.6129	0.352008	0.173649	2.02712	0.0426497	0.423294	Mlxip
32.0641	0.426558	0.210511	2.0263	0.0427343	0.423653	Kif20b
60.9109	-0.355922	0.175794	-2.02465	0.0429029	0.423879	1110065P20Rik
43.1982	0.378178	0.186784	2.02468	0.0429	0.423879	Mtfr1
45.5647	0.377284	0.186274	2.02543	0.0428237	0.423879	Preb
47.7982	-0.477934	0.236324	-2.02236	0.043139	0.424289	Cnn1
70.7786	-0.401275	0.19835	-2.02307	0.0430657	0.424289	Gask1b
28.5579	0.468413	0.231502	2.02337	0.0430353	0.424289	Pcdhga4
59.4118	0.389608	0.192645	2.02242	0.0431335	0.424289	Rprm
93.773	-0.37513	0.185642	-2.02071	0.0433095	0.425487	Actn1
45.7334	-0.414472	0.20547	-2.01719	0.0436758	0.427107	Dnajb5
30.168	0.441282	0.218691	2.01783	0.0436089	0.427107	Olfr214
36.4934	0.403832	0.200237	2.01677	0.0437193	0.427107	Rhox2a
62.3266	0.399327	0.197838	2.01845	0.0435442	0.427107	Rp2
69.0392	-0.324309	0.160766	-2.01728	0.0436666	0.427107	Xpnpep1
45.8478	0.350007	0.173672	2.01533	0.0438705	0.427213	Chmp1a
33.4395	-0.436974	0.216883	-2.0148	0.043926	0.427213	Mapk8
29.9214	0.432512	0.214538	2.01602	0.0437982	0.427213	Neu1
26.5605	0.445804	0.221255	2.01489	0.0439161	0.427213	Zfp346
77.0103	0.314959	0.156383	2.01403	0.0440065	0.42752	Srrt
45.4839	0.354881	0.176407	2.01171	0.0442501	0.429408	Gdpd5
29.5038	0.445202	0.221413	2.01073	0.044354	0.429461	Bcl2l12
96.2012	0.276846	0.137671	2.01093	0.0443332	0.429461	Fkbp4
28.003	-0.472155	0.234906	-2.00997	0.044434	0.429759	Rnf144a
26.1986	-0.493977	0.246041	-2.0077	0.0446749	0.43161	Zdhhc1
29.5588	-0.491301	0.244985	-2.00543	0.0449166	0.433465	Lrch1
110.776	-0.263627	0.131517	-2.00451	0.0450152	0.433937	Pea15a
730.709	0.178803	0.0892482	2.00344	0.0451305	0.434089	Cox4i1
61.7811	0.332409	0.165908	2.00357	0.0451158	0.434089	Gna11
59.5498	-0.373601	0.186534	-2.00286	0.0451922	0.434204	Foxn3
77.4959	-0.3361	0.168307	-1.99695	0.0458308	0.436313	Acox1
37.5272	0.358255	0.179291	1.99817	0.0456982	0.436313	Atp8a2
28.8389	-0.460995	0.230622	-1.99892	0.0456174	0.436313	Camk2b
69.1963	-0.332929	0.166695	-1.99723	0.0458	0.436313	H2-D1
119.471	0.280539	0.140504	1.99666	0.0458619	0.436313	Hspb2
189.889	0.260041	0.130165	1.99778	0.0457407	0.436313	Kif1c
26.7315	-0.505493	0.253145	-1.99685	0.0458415	0.436313	Nat10
32.3257	-0.482266	0.241139	-1.99995	0.0455054	0.436313	Plk2
27.6802	0.461128	0.23088	1.99726	0.0457968	0.436313	Rhox4a
49.2999	-0.591156	0.296175	-1.99597	0.0459374	0.436553	Klf2
58.0453	0.343415	0.172094	1.99551	0.0459872	0.436553	Tmtc2
34.804	0.409902	0.205546	1.99421	0.0461288	0.437421	Imp4
34.4115	-0.475858	0.238765	-1.993	0.0462613	0.438202	Wdr61
39.7675	-0.415577	0.208577	-1.99244	0.0463225	0.438305	Tollip
30.4636	-0.508941	0.255632	-1.99091	0.0464904	0.438942	As3mt
33.982	-0.432458	0.217213	-1.99094	0.0464878	0.438942	Gtpbp6
29.6349	-0.505039	0.254037	-1.98806	0.0468053	0.44001	Ralgps2
76.4211	0.325897	0.163895	1.98846	0.0467613	0.44001	Rrm1
110.645	-0.327456	0.164644	-1.98888	0.0467146	0.44001	Tmx4
412.043	0.188433	0.0947758	1.98819	0.0467902	0.44001	Atp5o
83.0933	0.332663	0.167384	1.98742	0.0468759	0.440199	Rnf207
112.26	0.27519	0.138612	1.98533	0.0471082	0.440957	Dpysl3
27.1561	-0.49555	0.249563	-1.98567	0.0470697	0.440957	Itga9
58.301	0.336886	0.16966	1.98566	0.047071	0.440957	Ppih
43.2222	-0.432746	0.218088	-1.98427	0.0472255	0.441581	Idi1
447.583	0.178988	0.0903383	1.98131	0.0475567	0.441964	Atp5pb
75.9825	0.329064	0.166046	1.98176	0.0475058	0.441964	Dad1
39.3645	0.395862	0.200078	1.97854	0.0478679	0.441964	Gramd4
26.399	-0.502785	0.254065	-1.97896	0.0478205	0.441964	Haus6
32.5747	0.418706	0.21163	1.97848	0.0478743	0.441964	Mppe1
58.1185	0.346124	0.174816	1.97993	0.0477113	0.441964	Pgrmc2
26.3651	-0.484789	0.244873	-1.97976	0.0477307	0.441964	Plce1
40.5577	0.421268	0.212783	1.9798	0.0477261	0.441964	Rilpl1
42.2086	-0.385874	0.194963	-1.97922	0.0477917	0.441964	Sash1
51.0287	0.344885	0.173994	1.98217	0.0474602	0.441964	Stag1
130.984	-0.253972	0.128179	-1.98139	0.0475477	0.441964	Tbca
263.919	-0.257752	0.130171	-1.98011	0.0476913	0.441964	Sorbs2
41.932	0.392305	0.19836	1.97775	0.0479571	0.44226	Rnf223
39.0658	0.381867	0.193165	1.97689	0.0480539	0.442685	Rnf214
33.1434	0.41451	0.209749	1.97622	0.0481296	0.442914	Camta2
257.69	-0.21653	0.109611	-1.97544	0.0482188	0.443267	Calu
28.5509	0.451343	0.228563	1.9747	0.0483026	0.44357	Olfr1387
37.753	-0.49897	0.252799	-1.97378	0.0484068	0.443594	Lgals9
50.0212	0.361187	0.182987	1.97384	0.0483999	0.443594	Tcerg1
51.3563	0.365574	0.185541	1.97032	0.0488017	0.444108	2510009E07Rik
32.1623	0.419343	0.212907	1.96961	0.0488834	0.444108	Atp13a1
28.7104	-0.487049	0.247007	-1.9718	0.0486327	0.444108	Niban1
69.6755	0.300459	0.152376	1.97183	0.0486287	0.444108	Ndst1
107.033	0.243068	0.123412	1.96956	0.0488891	0.444108	Rgs6
83.537	0.481018	0.244261	1.96928	0.0489211	0.444108	Shisa9
69.2694	0.319464	0.1621	1.97079	0.0487483	0.444108	Tmem182
28.343	-0.475866	0.241606	-1.96959	0.0488848	0.444108	Tnik
28.9118	-0.467931	0.237262	-1.97221	0.0485854	0.444108	Pold4
333.071	-0.294479	0.149779	-1.96609	0.0492878	0.445265	Igf2r
54.2073	-0.347127	0.176569	-1.96596	0.0493037	0.445265	Rab18
62.1153	-0.358756	0.182381	-1.96706	0.0491761	0.445265	Stxbp1
62.3301	0.339241	0.17242	1.96752	0.049123	0.445265	Usp28
35.351	-0.453018	0.230391	-1.9663	0.0492637	0.445265	Zfp703
26.1945	-0.507585	0.25829	-1.96518	0.0493939	0.445618	Adamts12
28.8478	0.436553	0.222283	1.96395	0.049536	0.446438	Vps9d1
608.038	0.198512	0.101135	1.96283	0.0496657	0.447145	Cox5a
303.36	-0.236542	0.120567	-1.96192	0.0497721	0.447641	App
68.8706	0.33402	0.170347	1.96082	0.0499003	0.447931	Foxp1
52.6854	0.329085	0.167835	1.96076	0.049907	0.447931	Tab2
54.6346	0.346563	0.176803	1.96017	0.0499764	0.448093	Rps6kb2
49.253	0.370926	0.18931	1.95936	0.0500709	0.448479	Smc4
62.8305	-0.372936	0.190392	-1.95878	0.0501385	0.448624	Cmpk1
65.9894	0.305365	0.156093	1.9563	0.0504294	0.450765	Lat
39.6928	-0.419901	0.214728	-1.9555	0.0505241	0.451149	Tmem176a
127.368	0.24488	0.125324	1.95398	0.0507037	0.452289	2210418O10Rik
29.2642	0.433298	0.221974	1.95202	0.0509355	0.453893	Uck1
67.7606	0.324826	0.166623	1.94946	0.0512403	0.454289	Adgrb2
34.5664	-0.464773	0.238341	-1.95004	0.0511715	0.454289	Htra3
32.1985	0.409809	0.21019	1.9497	0.0512113	0.454289	Ppie
27.5623	-0.47001	0.241027	-1.95003	0.0511724	0.454289	Tedc2
69.1449	0.295645	0.151649	1.94954	0.0512309	0.454289	Trabd
52.7164	0.342949	0.176125	1.94718	0.0515127	0.454505	Apbb1
111.928	0.266369	0.136732	1.9481	0.0514024	0.454505	Dcaf8
27.3998	-0.484318	0.248796	-1.94665	0.0515773	0.454505	Kat5
107.781	-0.254422	0.130609	-1.94797	0.0514183	0.454505	Macf1
27.44	0.434427	0.223053	1.94764	0.0514582	0.454505	Paqr9
32.4464	-0.428865	0.22027	-1.94699	0.0515356	0.454505	Tpra1
32.9457	-0.434454	0.223319	-1.94544	0.0517218	0.454859	Rap1gds1
27.2251	0.444577	0.228506	1.94559	0.0517046	0.454859	Tecrl
154.367	-0.222936	0.114625	-1.94493	0.0517838	0.454946	Ube2d3
35.5171	-0.39782	0.204603	-1.94435	0.0518531	0.455097	Pdgfb
49.1246	0.342967	0.176447	1.94374	0.0519271	0.455288	Mtmr3
510.509	0.182357	0.093845	1.94317	0.0519953	0.455429	Cox7b
31.7025	0.41466	0.213648	1.94086	0.0522755	0.457424	Tmem87b
25.7341	0.701354	0.361628	1.93943	0.0524486	0.45802	Cd74
40.0607	0.381701	0.196793	1.93961	0.0524272	0.45802	Pigyl
53.5088	0.322396	0.166279	1.93888	0.0525156	0.458099	Itsn1
26.4858	-0.468002	0.241425	-1.9385	0.0525627	0.458099	Slc35c2
35.301	0.414447	0.213897	1.9376	0.0526715	0.458132	Olfr17
361.107	0.181854	0.0938397	1.93792	0.0526328	0.458132	Uqcr11
162.382	0.250473	0.129328	1.93672	0.0527791	0.45861	Ccdc141
33.627	-1.52661	0.788653	-1.93572	0.0529019	0.45922	Gm20792
40.7252	0.394294	0.204033	1.9325	0.0532982	0.461757	Coq6
48.0814	0.394573	0.204179	1.93248	0.0533	0.461757	Ube2c
35.0955	0.418456	0.21663	1.93166	0.0534018	0.46218	Slc25a22
30.4543	0.419234	0.217151	1.93061	0.0535317	0.462845	Tmem186
27.6959	-0.507405	0.262908	-1.92997	0.053611	0.463071	Bmper
44.1603	-0.398096	0.206695	-1.92601	0.0541035	0.466402	Cyba
48.0394	0.366436	0.190227	1.92632	0.054065	0.466402	Erlec1
40.2199	-0.400909	0.208216	-1.92545	0.054173	0.46654	Podxl
187.053	-0.248447	0.129223	-1.92263	0.0545267	0.468833	Dynll2
39.198	0.385631	0.200591	1.92247	0.0545467	0.468833	Olfr1507
176.862	0.272605	0.141851	1.92177	0.0546353	0.469132	Gpc1
40.8082	-0.381437	0.198748	-1.9192	0.0549586	0.471206	Smarcad1
28.1777	0.444625	0.231697	1.919	0.0549848	0.471206	Tubgcp6
32.3948	0.456092	0.238053	1.91592	0.055375	0.474084	Calcrl
29.047	-0.503652	0.263799	-1.90923	0.056233	0.47572	Bin1
78.9737	-0.375483	0.196268	-1.91311	0.0557333	0.47572	Bves
212.261	-0.272748	0.142655	-1.91194	0.0558835	0.47572	Gm3383
1710.86	-0.272409	0.142686	-1.90916	0.0562421	0.47572	Igf2
259.763	-0.243339	0.127421	-1.90973	0.0561679	0.47572	Jund
40.6024	0.368598	0.193137	1.90848	0.0563296	0.47572	Lig1
34.9696	-0.424359	0.222007	-1.91147	0.0559447	0.47572	Lime1
101.128	0.259507	0.1359	1.90954	0.0561919	0.47572	Ndufs8
27.5658	0.43472	0.227476	1.91106	0.0559969	0.47572	Olfr73
34.4308	0.418753	0.219405	1.90859	0.0563151	0.47572	Pisd
26.3264	-0.494171	0.258289	-1.91325	0.0557158	0.47572	Rab43
189.122	-0.273703	0.143293	-1.9101	0.0561206	0.47572	Smyd1
60.2215	-0.364561	0.190875	-1.90994	0.0561405	0.47572	Trim47
29.2802	0.410535	0.214872	1.9106	0.0560561	0.47572	Usp21
47.9282	-0.395721	0.207451	-1.90754	0.0564508	0.475823	Ank2
26.9919	0.443392	0.232409	1.90781	0.0564162	0.475823	Rtp2
104.56	0.270836	0.14206	1.90649	0.0565867	0.476508	Ptp4a2
33.6042	-0.478901	0.251302	-1.90568	0.0566916	0.476931	Fdx2
105.261	0.247479	0.1299	1.90515	0.0567603	0.477049	Akt2
72.7394	-0.39312	0.206416	-1.9045	0.0568452	0.477303	Tcf21
543.141	0.181255	0.0952108	1.90373	0.0569457	0.477687	Fth1
58.2698	0.345814	0.181713	1.90307	0.0570311	0.477944	Tmem70
76.31	0.356517	0.187402	1.90242	0.0571159	0.478195	Rpusd4
29.9887	0.423778	0.222971	1.9006	0.0573542	0.478856	Frmd8
27.2677	0.444685	0.233976	1.90056	0.0573595	0.478856	H3f4
76.8155	-0.374912	0.197252	-1.90067	0.0573447	0.478856	Ucp2
48.9054	-0.364384	0.191907	-1.89876	0.0575961	0.480001	Cdon
264.826	-0.566919	0.298679	-1.89808	0.057685	0.480001	Fn1
47.0142	0.389717	0.205315	1.89814	0.0576773	0.480001	Htatsf1
27.8963	0.448958	0.236562	1.89784	0.0577168	0.480001	Mrpl19
93.894	0.263121	0.138737	1.89654	0.0578883	0.480969	Gspt1
41.8013	-0.416046	0.219557	-1.89493	0.0581012	0.482278	Sema6d
31.3276	0.405764	0.214271	1.8937	0.0582651	0.482721	Mthfsd
66.8258	-0.362147	0.191223	-1.89385	0.0582452	0.482721	Ostc
204.872	-0.545382	0.288102	-1.89302	0.0583553	0.483009	Dlk1
31.6525	-0.43171	0.228218	-1.89165	0.0585375	0.484058	Serf1
45.8495	-0.362985	0.192098	-1.88958	0.0588139	0.484292	Dip2b
43.9527	0.366234	0.193882	1.88895	0.0588989	0.484292	Lbr
47.6768	0.341651	0.180833	1.88932	0.0588495	0.484292	Ncoa6
113.645	0.246061	0.130213	1.88968	0.0588011	0.484292	Ptov1
49.6356	-0.35624	0.188448	-1.89039	0.0587062	0.484292	Shb
26.4834	0.419415	0.221849	1.89055	0.0586848	0.484292	Thoc6
52.7821	-0.510069	0.27031	-1.88698	0.0591636	0.485134	Fam78a
50.522	0.353063	0.187046	1.88757	0.0590836	0.485134	Gabpa
109.109	0.246354	0.130557	1.88694	0.0591681	0.485134	Slc25a23
27.0967	-0.480751	0.255071	-1.88477	0.0594605	0.487074	Olfr1491
64.359	-0.329348	0.174935	-1.88269	0.0597423	0.488008	Acbd3
167.435	0.291057	0.154585	1.88283	0.059723	0.488008	H1f2
122.867	0.239926	0.127435	1.88273	0.0597363	0.488008	Psmb1
88.6425	0.292592	0.155476	1.88191	0.0598485	0.488417	Bag1
33.8089	0.40228	0.214093	1.879	0.0602451	0.491086	Pick1
31.9956	0.427729	0.227675	1.87868	0.0602881	0.491086	Usp10
31.9813	0.406804	0.216724	1.87706	0.06051	0.491792	Gripap1
26.6841	-0.45055	0.240088	-1.8766	0.0605723	0.491792	Noc4l
54.7942	0.315938	0.168375	1.8764	0.0606003	0.491792	Sars
159.715	-0.224317	0.119497	-1.87718	0.0604933	0.491792	Zfp36l1
52.191	0.34727	0.185167	1.87544	0.0607325	0.492407	B3gat3
26.56	0.439169	0.23428	1.87455	0.0608544	0.492938	Vti1a
251.103	0.204876	0.109363	1.87336	0.0610192	0.493357	Ndufab1
59.1144	-0.328632	0.175393	-1.87369	0.0609733	0.493357	Oxr1
132.413	0.243216	0.129864	1.87285	0.0610894	0.493467	Kcnj5
84.0547	-0.312531	0.166976	-1.8717	0.0612474	0.494031	Celf2
269.275	0.212213	0.11339	1.87152	0.0612725	0.494031	Dmpk
40.8904	0.394107	0.210701	1.87046	0.0614204	0.494766	Mmachc
40.6036	0.358849	0.192021	1.8688	0.0616506	0.496162	Abcf2
482.906	0.200961	0.107693	1.86605	0.0620338	0.49741	Cycs
51.1885	0.527011	0.282413	1.8661	0.0620276	0.49741	Efnb2
48.7429	0.33804	0.181128	1.8663	0.0619991	0.49741	Gm14288
285.179	-0.195356	0.104644	-1.86686	0.0619205	0.49741	Rps27
56.7453	-0.338521	0.181569	-1.86442	0.0622624	0.498785	Plekhg2
45.324	0.342865	0.183945	1.86396	0.0623276	0.498849	Pnpla8
35.8673	0.345299	0.185401	1.86245	0.06254	0.500091	Dpy19l1
35.5411	-0.429047	0.230469	-1.86163	0.0626557	0.500557	Rragc
37.6161	-0.454095	0.244044	-1.86071	0.0627848	0.500702	Apc
55.1261	-0.400242	0.215151	-1.86028	0.062846	0.500702	Cd34
62.1082	0.332158	0.178549	1.86031	0.0628412	0.500702	Ginm1
27.795	0.365451	0.196894	1.85608	0.063442	0.504989	Tmc7
44.8029	0.317041	0.17097	1.85437	0.0636868	0.506476	Inf2
85.5113	-0.301027	0.162461	-1.85292	0.0638933	0.507074	Cav3
37.583	-0.407291	0.219942	-1.85181	0.0640526	0.507074	Ctbp2
26.6477	-0.450163	0.243007	-1.85247	0.0639587	0.507074	Dll4
45.5305	0.33662	0.181758	1.85203	0.0640222	0.507074	Pdzd11
39.8447	-0.398302	0.214944	-1.85305	0.0638754	0.507074	Tmed3
47.2272	0.356353	0.192532	1.85087	0.0641878	0.507223	Ift46
32.1803	0.388524	0.209881	1.85116	0.0641459	0.507223	Tbc1d19
77.874	-0.297042	0.160561	-1.85002	0.06431	0.50727	Ank3
37.0799	0.345493	0.186733	1.8502	0.064285	0.50727	Cep20
27.394	-0.441913	0.239022	-1.84884	0.064481	0.508159	Riox2
38.9722	0.343306	0.185878	1.84694	0.0647558	0.508487	Agt
25.7416	-0.455756	0.246716	-1.84729	0.0647056	0.508487	Lrsam1
58.8526	0.312272	0.168987	1.8479	0.0646166	0.508487	Tbl1x
59.214	0.284779	0.154171	1.84717	0.0647229	0.508487	Trap1
59.1418	0.321148	0.17398	1.84589	0.064908	0.508597	Clint1
62.9004	0.30872	0.16727	1.84564	0.0649447	0.508597	Dgkz
139.724	0.210267	0.113897	1.84611	0.0648766	0.508597	Ndufa7
31.8186	0.369191	0.200174	1.84435	0.0651325	0.509611	Slc25a30
56.3947	0.320405	0.173907	1.84239	0.0654176	0.510925	Cpq
117.521	-0.253307	0.137488	-1.84239	0.0654175	0.510925	Picalm
283.234	-0.270514	0.147044	-1.83968	0.0658147	0.512643	Adprhl1
85.4932	0.283396	0.15402	1.84	0.0657689	0.512643	Mdfi
82.4087	-0.295324	0.160539	-1.83957	0.0658307	0.512643	Snap91
34.928	-0.389808	0.211934	-1.83929	0.0658726	0.512643	Spg20
34.5069	0.358076	0.194853	1.83767	0.0661105	0.514035	Rnf130
34.1891	0.361604	0.196918	1.83632	0.0663103	0.51513	Hpf1
77.5463	-0.29084	0.158504	-1.83491	0.0665189	0.515603	Adora1
27.8449	-0.447634	0.244111	-1.83373	0.0666944	0.515603	Asap1
31.431	-0.413393	0.225456	-1.83359	0.0667151	0.515603	Clcn7
26.8582	-0.448878	0.244742	-1.83409	0.0666409	0.515603	Fkbp15
43.2287	-0.374153	0.204063	-1.83352	0.0667258	0.515603	Gfpt1
26.9341	0.415084	0.2263	1.83422	0.0666217	0.515603	Olfr31
33.4742	0.366318	0.200173	1.83	0.0672492	0.516812	Arhgef11
25.8599	-0.433038	0.236589	-1.83034	0.0671992	0.516812	Dnajc27
54.007	0.314076	0.171623	1.83003	0.0672457	0.516812	Pi4ka
41.6312	0.36114	0.197183	1.8315	0.0670257	0.516812	Polr2i
30.7069	-0.454896	0.248331	-1.83181	0.0669791	0.516812	She
37.9487	-0.414575	0.22646	-1.83068	0.0671487	0.516812	Sptlc2
43.1701	0.354801	0.193914	1.82969	0.067297	0.516812	Wdr45b
81.7119	0.291597	0.159408	1.82925	0.0673615	0.516853	Lhfp
140.805	-0.286688	0.156801	-1.82836	0.0674962	0.517169	Ppp1r3c
26.0719	-0.423368	0.231578	-1.82819	0.0675212	0.517169	Rhov
25.779	0.445156	0.243627	1.82721	0.0676688	0.517845	Hmmr
168.707	-0.243505	0.133345	-1.82613	0.0678308	0.51863	Bri3
84.2086	-0.465446	0.255042	-1.82498	0.0680043	0.519046	Kcnj3
42.6197	-0.396935	0.217464	-1.82529	0.0679571	0.519046	Lmod2
37.8561	0.353632	0.193996	1.82288	0.0683216	0.519196	Atp13a2
26.1531	-0.425768	0.233551	-1.82302	0.0683006	0.519196	Atrip
58.8309	0.288709	0.158315	1.82364	0.0682065	0.519196	BC034090
156.18	0.440424	0.241457	1.82403	0.0681476	0.519196	Gpc3
175.703	-0.208804	0.114529	-1.82316	0.0682791	0.519196	Ncl
27.5257	-0.494839	0.271598	-1.82195	0.0684619	0.51981	Ecscr
31.2022	-0.404466	0.222235	-1.82	0.0687596	0.521616	Gm9758
85.6117	0.265557	0.146005	1.81882	0.0689391	0.522524	Timm17a
117.159	0.237461	0.130649	1.81755	0.0691323	0.522626	Asph
64.5413	0.345924	0.190293	1.81785	0.0690876	0.522626	Gab1
29.878	-0.429443	0.236196	-1.81816	0.0690396	0.522626	Tapt1
89.5255	0.262221	0.14433	1.81682	0.069245	0.523025	Sin3b
155.146	0.229781	0.126518	1.81619	0.0693412	0.523298	Higd2a
60.389	-0.391476	0.215603	-1.81573	0.0694118	0.523359	BC004004
104.957	-0.259787	0.143105	-1.81536	0.0694693	0.523359	Septin2
50.3655	-0.476524	0.262722	-1.8138	0.0697093	0.523864	Ece1
81.5687	-0.348722	0.192266	-1.81375	0.0697164	0.523864	F2r
147.62	-0.466667	0.257282	-1.81383	0.0697038	0.523864	Tagln2
265.897	0.209052	0.115357	1.81222	0.0699521	0.525183	Ndufa5
32.8596	0.368995	0.20372	1.81129	0.0700967	0.525815	Peli2
79.2777	0.276042	0.152566	1.80933	0.0704004	0.52764	Mrpl52
36.0309	-0.425822	0.235652	-1.807	0.070763	0.528417	Lmcd1
51.6212	0.323491	0.178941	1.80781	0.0706366	0.528417	Mrps14
34.472	0.35805	0.198207	1.80645	0.0708483	0.528417	Pald1
32.3595	0.392707	0.217407	1.80633	0.0708675	0.528417	Slc41a1
32.2744	0.374869	0.207478	1.80679	0.0707955	0.528417	Taf6
32.9649	0.366475	0.202879	1.80637	0.0708599	0.528417	Tmem115
112.705	0.315856	0.175067	1.8042	0.0711996	0.528634	Hikeshi
53.6318	0.303501	0.168205	1.80435	0.0711761	0.528634	Psmd8
52.9301	0.320412	0.177484	1.8053	0.0710271	0.528634	Srpk2
30.1595	0.414688	0.22966	1.80566	0.0709717	0.528634	Usp12
25.7829	0.40474	0.224294	1.80451	0.0711521	0.528634	Xndc1
1090.95	-0.659017	0.365631	-1.80241	0.0714814	0.529825	Col1a1
41.061	0.356069	0.197552	1.80241	0.0714811	0.529825	Git2
31.645	0.357163	0.198203	1.80201	0.0715436	0.529835	Crhr2
55.8361	0.300797	0.16697	1.8015	0.071624	0.529982	Med14
105.016	0.223082	0.123982	1.79931	0.0719701	0.530531	Gna12
26.24	-0.455716	0.253225	-1.79965	0.0719157	0.530531	Iqcc
26.336	-0.460095	0.255537	-1.8005	0.0717813	0.530531	Mstn
66.9225	0.308168	0.171327	1.79872	0.0720632	0.530531	Narf
43.6538	0.342154	0.190217	1.79876	0.0720572	0.530531	Osbpl2
54.9976	0.302704	0.168174	1.79995	0.0718693	0.530531	Tarbp2
63.1124	0.279621	0.155532	1.79783	0.0722032	0.530778	Dpf2
34.5095	0.364646	0.202836	1.79774	0.0722184	0.530778	Mcat
58.8869	-0.303847	0.169053	-1.79735	0.0722805	0.530787	Dmwd
46.4423	-0.387494	0.215697	-1.79648	0.0724189	0.531356	Loxl1
68.1579	0.269897	0.150301	1.79572	0.0725398	0.531796	Psmb3
32.0779	0.409754	0.228376	1.79421	0.0727797	0.532498	Mitf
28.5641	-0.444682	0.247877	-1.79397	0.0728187	0.532498	Nol10
86.5584	0.252023	0.140435	1.79459	0.0727194	0.532498	Atp6v1f
29.8356	0.393998	0.219719	1.79318	0.0729434	0.532963	Ogfod1
34.4724	-0.394978	0.22039	-1.79218	0.0731047	0.533249	Hars2
28.3094	0.405761	0.2264	1.79223	0.0730963	0.533249	Rcor3
41.8462	-0.412755	0.230491	-1.79076	0.0733315	0.534077	Aldh6a1
31.9451	-0.478216	0.267111	-1.79032	0.0734019	0.534077	Ggta1
51.515	-0.327136	0.182722	-1.79035	0.0733981	0.534077	Ncstn
49.7315	0.316587	0.177034	1.78828	0.0737306	0.536022	Usp34
39.3613	0.37643	0.210544	1.78789	0.0737936	0.536033	Bak1
42.0426	-0.34576	0.193466	-1.78719	0.0739075	0.536414	Sesn3
63.4494	0.311185	0.174208	1.78628	0.0740532	0.536578	Sik3
64.534	0.307206	0.171954	1.78656	0.0740083	0.536578	Tpr
68.7483	-0.324618	0.181992	-1.78369	0.0744735	0.537127	Anapc10
52.4277	-0.314386	0.176172	-1.78454	0.0743353	0.537127	Bcl2l1
28.2577	-0.405821	0.227585	-1.78316	0.07456	0.537127	Mex3b
61.642	0.277473	0.155472	1.78471	0.074308	0.537127	Pon2
74.9535	0.350023	0.196284	1.78325	0.0745454	0.537127	Pradc1
50.2987	0.328497	0.184209	1.78329	0.0745398	0.537127	Psma3
38.1593	-0.627674	0.351818	-1.78409	0.0744095	0.537127	Thbs4
64.7992	0.265783	0.14915	1.78198	0.0747524	0.537414	Cops3
34.4715	0.369742	0.207483	1.78204	0.0747427	0.537414	Man1a2
248.358	-0.180803	0.101473	-1.78178	0.0747846	0.537414	Pfn1
27.927	-0.428061	0.240555	-1.77948	0.0751616	0.538331	6330403K07Rik
61.5007	0.303094	0.17033	1.77945	0.0751656	0.538331	Eml1
80.5842	0.271549	0.152664	1.77874	0.0752824	0.538331	Hsd17b10
31.3198	0.390998	0.219797	1.77891	0.0752551	0.538331	Stat6
39.692	0.346585	0.194774	1.77942	0.0751711	0.538331	Usp13
89.3222	-0.274875	0.154488	-1.77926	0.0751964	0.538331	Wdr1
44.2418	-0.372273	0.209417	-1.77766	0.0754592	0.539153	Lgalsl
41.0169	-0.38978	0.219333	-1.77711	0.07555	0.539228	Serping1
28.3463	-0.494306	0.278193	-1.77685	0.0755933	0.539228	Tmem100
66.1454	0.296432	0.166926	1.77583	0.0757611	0.539984	Mcrs1
26.5237	-0.408773	0.230311	-1.77487	0.0759195	0.540329	Cep97
43.982	-0.355578	0.200354	-1.77474	0.0759402	0.540329	Mroh1
58.2683	-0.354596	0.199839	-1.77441	0.0759954	0.540329	Ropn1
30.2116	0.390402	0.220263	1.77244	0.0763219	0.541584	Abca2
66.479	0.259824	0.146685	1.7713	0.0765106	0.541584	Chsy1
63.0192	0.307424	0.173459	1.77231	0.0763425	0.541584	Epb41
37.7854	0.387185	0.218547	1.77163	0.0764558	0.541584	Pign
35.8422	-0.381754	0.215545	-1.77111	0.0765422	0.541584	Slc9a1
32.3227	-0.435169	0.245706	-1.7711	0.0765444	0.541584	Smim5
60.4218	0.3144	0.177723	1.76905	0.0768863	0.543215	Csprs
27.8472	0.409165	0.231302	1.76897	0.0768995	0.543215	Ppip5k2
42.5871	-0.357305	0.202032	-1.76856	0.0769679	0.543259	Kmt5c
67.4236	0.314644	0.178207	1.76561	0.077462	0.543667	Brd4
44.3626	-0.365821	0.207164	-1.76585	0.0774211	0.543667	Btbd2
31.6277	-0.408035	0.23103	-1.76615	0.0773699	0.543667	Slc7a5
42.3423	0.36616	0.207381	1.76564	0.0774561	0.543667	Inafm1
26.1109	0.436347	0.246982	1.76672	0.0772757	0.543667	Irf9
79.0471	0.265932	0.150436	1.76774	0.0771038	0.543667	Srpr
28.3073	-0.426062	0.241191	-1.76649	0.077314	0.543667	Tgs1
39.5522	-0.367179	0.208055	-1.76482	0.077594	0.544156	Otud6b
68.3984	0.281142	0.159351	1.76429	0.0776834	0.544345	Lamtor5
108.631	0.248615	0.140962	1.7637	0.0777828	0.54442	Cdk2ap1
47.3404	0.310492	0.176068	1.76348	0.0778189	0.54442	Eml2
26.3244	0.41985	0.238177	1.76277	0.07794	0.544831	Fastkd2
37.4837	0.32929	0.18689	1.76194	0.0780786	0.545362	Sufu
36.2845	0.358327	0.203526	1.7606	0.0783068	0.546519	Asb11
29.759	0.378947	0.215512	1.75836	0.0786863	0.548728	AU022252
114.96	0.236935	0.134791	1.7578	0.0787813	0.548952	Cluh
60.1183	-0.378043	0.215364	-1.75537	0.0791954	0.55008	Ccn4
48.5491	-0.381346	0.217237	-1.75544	0.0791845	0.55008	Dap
33.5605	-0.424145	0.241599	-1.75558	0.079161	0.55008	Inhba
59.7583	0.279103	0.158905	1.75641	0.0790179	0.55008	Pcgf2
32.8591	-0.41602	0.237313	-1.75305	0.0795942	0.550658	Cenpt
75.8643	-0.31873	0.181726	-1.7539	0.0794471	0.550658	Mfap2
62.4455	0.282036	0.160783	1.75414	0.0794066	0.550658	Mrpl24
51.9773	0.31619	0.180296	1.75373	0.0794766	0.550658	Pja1
27.2213	-0.467214	0.266489	-1.75322	0.0795645	0.550658	Wipf3
55.9753	-0.334745	0.191082	-1.75184	0.0798013	0.551374	Cmtm3
40.2912	-0.357728	0.204259	-1.75134	0.0798873	0.551374	Lrrc8c
39.7212	0.330484	0.188695	1.75142	0.079873	0.551374	Mrps18a
60.2847	0.334584	0.191153	1.75035	0.0800586	0.552119	Slc25a2
25.9845	0.404763	0.231851	1.74579	0.0808471	0.55268	Eola1
105.978	0.224813	0.128638	1.74764	0.0805257	0.55268	Gm52298
532.793	0.154554	0.0885477	1.74543	0.0809104	0.55268	Hnrnpa2b1
100.62	-0.278035	0.159227	-1.74615	0.080784	0.55268	Itm2c
57.8744	-0.387834	0.222224	-1.74524	0.0809438	0.55268	Klf6
46.0017	0.341968	0.195835	1.74621	0.0807749	0.55268	Lifr
50.9026	0.345615	0.197689	1.74827	0.0804168	0.55268	Pafah1b3
64.3997	0.261779	0.149736	1.74826	0.0804186	0.55268	Pbx2
34.879	0.350999	0.201015	1.74614	0.0807874	0.55268	Ric1
36.0077	0.355916	0.203705	1.74721	0.0806001	0.55268	Rnf13
62.1522	-0.290452	0.166217	-1.74743	0.0805632	0.55268	Sppl3
32.029	0.365572	0.209026	1.74893	0.080303	0.55268	Tbl3
3584.04	0.202131	0.115826	1.74512	0.0809635	0.55268	Tnnt2
42.1353	0.338643	0.194193	1.74384	0.0811866	0.55377	Fem1b
62.3475	-0.353426	0.203097	-1.74018	0.0818268	0.554069	Aprt
93.2684	-0.283526	0.162812	-1.74143	0.0816078	0.554069	Atxn2l
28.4763	-0.601319	0.345424	-1.74082	0.0817159	0.554069	Ccn3
41.6421	-0.343737	0.197299	-1.74221	0.0814713	0.554069	Clec2d
124.163	-0.239875	0.137728	-1.74166	0.0815681	0.554069	Ppp1r14b
204.955	-0.221496	0.127314	-1.73976	0.0819018	0.554069	Rpl22
55.8631	0.31305	0.179922	1.73992	0.081873	0.554069	Rpl32l
62.7439	-0.344823	0.197928	-1.74216	0.08148	0.554069	Septin11
65.5497	-0.310747	0.178631	-1.7396	0.0819291	0.554069	Sh3pxd2a
26.9916	-0.448398	0.257648	-1.74035	0.0817975	0.554069	Stard3
42.4961	0.374566	0.215048	1.74178	0.0815472	0.554069	Trappc13
1360.49	0.205352	0.118083	1.73904	0.0820271	0.554303	Igfbp5
30.1278	-0.40832	0.23531	-1.73524	0.082698	0.558403	Thyn1
32.3612	0.3723	0.214674	1.73425	0.0828732	0.559154	Nin
42.0743	-0.347101	0.201232	-1.72488	0.0845494	0.560068	Atg4b
41.4655	-0.330068	0.190745	-1.73042	0.0835559	0.560068	Atp6v1c1
43.1202	-0.334628	0.193675	-1.72778	0.0840275	0.560068	Brd9
35.1821	-0.598444	0.346569	-1.72677	0.0842093	0.560068	Cbr2
31.0294	-0.372346	0.215837	-1.72513	0.0845047	0.560068	Cnot4
27.8131	-0.41839	0.242319	-1.72661	0.0842386	0.560068	Coro7
30.4191	-0.395888	0.229244	-1.72693	0.0841806	0.560068	Cry1
38.0277	0.33871	0.196292	1.72555	0.0844292	0.560068	Dcaf11
69.9608	-0.314401	0.181827	-1.72913	0.0837867	0.560068	Dock1
28.7211	-0.479152	0.277213	-1.72846	0.0839055	0.560068	Fmo2
72.8801	0.275587	0.159355	1.72939	0.0837396	0.560068	G3bp2
68.4807	0.255331	0.147927	1.72606	0.084336	0.560068	Gtf3c1
41.099	0.352595	0.2036	1.7318	0.083309	0.560068	Jmjd1c
70.6895	-0.300244	0.174024	-1.7253	0.0844732	0.560068	Masp1
27.3189	-0.405802	0.235171	-1.72556	0.0844267	0.560068	Notch4
27.2279	0.396012	0.228605	1.7323	0.0832205	0.560068	Parvg
145.742	0.198996	0.115209	1.72727	0.0841196	0.560068	Rab7
80.2953	0.332503	0.192639	1.72604	0.0843402	0.560068	Rpe
27.2374	0.393973	0.227483	1.73188	0.0832951	0.560068	Runx2
52.3616	0.311047	0.179572	1.73215	0.0832462	0.560068	Svbp
86.9445	0.282375	0.16336	1.72855	0.0838904	0.560068	Tjp1
37.3305	-0.365886	0.211594	-1.72919	0.0837756	0.560068	Vash1
42.2717	-0.366641	0.211845	-1.7307	0.0835045	0.560068	Zfyve21
41.9557	-0.411461	0.238458	-1.72551	0.0844354	0.560068	Ccn1
403.447	0.177969	0.103314	1.72261	0.0849589	0.561426	Atp5k
25.9489	0.408451	0.237201	1.72196	0.0850762	0.561426	Bloc1s5
72.0957	0.254916	0.148038	1.72196	0.0850762	0.561426	Mast2
47.3852	0.320323	0.185935	1.72277	0.0849307	0.561426	Msantd4
44.3907	0.305372	0.177235	1.72297	0.0848938	0.561426	Nudt22
52.6284	0.304223	0.176736	1.72134	0.0851886	0.561732	Nt5c3
38.5366	0.37032	0.21523	1.72057	0.0853284	0.561732	Pde4a
89.4913	0.248869	0.144656	1.72042	0.0853555	0.561732	Psmb5
315.11	0.138398	0.0804505	1.72029	0.0853801	0.561732	Ywhae
28.5497	0.399457	0.232269	1.71981	0.0854676	0.561883	Olfr560
36.2877	-0.371813	0.216387	-1.71828	0.0857452	0.563284	Acot7
43.6461	0.325797	0.189796	1.71656	0.0860587	0.564042	Apbb2
36.4975	-0.483534	0.281799	-1.71588	0.0861839	0.564042	Gpr182
29.0156	0.379983	0.221391	1.71634	0.0860995	0.564042	Inpp5e
1205.08	0.22689	0.13215	1.71692	0.085994	0.564042	Gpx3
1525.62	0.216898	0.126402	1.71594	0.086173	0.564042	Tpm1
38.5312	0.319899	0.186707	1.71338	0.0866432	0.565438	Entpd5
41.9658	0.313795	0.183046	1.71429	0.0864749	0.565438	Lancl1
41.2239	0.339363	0.198018	1.7138	0.0865656	0.565438	Mrpl21
156.923	-0.210001	0.122581	-1.71316	0.0866835	0.565438	P4hb
66.3268	0.251986	0.147106	1.71295	0.0867212	0.565438	Ppp1r12b
33.7219	0.364353	0.212976	1.71077	0.0871233	0.566439	Auts2
42.5371	0.358362	0.209376	1.71157	0.0869757	0.566439	Fam98b
27.1129	0.394376	0.230468	1.7112	0.0870442	0.566439	Olfr902
33.0362	0.37113	0.216945	1.71071	0.0871344	0.566439	Ubn1
45.5098	0.314488	0.18393	1.70982	0.0872989	0.566832	Clk3
605.5	0.147552	0.0863039	1.70968	0.0873248	0.566832	Slc25a3
34.7076	-0.370429	0.216917	-1.7077	0.087692	0.568792	Tcta
30.4924	-0.635223	0.372066	-1.70729	0.0877684	0.568864	Aldh1a2
26.5595	-0.400311	0.234628	-1.70615	0.0879799	0.569812	Gpatch11
36.6224	-0.433015	0.253981	-1.70491	0.0882116	0.570889	Kctd2
181.758	-0.217647	0.127713	-1.70418	0.0883466	0.571339	Arhgdia
37.2757	-0.380999	0.223648	-1.70356	0.0884628	0.571666	Rasip1
32.0634	-0.400432	0.235256	-1.70211	0.0887342	0.572996	Ddit3
46.6417	0.308639	0.181414	1.7013	0.0888862	0.573553	Arid1b
27.015	0.394668	0.232234	1.69944	0.0892363	0.575386	Olfr784
80.3516	-0.278273	0.163817	-1.69868	0.089379	0.575881	Agrn
59.264	-0.312676	0.184519	-1.69454	0.0901624	0.579026	Capn2
31.979	0.370334	0.218517	1.69476	0.0901208	0.579026	Denn2b
64.5596	0.286125	0.168877	1.69428	0.0902128	0.579026	Golga2
64.2611	0.281057	0.16591	1.69404	0.0902582	0.579026	Hint2
303.517	-0.324922	0.191808	-1.694	0.0902654	0.579026	Hspa5
48.4677	0.312372	0.184283	1.69507	0.0900627	0.579026	Osbpl8
40.7226	0.339177	0.200329	1.6931	0.0904373	0.579305	Mageh1
26.2382	0.381097	0.225092	1.69307	0.0904417	0.579305	Plag1
42.9123	0.324774	0.191911	1.69232	0.0905855	0.579443	Fam20c
39.2316	0.343242	0.20283	1.69226	0.090596	0.579443	Ldah
81.5399	-0.264672	0.156434	-1.69191	0.0906637	0.579451	Arih1
34.8831	-0.418559	0.24752	-1.69101	0.0908343	0.579691	G2e3
44.7394	-0.359068	0.212305	-1.69128	0.0907827	0.579691	Pphln1
33.8085	-0.366857	0.216992	-1.69065	0.0909037	0.57971	Tram2
53.1268	0.306804	0.181582	1.68961	0.0911023	0.580552	Fto
142.906	-0.380181	0.225222	-1.68802	0.0914068	0.582068	Kcnk3
256.767	0.230153	0.136455	1.68666	0.0916691	0.582318	Acadl
28.8045	0.381923	0.226468	1.68643	0.0917132	0.582318	Parp14
35.4693	0.345046	0.204518	1.68712	0.091581	0.582318	Rab3ip
46.7139	0.296534	0.175833	1.68645	0.091709	0.582318	Sox12
60.5239	-0.302099	0.179331	-1.68459	0.0920677	0.583296	Pdcd4
142.781	-0.220479	0.130877	-1.68463	0.0920597	0.583296	Arf5
87.2497	0.27364	0.16239	1.68507	0.0919743	0.583296	Fkbp10
47.5072	0.30955	0.18386	1.68362	0.0922559	0.584064	Hip1
48.5563	0.290806	0.172931	1.68164	0.0926394	0.584276	Cdk14
35.9731	-0.351195	0.208807	-1.68191	0.0925855	0.584276	Cln8
55.784	0.301271	0.179256	1.68068	0.0928251	0.584276	Ghr
58.6169	-0.313917	0.186735	-1.68109	0.092746	0.584276	Hras
28.6696	-0.380043	0.226086	-1.68097	0.0927687	0.584276	Pappa
43.2086	0.308966	0.183768	1.68128	0.0927081	0.584276	Scoc
32.8978	0.363477	0.216161	1.68151	0.0926643	0.584276	Sde2
48.0914	0.296787	0.176429	1.68218	0.0925332	0.584276	Setd3
59.1709	0.268701	0.159951	1.67989	0.0929782	0.584396	Arhgef17
43.2563	-0.343451	0.204447	-1.6799	0.0929767	0.584396	Trim27
101.798	-0.246626	0.146869	-1.67923	0.093108	0.584523	Eif4a3
57.4413	0.270477	0.16115	1.67841	0.0932664	0.584523	Mdm4
32.194	0.356135	0.212173	1.67851	0.0932478	0.584523	Olfr434
41.3947	0.330643	0.196923	1.67905	0.0931429	0.584523	Terf2
111.42	0.31394	0.187222	1.67683	0.0935762	0.584639	Fam162a
35.7549	0.368088	0.21956	1.67648	0.0936434	0.584639	Itpr2
44.7455	0.33658	0.200689	1.67712	0.0935181	0.584639	Mesd
35.5877	0.327877	0.195506	1.67707	0.0935286	0.584639	Slc29a1
45.4788	0.293832	0.17529	1.67626	0.093687	0.584639	Tmem64
1460.26	-0.19308	0.11507	-1.67793	0.0933606	0.584639	Gnas
202.202	0.185797	0.110979	1.67416	0.0940987	0.586256	Hnrnpl
36.4614	-0.374034	0.223449	-1.67391	0.0941477	0.586256	Pdgfc
35.7306	0.365933	0.218554	1.67433	0.0940649	0.586256	Ppm1d
35.0947	0.384857	0.230159	1.67214	0.0944972	0.587917	1700037H04Rik
33.7251	0.36317	0.217257	1.67162	0.0945999	0.587917	Cbl
34.9742	0.357294	0.213752	1.67153	0.0946167	0.587917	Rtf1
43.5809	0.336481	0.201423	1.67052	0.094816	0.588736	Slc22a6
48.4258	0.307382	0.184127	1.6694	0.0950375	0.588918	Bap1
52.2284	0.296472	0.177629	1.66905	0.0951079	0.588918	Cdc123
47.4643	0.307481	0.184254	1.66878	0.0951601	0.588918	Gemin7
42.4105	0.316678	0.18973	1.6691	0.0950975	0.588918	Luzp1
34.7559	0.35458	0.212492	1.66867	0.0951828	0.588918	Siglech
32.6605	0.359584	0.215713	1.66696	0.0955231	0.589042	Acd
60.331	0.28181	0.169073	1.6668	0.095555	0.589042	Ap1m1
40.8938	-0.415936	0.249356	-1.66804	0.0953071	0.589042	Bhlhe40
28.1428	-0.439744	0.263868	-1.66653	0.0956078	0.589042	Cobl
39.9822	0.324832	0.194899	1.66667	0.0955794	0.589042	Ogfr
75.7233	-0.686483	0.411711	-1.66739	0.0954368	0.589042	Scgb3a2
28.2182	-0.391097	0.234799	-1.66567	0.0957795	0.589683	Sdk2
31.2912	0.3662	0.21991	1.66523	0.0958676	0.589809	Pced1a
28.0561	0.371591	0.223402	1.66333	0.096246	0.590056	Cenpl
47.3925	0.307906	0.185045	1.66395	0.0961222	0.590056	Denr
41.42	0.326294	0.196152	1.66347	0.0962177	0.590056	Gja3
35.1788	-0.385503	0.231752	-1.66343	0.0962263	0.590056	Hdac6
29.5012	0.358287	0.215283	1.66426	0.09606	0.590056	Rhbdd3
685.581	0.18754	0.112796	1.66265	0.0963826	0.590065	Cryab
58.3173	-0.287965	0.173169	-1.66291	0.09633	0.590065	Lamtor3
31.9009	0.356135	0.214312	1.66176	0.0965615	0.590444	Trappc4
70.2808	-0.263989	0.15887	-1.66167	0.0965799	0.590444	U2af1
50.159	-0.324762	0.19566	-1.65983	0.0969484	0.591295	Cabin1
98.5104	0.221925	0.13372	1.65962	0.0969902	0.591295	Cops6
33.2816	-0.364906	0.219747	-1.66057	0.0967991	0.591295	Cyp51
51.4871	-0.317492	0.191275	-1.65987	0.0969409	0.591295	Ralb
34.3861	0.339969	0.205075	1.65778	0.0973618	0.591403	Abca3
37.5719	-0.596334	0.360058	-1.65621	0.0976784	0.591403	Adgrf5
54.6504	-0.345194	0.208119	-1.65864	0.097188	0.591403	Bag2
34.3507	0.332907	0.200969	1.65651	0.097618	0.591403	Cmtr1
39.5929	-0.433071	0.261426	-1.65657	0.0976062	0.591403	Emilin2
31.6113	0.410038	0.247532	1.6565	0.0976205	0.591403	Gm16405
126.704	-0.204093	0.123058	-1.65851	0.0972151	0.591403	Hsbp1
59.8017	0.271936	0.164195	1.65618	0.0976859	0.591403	Map2k4
29.7541	0.395051	0.238396	1.65713	0.0974939	0.591403	Mtf1
56.7034	0.299966	0.181005	1.65722	0.0974741	0.591403	Ssu72
27.3178	0.378711	0.228726	1.65574	0.0977749	0.591531	Pabpc4l
85.7517	0.274733	0.165972	1.65529	0.0978648	0.591665	Mt3
95.3419	0.227128	0.137271	1.65459	0.0980072	0.592116	Isoc1
40.2116	0.315714	0.190881	1.65398	0.0981306	0.592451	Zfp608
48.7667	-0.325368	0.19684	-1.65295	0.0983407	0.59254	Aida
125.891	-0.206592	0.124977	-1.65304	0.0983236	0.59254	Gm4724
134.763	0.206702	0.125053	1.65291	0.0983491	0.59254	Ndufv2
40.8071	0.346488	0.209717	1.65217	0.0984992	0.593034	Siae
29.046	-0.430594	0.260688	-1.65176	0.0985834	0.593132	Mfap5
76.3027	0.250876	0.152017	1.65031	0.0988795	0.593685	Gsk3a
60.1713	-0.300049	0.181807	-1.65037	0.098867	0.593685	Ipo4
48.3713	-0.294512	0.178451	-1.65038	0.098866	0.593685	Npr2
32.9738	-0.352122	0.213572	-1.64873	0.0992031	0.593993	Nln
36.3057	0.338032	0.205019	1.64878	0.0991924	0.593993	Polr3e
32.4801	0.337809	0.204856	1.64901	0.0991461	0.593993	Taco1
49.7802	0.29588	0.179411	1.64917	0.0991132	0.593993	Tet2
44.4034	0.325181	0.197371	1.64756	0.0994423	0.594609	Gpaa1
40.1299	0.312605	0.189717	1.64774	0.0994056	0.594609	Phax
67.2847	0.261006	0.158542	1.64629	0.0997034	0.594762	Arpc1a
213.462	0.186616	0.113661	1.64187	0.100617	0.594762	Bcam
44.9006	-0.33261	0.202318	-1.644	0.100176	0.594762	Cyth3
36.1754	0.332134	0.201874	1.64525	0.099918	0.594762	Fer
28.2276	-0.393894	0.239954	-1.64154	0.100686	0.594762	Lrrc8b
44.5673	0.306239	0.186561	1.64149	0.100695	0.594762	Mafg
29.8267	-0.356792	0.217188	-1.64278	0.100427	0.594762	Mif4gd
167.332	0.19258	0.117146	1.64393	0.100191	0.594762	Ndufs6
27.2701	-0.431289	0.26272	-1.64163	0.100667	0.594762	Npr1
26.3615	0.365302	0.222326	1.64309	0.100363	0.594762	Olfr318
27.1505	-0.385154	0.23409	-1.64532	0.0999034	0.594762	Olfr710
28.5458	0.35856	0.218083	1.64415	0.100146	0.594762	Olfr948
47.6826	0.307667	0.187163	1.64385	0.100207	0.594762	Pih1d1
195.783	-0.172296	0.104629	-1.64674	0.0996125	0.594762	Qk
26.0811	-0.404967	0.246599	-1.64221	0.100547	0.594762	Rad51d
54.8828	-0.306281	0.186545	-1.64186	0.10062	0.594762	Slc39a13
31.9887	-0.386954	0.235508	-1.64306	0.10037	0.594762	Tspan2
25.8976	-0.41749	0.253503	-1.64689	0.0995813	0.594762	Nr4a1
39.19	-0.354974	0.216311	-1.64103	0.10079	0.594818	Bscl2
31.2057	0.392712	0.239801	1.63766	0.101493	0.594818	Bub1b
37.8309	0.331979	0.202608	1.63853	0.101311	0.594818	Cebpzos
40.6413	-0.333323	0.203284	-1.63969	0.101069	0.594818	Eif2a
44.0367	0.299512	0.182805	1.63843	0.101333	0.594818	Kat6a
124.522	0.219954	0.134315	1.63759	0.101506	0.594818	Nexn
32.7346	0.354706	0.216612	1.63752	0.101523	0.594818	Olfr889
42.4711	-0.346553	0.211276	-1.64028	0.100947	0.594818	Ppp1r13b
495.457	0.133818	0.0817024	1.63788	0.101447	0.594818	Rpl21
28.0174	0.379732	0.231616	1.63949	0.101111	0.594818	Tada2b
27.696	-0.402647	0.245716	-1.63867	0.101282	0.594818	Traf6
43.8261	-0.306475	0.186991	-1.63898	0.101216	0.594818	Tspyl1
28.3836	-0.386711	0.236204	-1.63719	0.101591	0.594819	Ppp2r2a
61.8272	-0.31493	0.192412	-1.63675	0.101683	0.594959	Pxdn
31.0312	0.361065	0.220696	1.63603	0.101833	0.595438	Atf7ip
57.7056	0.300227	0.183614	1.6351	0.102028	0.596175	Mrps24
33.647	0.353236	0.216132	1.63435	0.102185	0.596695	Tmem41b
50.317	0.297639	0.182296	1.63272	0.102527	0.597492	Antkmt
29.3775	-0.362204	0.221795	-1.63306	0.102456	0.597492	Slc7a6os
26.1825	-0.429489	0.263016	-1.63294	0.102482	0.597492	Tmem120a
34.6825	0.346077	0.212036	1.63216	0.102645	0.597576	Ccdc88a
34.9241	0.330684	0.202624	1.63201	0.102678	0.597576	Ints13
40.7671	0.311128	0.190738	1.63118	0.102852	0.598187	Glrx2
512.495	-0.148155	0.0908644	-1.6305	0.102995	0.598188	Cfl1
81.7369	0.235438	0.144392	1.63055	0.102986	0.598188	Msi2
26.3623	-0.407076	0.249758	-1.62988	0.103126	0.598188	Tipin
38.3634	-0.335655	0.205937	-1.62989	0.103124	0.598188	Vps8
27.6828	-0.383674	0.235483	-1.62931	0.103248	0.598443	Ildr2
30.6278	-0.371771	0.228217	-1.62903	0.103308	0.598443	Prrc1
119.927	-0.228301	0.140201	-1.62839	0.103442	0.598747	Fry
55.0646	0.253214	0.155525	1.62813	0.103497	0.598747	Hs6st1
46.3477	0.293653	0.18043	1.62751	0.103628	0.599109	Oser1
348.663	0.164435	0.101096	1.62653	0.103838	0.599921	Atp5md
43.4236	-0.35063	0.215651	-1.62591	0.103968	0.600276	Tgfbr2
30.0485	-0.390538	0.240254	-1.62552	0.104051	0.600359	Ddx49
104.65	0.290275	0.178643	1.62489	0.104186	0.600738	Rtf2
93.0473	-0.265589	0.16371	-1.62232	0.104735	0.600783	Aopep
32.771	0.346073	0.213271	1.62269	0.104655	0.600783	BC003965
27.9649	-0.394604	0.243212	-1.62247	0.104702	0.600783	Cnpy3
33.9403	0.340612	0.209863	1.62302	0.104585	0.600783	Cyp2d22
38.4416	0.321162	0.197875	1.62305	0.104578	0.600783	Dusp7
70.5108	0.264247	0.162693	1.62421	0.104332	0.600783	Lamtor4
26.5605	-0.388085	0.23899	-1.62386	0.104406	0.600783	Plcl1
318.904	-0.198163	0.122151	-1.62228	0.104744	0.600783	Rpl12
127.004	-0.217126	0.133871	-1.6219	0.104825	0.600839	Ddost
36.7024	-0.328057	0.202306	-1.62159	0.104892	0.600839	Ttc1
28.5543	-0.370543	0.228577	-1.62108	0.105	0.601064	Sox13
31.1957	0.34489	0.212831	1.62048	0.105129	0.601377	Btrc
95.5008	-0.309145	0.191088	-1.61782	0.105702	0.601377	Col5a2
39.8576	0.308275	0.190312	1.61984	0.105268	0.601377	Desi2
29.0459	0.372438	0.230019	1.61917	0.105412	0.601377	Hirip3
50.5259	0.278906	0.172186	1.6198	0.105276	0.601377	Opa1
27.1502	-0.473348	0.29253	-1.61812	0.105638	0.601377	Papolb
32.1293	0.370227	0.228824	1.61796	0.105672	0.601377	Pnkp
40.7161	0.30721	0.189905	1.61771	0.105726	0.601377	Ptdss2
25.9009	-0.398405	0.246291	-1.61762	0.105744	0.601377	Ubxn7
29.9593	0.365223	0.225692	1.61824	0.105612	0.601377	Yeats4
26.4776	0.347853	0.215179	1.61657	0.10597	0.601877	Nicn1
31.1996	0.333807	0.206471	1.61673	0.105936	0.601877	Zgpat
58.099	0.26663	0.165197	1.61401	0.106526	0.6019	Arfgap2
52.728	0.287312	0.177866	1.61533	0.106239	0.6019	Kpna6
72.3488	0.269731	0.167052	1.61466	0.106385	0.6019	Marchf5
39.1996	0.335584	0.207891	1.61423	0.106478	0.6019	Necap1
67.6524	0.252549	0.156404	1.61472	0.106372	0.6019	P3h4
70.0178	-0.271638	0.168272	-1.61428	0.106466	0.6019	Pnrc1
106.535	-0.271696	0.168173	-1.61557	0.106187	0.6019	Rrbp1
45.0193	-0.3199	0.198071	-1.61507	0.106295	0.6019	Uba2
28.762	0.356666	0.221069	1.61337	0.106665	0.601905	Tbcc
56.7326	0.273618	0.169563	1.61367	0.1066	0.601905	Ythdf3
28.3833	0.377136	0.233811	1.61299	0.106746	0.601975	Tarsl2
29.665	-0.375915	0.233775	-1.60802	0.10783	0.602249	Agbl5
43.9829	-0.319552	0.198527	-1.60962	0.107482	0.602249	Cr1l
30.3716	-0.412685	0.256569	-1.60848	0.107731	0.602249	Diaph3
72.5483	-0.342695	0.212648	-1.61156	0.107057	0.602249	Egfl7
70.7431	-0.263011	0.163418	-1.60944	0.10752	0.602249	Fat1
27.5159	-0.379191	0.235808	-1.60805	0.107824	0.602249	Fbxl4
109.499	-0.224488	0.139369	-1.61075	0.107234	0.602249	Gaa
186.638	0.210166	0.130695	1.60807	0.107821	0.602249	Idh3b
33.1179	0.326822	0.202992	1.61002	0.107393	0.602249	Ikbkg
96.064	-0.254609	0.158044	-1.611	0.10718	0.602249	Insr
41.6736	0.302783	0.188027	1.61031	0.107329	0.602249	Mipep
86.9805	-0.243115	0.150977	-1.61028	0.107337	0.602249	Nucb1
47.6165	0.309153	0.19205	1.60975	0.107452	0.602249	Ppp1r3d
41.614	-0.321865	0.199811	-1.61085	0.107213	0.602249	Rin3
39.4409	-0.349914	0.21746	-1.6091	0.107595	0.602249	Slc47a1
43.0008	0.324843	0.202119	1.60718	0.108014	0.602888	Ube2a
42.6508	-0.354261	0.220737	-1.6049	0.108516	0.604094	Abi1
118.607	0.204165	0.127385	1.60274	0.108992	0.604094	Bag6
123.08	0.204597	0.127464	1.60514	0.108464	0.604094	Banf1
26.3588	-0.402436	0.250862	-1.60421	0.108668	0.604094	Dimt1
39.5559	-0.3401	0.211913	-1.60491	0.108515	0.604094	Fam160a1
33.3471	0.327628	0.204241	1.60413	0.108686	0.604094	Mib2
54.2927	-0.289456	0.180567	-1.60304	0.108926	0.604094	Nek9
31.0824	-0.396337	0.247286	-1.60275	0.108991	0.604094	Nrarp
26.5132	-0.382969	0.238944	-1.60276	0.108988	0.604094	Pbld1
30.5725	0.340885	0.212617	1.60328	0.108873	0.604094	Sypl2
78.8998	0.246804	0.153726	1.60548	0.108389	0.604094	Tbx18
60.8057	-0.271865	0.169709	-1.60194	0.109168	0.604302	Lpgat1
90.5366	-0.277946	0.173501	-1.60199	0.109159	0.604302	Vegfa
25.779	0.378111	0.236099	1.6015	0.109267	0.604469	Zzef1
69.3079	-0.310295	0.193838	-1.6008	0.109422	0.604941	Tpm3
32.5738	0.368066	0.229986	1.60038	0.109514	0.605066	Olfr1246
36.5326	0.325625	0.203525	1.59992	0.109615	0.605243	Cdkn2d
61.8497	0.257225	0.160864	1.59902	0.109817	0.605971	Mat2b
35.8054	0.325585	0.20366	1.59867	0.109894	0.606013	Nudt13
29.3738	0.355231	0.222499	1.59655	0.110365	0.608228	Abcd1
28.5915	-0.383649	0.24089	-1.59263	0.111243	0.608429	Bet1
40.8293	-0.314369	0.197143	-1.59463	0.110796	0.608429	Cers5
61.0437	-0.291741	0.183136	-1.59303	0.111152	0.608429	Coro1b
34.6323	0.324	0.20351	1.59206	0.111372	0.608429	Fubp3
34.3514	-0.378388	0.237478	-1.59336	0.11108	0.608429	Nek6
150.483	-0.186811	0.117125	-1.59497	0.110719	0.608429	Nfib
29.6297	0.370801	0.23278	1.59293	0.111177	0.608429	Oprd1
37.7347	0.296605	0.186238	1.59261	0.111247	0.608429	Plekha8
35.3425	-0.373475	0.234207	-1.59464	0.110793	0.608429	S100a6
40.2702	0.314705	0.197618	1.5925	0.111273	0.608429	Senp3
31.984	-0.338492	0.212535	-1.59264	0.111241	0.608429	Stard3nl
32.8098	0.334041	0.209821	1.59203	0.111378	0.608429	Strbp
256.798	0.191326	0.119873	1.59607	0.110474	0.608429	Uqcrq
430.969	0.161342	0.101138	1.59526	0.110654	0.608429	Atp5c1
51.122	0.297896	0.187168	1.5916	0.111476	0.608581	Taf15
157.355	0.177209	0.111394	1.59084	0.111645	0.608806	Cdk16
51.7798	-0.290582	0.182701	-1.59048	0.111726	0.608806	Pkia
42.6765	-0.324212	0.20382	-1.59068	0.111682	0.608806	Smarca5
29.4577	-0.358028	0.22523	-1.58961	0.111923	0.609498	Sgk1
35.8777	-0.345167	0.217204	-1.58913	0.11203	0.609702	Elp2
44.2266	-0.328822	0.207077	-1.58792	0.112305	0.610814	Cd276
72.1528	-0.303184	0.191217	-1.58554	0.112843	0.611292	Atf4
38.7843	-0.314958	0.198515	-1.58657	0.112611	0.611292	Bach1
26.3296	0.36811	0.232274	1.58481	0.11301	0.611292	Blm
38.6526	-0.332054	0.209464	-1.58525	0.112909	0.611292	Cd2ap
36.7448	0.3246	0.204828	1.58475	0.113023	0.611292	Jph1
27.0207	0.352367	0.222033	1.587	0.112512	0.611292	Olfr1054
49.3672	0.306076	0.193115	1.58494	0.112979	0.611292	Tnfrsf1a
26.4032	-0.392868	0.247872	-1.58497	0.112974	0.611292	Uhmk1
26.2878	0.383314	0.241711	1.58584	0.112776	0.611292	Wdr36
35.3376	0.322699	0.203726	1.58399	0.113197	0.611851	Smap1
52.2226	-0.295061	0.186333	-1.58351	0.113305	0.612056	Hook3
30.6678	-0.374821	0.236971	-1.58172	0.113714	0.613506	Dzip3
133.286	0.223285	0.14114	1.582	0.113649	0.613506	Mpc2
26.7778	0.376867	0.238332	1.58127	0.113816	0.613589	Dcaf4
69.493	0.246667	0.156083	1.58036	0.114024	0.613589	Ecpas
95.8537	-0.2311	0.146213	-1.58057	0.113976	0.613589	Ube2b
33.31	0.31969	0.202321	1.58011	0.114081	0.613589	Zfp24
132.989	-0.391711	0.247877	-1.58027	0.114046	0.613589	Mdk
62.737	-0.326713	0.206931	-1.57885	0.114371	0.613859	Rab11fip5
34.015	-0.375374	0.237779	-1.57867	0.114413	0.613859	Sqle
99.6535	0.237003	0.150104	1.57893	0.114353	0.613859	Srsf9
33.849	0.326483	0.2067	1.5795	0.114221	0.613859	Stk3
25.9064	0.38012	0.240878	1.57806	0.114553	0.614233	Scamp1
31.4541	0.342149	0.216951	1.57708	0.114778	0.614804	Nckap5l
40.6757	-0.357856	0.226925	-1.57698	0.1148	0.614804	S1pr1
63.5505	0.256446	0.162761	1.57561	0.115117	0.61499	Brd3
44.4083	0.350365	0.222283	1.57621	0.114977	0.61499	Dmac2
31.452	0.338551	0.214851	1.57575	0.115084	0.61499	Rmdn3
31.2799	-0.362537	0.230042	-1.57596	0.115034	0.61499	Wdr74
70.6429	0.268363	0.170375	1.57513	0.115227	0.615201	Cab39
32.2643	-0.340377	0.216216	-1.57425	0.11543	0.615912	Nedd9
232.608	0.161954	0.10296	1.57298	0.115722	0.617092	Ndufa3
25.6945	-0.370988	0.235918	-1.57253	0.115828	0.617276	Ehbp1
35.9642	-0.364858	0.232631	-1.56839	0.116789	0.617512	1520401A03Rik
37.7427	0.313793	0.199877	1.56993	0.116431	0.617512	Ago1
26.1572	0.388958	0.248047	1.56808	0.116863	0.617512	Alcam
52.1132	0.297068	0.189286	1.56941	0.116551	0.617512	Dctn1
99.7241	-0.250172	0.159525	-1.56823	0.116828	0.617512	Lrrfip1
41.7896	-0.316881	0.201805	-1.57024	0.11636	0.617512	Man2a1
26.6986	-0.371546	0.236766	-1.56925	0.116589	0.617512	Mms22l
33.0591	0.337099	0.214712	1.57001	0.116414	0.617512	Nbn
28.5922	-0.378793	0.241416	-1.56905	0.116636	0.617512	Olfr734
26.7356	0.358443	0.228339	1.56978	0.116466	0.617512	Rmdn2
175.136	-0.196612	0.125384	-1.56808	0.116863	0.617512	Rpl7
41.1048	0.316702	0.201635	1.57068	0.116258	0.617512	Scamp4
30.5107	-0.366701	0.233363	-1.57138	0.116095	0.617512	Smpdl3a
56.7034	0.270245	0.171917	1.57195	0.115962	0.617512	Tom1
36.5746	0.318948	0.203443	1.56775	0.11694	0.617545	Otor
46.4096	-0.29938	0.191075	-1.56681	0.117158	0.61795	Sh3bgrl
39.3121	0.315168	0.201145	1.56687	0.117146	0.61795	Traf4
29.3043	-0.374569	0.239163	-1.56617	0.117309	0.618372	Agfg2
66.1508	0.259449	0.165801	1.56482	0.117624	0.619097	Atad3a
67.1697	0.248098	0.158572	1.56457	0.117683	0.619097	Pank1
60.7965	0.259264	0.16573	1.56437	0.117731	0.619097	Rab10
75.0078	0.270316	0.172705	1.56519	0.117539	0.619097	Zeb2
117.419	0.225959	0.144529	1.56342	0.117953	0.619892	Uqcrc1
31.4999	0.343255	0.219663	1.56264	0.118137	0.620111	Apmap
78.3049	0.240793	0.154074	1.56285	0.118089	0.620111	Gpsm1
37.416	0.315346	0.201858	1.56221	0.118238	0.620269	Smap2
73.0498	-0.264496	0.169356	-1.56177	0.118342	0.620443	Hdac1
34.4307	-0.385975	0.247205	-1.56136	0.118439	0.620576	Clip2
156.358	-0.198046	0.126883	-1.56085	0.118559	0.620831	Ghitm
27.6256	-0.351765	0.225422	-1.56047	0.118648	0.620927	Ddah1
28.8082	-0.375025	0.240406	-1.55997	0.118768	0.621181	Tbck
36.6996	-0.328491	0.210735	-1.55878	0.119047	0.62227	Lcor
33.7201	0.321488	0.206359	1.5579	0.119257	0.62299	Pigo
30.5442	-0.34649	0.222566	-1.5568	0.119518	0.623984	Cdk19
36.4328	0.353749	0.22728	1.55644	0.119603	0.624053	Nubp1
46.427	0.278803	0.17923	1.55556	0.119812	0.624415	Tead3
57.746	0.289927	0.186383	1.55555	0.119816	0.624415	Uchl1
28.5448	0.338009	0.217684	1.55275	0.120483	0.626024	Abca7
69.6977	-0.26061	0.167822	-1.55289	0.120448	0.626024	Dipk2a
95.598	0.227573	0.146495	1.55345	0.120315	0.626024	Mast4
36.868	0.330027	0.212512	1.55298	0.120429	0.626024	Sftpa1
25.6941	0.360975	0.232335	1.55368	0.12026	0.626024	Trappc2
46.2222	0.269076	0.173357	1.55215	0.120626	0.626394	Coa3
27.1009	0.342094	0.220525	1.55127	0.120838	0.627121	Gjd3
92.7882	0.245396	0.158493	1.54831	0.121548	0.628118	Clic5
29.9171	0.329143	0.212574	1.54837	0.121534	0.628118	Cog3
30.5709	0.341161	0.220372	1.54811	0.121596	0.628118	Olfr1367
35.401	-0.374983	0.242208	-1.54819	0.121577	0.628118	Plcd3
69.8956	-0.23975	0.154698	-1.5498	0.12119	0.628118	Tcf20
634.323	-0.208499	0.134566	-1.54941	0.121283	0.628118	Ttn
38.7949	-0.316797	0.20464	-1.54807	0.121606	0.628118	Usp8
29.7097	-0.691371	0.44627	-1.54922	0.121328	0.628118	Wfdc18
40.2602	-0.308585	0.199567	-1.54628	0.122038	0.628487	Hgs
39.4421	-0.337437	0.218107	-1.54712	0.121834	0.628487	Mta3
39.9334	0.287795	0.186056	1.54682	0.121908	0.628487	Pigk
25.8125	-0.377104	0.243698	-1.54742	0.121762	0.628487	Uxt
54.7637	0.272604	0.176284	1.54639	0.12201	0.628487	Vps28
26.2768	-0.393839	0.254828	-1.54551	0.122224	0.628705	4930523C07Rik
34.5701	-0.391499	0.253267	-1.5458	0.122154	0.628705	Ptpn14
60.6862	-0.335835	0.21739	-1.54485	0.122383	0.62915	Rbp1
41.2994	0.309934	0.200673	1.54447	0.122474	0.629248	Ubtf
119.848	0.225058	0.145872	1.54285	0.122868	0.630528	Ppp3r1
31.731	-0.332584	0.215544	-1.543	0.122831	0.630528	Wwtr1
97.6828	-0.234053	0.151773	-1.54212	0.123044	0.631063	Mcl1
50.5521	0.291852	0.189405	1.54089	0.123344	0.631155	Ccdc12
28.0558	-0.390578	0.253468	-1.54093	0.123333	0.631155	Fosl2
291.703	-0.161054	0.104522	-1.54086	0.123352	0.631155	Rack1
28.6344	0.356354	0.231259	1.54093	0.123335	0.631155	Six5
35.4685	0.313619	0.203741	1.5393	0.123731	0.632723	Cryzl1
48.2668	-0.301709	0.196051	-1.53893	0.123821	0.632814	Sh3kbp1
31.5857	0.33344	0.216753	1.53834	0.123965	0.63318	Pcdhgb5
43.0782	0.271475	0.176599	1.53724	0.124236	0.63419	Mthfs
1373.77	-0.592254	0.385425	-1.53662	0.124386	0.634214	Ankrd1
28.892	-0.371365	0.241667	-1.53668	0.124371	0.634214	Celsr1
28.349	-0.366672	0.238806	-1.53543	0.124677	0.635328	Sh3bp1
31.8373	0.336476	0.219212	1.53493	0.124801	0.635589	Olfr1015
32.654	-0.340225	0.22189	-1.5333	0.125202	0.636478	Ccnyl1
70.0634	0.249559	0.162788	1.53303	0.125267	0.636478	Fyco1
45.6913	0.276869	0.180506	1.53385	0.125067	0.636478	Psmd7
28.8752	0.343838	0.224231	1.53341	0.125176	0.636478	Zbtb1
31.2787	0.340052	0.222095	1.53111	0.125742	0.636796	Cenpw
48.6189	0.256154	0.167343	1.53071	0.125841	0.636796	Fam174a
28.4276	0.334937	0.218691	1.53155	0.125633	0.636796	Palm3
45.3462	-0.301204	0.19673	-1.53105	0.125757	0.636796	Sec11a
25.7806	0.362165	0.236574	1.53087	0.1258	0.636796	Slc22a3
49.316	-0.3223	0.210521	-1.53096	0.125778	0.636796	Ube2e1
34.4661	0.332288	0.217034	1.53104	0.125759	0.636796	Zfp36
33.4264	0.337809	0.220736	1.53038	0.125924	0.636845	Nsmce3
32.8185	-0.353613	0.231126	-1.52996	0.126027	0.637	Fam3c
46.6535	-0.293665	0.192212	-1.52782	0.126557	0.637824	Clns1a
34.0194	0.325677	0.213168	1.52779	0.126564	0.637824	Dcun1d4
33.1942	0.325073	0.212703	1.52829	0.12644	0.637824	Mul1
38.8524	-0.308142	0.201725	-1.52753	0.126629	0.637824	Sf3a3
28.3355	0.318381	0.208341	1.52818	0.126469	0.637824	Slc30a4
26.8631	0.361739	0.236764	1.52785	0.126551	0.637824	Slc30a7
49.9166	0.315049	0.206328	1.52694	0.126777	0.6382	Psmd6
26.4816	-0.418418	0.274133	-1.52633	0.126928	0.638225	Srgap1
27.9404	0.351969	0.230591	1.52638	0.126915	0.638225	Sumf2
43.5862	0.298824	0.195942	1.52506	0.127244	0.638863	2210016L21Rik
54.7033	0.259322	0.170054	1.52494	0.127275	0.638863	Jtb
28.5222	-0.375764	0.246368	-1.52521	0.127206	0.638863	Rnaseh2b
29.9238	-0.346419	0.227427	-1.52321	0.127706	0.640452	Ly6c1
67.8175	0.272848	0.179142	1.52308	0.127738	0.640452	Sgpl1
83.5267	-0.237015	0.155682	-1.52243	0.127902	0.640904	Ybx3
36.0013	-0.351855	0.231208	-1.52181	0.128057	0.641106	Ero1a
29.6362	0.33679	0.221327	1.52168	0.128089	0.641106	Nudt6
97.919	-0.300925	0.197808	-1.5213	0.128184	0.641215	Nrap
37.6641	0.326578	0.214739	1.52081	0.128306	0.641459	6430548M08Rik
37.0721	0.335533	0.220765	1.51986	0.128546	0.641553	Bcr
43.3276	0.294516	0.193713	1.52037	0.128417	0.641553	Pdcl
38.6504	-0.298129	0.196138	-1.52	0.128512	0.641553	Tjap1
30.6518	0.335385	0.220848	1.51863	0.128856	0.642463	Gosr1
35.4714	-0.388796	0.256031	-1.51855	0.128875	0.642463	Klf15
25.9854	0.378005	0.249671	1.51401	0.130022	0.643036	Cenpv
96.8929	0.213926	0.141084	1.5163	0.129443	0.643036	Etf1
42.0067	0.29355	0.193859	1.51424	0.129964	0.643036	Gm9507
73.9884	0.231794	0.1528	1.51698	0.129273	0.643036	Lmo4
35.0839	0.335181	0.221065	1.51621	0.129466	0.643036	Olfr459
30.7055	0.347327	0.229344	1.51444	0.129915	0.643036	Orc5
37.6949	0.297974	0.196434	1.51691	0.129288	0.643036	Phactr4
56.2378	0.250821	0.165556	1.51502	0.129768	0.643036	Pias2
29.6745	0.333628	0.22014	1.51552	0.12964	0.643036	Reps1
32.6509	0.335646	0.221576	1.51481	0.12982	0.643036	Sephs2
30.4548	0.327973	0.216552	1.51453	0.129892	0.643036	Spg21
41.3855	-0.31106	0.20539	-1.51448	0.129903	0.643036	St3gal1
41.2638	-0.303776	0.200449	-1.51548	0.129651	0.643036	Supt20
42.5113	0.299937	0.197846	1.51601	0.129516	0.643036	Wdr13
104.625	-0.211196	0.139586	-1.51302	0.130275	0.643807	Gatd3a
83.4162	0.234544	0.155038	1.51282	0.130326	0.643807	Lpl
41.8039	0.324134	0.214537	1.51085	0.130826	0.645548	Oplah
115.661	-0.198855	0.131601	-1.51105	0.130777	0.645548	Pakap
159.053	0.170135	0.112661	1.51015	0.131006	0.645624	Hipk3
49.0548	0.279375	0.185046	1.50975	0.131106	0.645624	Mrps7
39.8884	0.292633	0.193844	1.50963	0.131138	0.645624	Prkce
31.7852	-0.368765	0.244183	-1.5102	0.130993	0.645624	Tyms
43.1001	-0.325858	0.216056	-1.50821	0.1315	0.64663	Ccnd1
38.826	0.324745	0.215278	1.50849	0.131428	0.64663	Czib
29.1843	-0.41586	0.275829	-1.50767	0.131639	0.64663	Zfp579
32.5642	0.312362	0.207163	1.5078	0.131605	0.64663	Zfp617
37.2522	0.302516	0.200768	1.50679	0.131864	0.646723	Zfta
97.5067	0.213344	0.141594	1.50673	0.13188	0.646723	Btbd1
34.0998	0.301529	0.200081	1.50704	0.131801	0.646723	Pde12
38.5152	0.29851	0.198241	1.5058	0.13212	0.64717	Bend4
57.4508	-0.271296	0.180163	-1.50584	0.132109	0.64717	Far1
52.796	0.262535	0.174427	1.50513	0.132292	0.64765	Txndc12
36.9957	0.301952	0.200667	1.50474	0.132391	0.647774	Fkbp3
35.9957	-0.347054	0.230779	-1.50384	0.132623	0.648181	Cog4
75.8753	0.236754	0.157422	1.50395	0.132595	0.648181	Pin1
37.3585	-0.305048	0.202909	-1.50337	0.132744	0.648221	Rasa1
82.7274	-0.230451	0.153304	-1.50323	0.13278	0.648221	Tmem258
34.7225	0.341339	0.227141	1.50276	0.1329	0.648317	Cdca3
29.9675	-0.359958	0.239561	-1.50258	0.132948	0.648317	Olfr93
39.5661	-0.331657	0.220918	-1.50126	0.133288	0.649271	Mgat2
36.0845	-0.322041	0.214516	-1.50124	0.133293	0.649271	Vkorc1l1
55.0133	-0.29896	0.199377	-1.49947	0.133752	0.649695	Frem2
71.9825	-0.270178	0.180116	-1.50002	0.13361	0.649695	Igf1r
32.4465	0.313061	0.208778	1.49949	0.133745	0.649695	Inpp4b
31.9947	-0.353089	0.235475	-1.49948	0.13375	0.649695	Thap11
38.819	0.286069	0.190679	1.50027	0.133546	0.649695	Zmiz1
49.2021	-0.275275	0.183852	-1.49727	0.134324	0.651038	Atf1
36.2096	0.293496	0.196125	1.49647	0.13453	0.651038	Cep83
26.4737	0.341166	0.228077	1.49583	0.134697	0.651038	Idnk
43.8512	0.259405	0.173427	1.49576	0.134716	0.651038	Mex3c
27.3573	-0.365575	0.24423	-1.49684	0.134434	0.651038	Mthfd1
34.2975	-0.331564	0.221676	-1.49571	0.134728	0.651038	Nfatc3
27.2309	0.357432	0.239	1.49554	0.134775	0.651038	Olfr975
35.8424	0.309995	0.207249	1.49576	0.134716	0.651038	Oxld1
133.014	0.197064	0.131765	1.49558	0.134764	0.651038	Sdha
38.8626	0.29967	0.200265	1.49637	0.134557	0.651038	Stk38
36.7854	-0.303276	0.203219	-1.49236	0.135605	0.65105	Angel2
38.9904	-0.333117	0.222926	-1.49429	0.135099	0.65105	Cited2
215.41	0.148622	0.0996816	1.49096	0.135971	0.65105	Csnk1a1
29.8829	-0.332343	0.22266	-1.4926	0.135541	0.65105	Galnt18
28.6229	-0.347892	0.233332	-1.49098	0.135968	0.65105	Lrrc40
78.3783	-0.275963	0.184938	-1.49219	0.135649	0.65105	Marcksl1
36.8396	0.291124	0.195208	1.49135	0.135868	0.65105	Mavs
42.1336	-0.314145	0.210592	-1.49173	0.135771	0.65105	Mcm6
42.0043	-0.291911	0.19574	-1.49132	0.135878	0.65105	Mrpl55
30.4971	0.32464	0.217381	1.49342	0.135328	0.65105	Mvp
266.623	0.142362	0.095406	1.49217	0.135656	0.65105	Ndufa12
49.1494	-0.271874	0.181934	-1.49436	0.135083	0.65105	Sf3b6
33.1186	-0.378125	0.253593	-1.49107	0.135942	0.65105	Speer2
27.8064	-0.350706	0.234701	-1.49427	0.135106	0.65105	Spryd7
38.549	-0.342524	0.229444	-1.49285	0.135478	0.65105	Tbpl1
29.1398	-0.338614	0.226727	-1.49349	0.135308	0.65105	Trmt1l
29.3034	0.330343	0.221735	1.48981	0.136273	0.652139	Lnpk
42.1684	-0.310301	0.208543	-1.48795	0.136765	0.653118	Mcc
36.6158	0.283443	0.190494	1.48794	0.136767	0.653118	Mrpl14
32.449	0.344564	0.231577	1.4879	0.136777	0.653118	Pde1c
44.8874	0.286764	0.192638	1.48862	0.136588	0.653118	Pelp1
36.3392	-0.350726	0.235857	-1.48703	0.137008	0.653862	Arhgef3
32.8166	-0.326006	0.219296	-1.4866	0.137119	0.654034	Med30
25.7703	-0.386967	0.260653	-1.4846	0.137649	0.654566	Coprs
32.8278	0.334982	0.225591	1.48491	0.137568	0.654566	Dnajc9
67.6236	-0.278826	0.187882	-1.48405	0.137796	0.654566	Ets2
38.9865	0.294152	0.198226	1.48392	0.137831	0.654566	Klhl22
74.9243	-0.278031	0.187347	-1.48404	0.137798	0.654566	Mlip
27.9314	0.337704	0.2274	1.48507	0.137525	0.654566	Olfr1193
106.826	0.226253	0.152445	1.48416	0.137767	0.654566	H4c8
30.2351	-0.347464	0.234066	-1.48447	0.137684	0.654566	Pmm1
27.6541	0.353608	0.238496	1.48266	0.138165	0.655793	Mgat3
26.1491	-0.361965	0.244198	-1.48226	0.138271	0.655939	Olfr476
26.2425	-0.377566	0.254819	-1.4817	0.138419	0.656288	Pxmp4
87.2153	-0.236725	0.159867	-1.48076	0.138671	0.656767	Capza1
59.3463	-0.271197	0.183122	-1.48096	0.138617	0.656767	Smurf2
110.992	0.209255	0.141358	1.48032	0.138789	0.656969	Ddr1
28.2581	-0.367495	0.248345	-1.47977	0.138934	0.657298	Flrt2
57.4796	-0.241533	0.163304	-1.47904	0.139129	0.657683	Gucy1b1
32.7786	-0.31993	0.216329	-1.4789	0.139166	0.657683	Igip
60.5467	0.236892	0.160298	1.47782	0.139456	0.658698	Bckdk
74.9003	0.229434	0.155307	1.47729	0.139597	0.658752	Mtdh
76.2467	-0.236657	0.160205	-1.47721	0.139619	0.658752	Tubg1
78.2173	-0.243117	0.164679	-1.47631	0.139862	0.659187	Eif4g3
89.303	0.202937	0.137459	1.47634	0.139852	0.659187	Eri3
82.6356	-0.227874	0.154491	-1.475	0.140212	0.660479	Arl1
81.4072	0.253818	0.172137	1.47452	0.140343	0.66074	Gfm1
38.8575	0.295029	0.200166	1.47392	0.140504	0.66114	Ciao3
37.0786	0.27704	0.188122	1.47266	0.140842	0.662266	Mkrn2
72.1109	0.251194	0.170594	1.47247	0.140895	0.662266	Pdxdc1
30.7008	-0.363945	0.247265	-1.47188	0.141052	0.662291	Acvrl1
94.0756	0.290772	0.197527	1.47206	0.141005	0.662291	Rp1l1
26.4509	0.347203	0.236223	1.46981	0.141614	0.662624	Als2
50.2784	-0.284587	0.193512	-1.47064	0.141388	0.662624	Brd8
45.3262	0.29368	0.199762	1.47015	0.14152	0.662624	Cdc73
28.8373	0.32146	0.218731	1.46966	0.141654	0.662624	Nup50
54.5954	-0.285339	0.194039	-1.47052	0.141421	0.662624	Rdx
31.937	-0.316365	0.215148	-1.47045	0.141439	0.662624	Samd14
31.9967	-0.350423	0.238309	-1.47045	0.141439	0.662624	Sh3rf1
118.321	0.204513	0.139404	1.46706	0.142361	0.6629	Alyref
36.8965	0.295649	0.201712	1.4657	0.142731	0.6629	Camta1
89.6912	0.220208	0.150287	1.46525	0.142853	0.6629	Cdh2
31.2052	0.335719	0.228755	1.46759	0.142216	0.6629	Fbxo31
29.0882	0.32859	0.223693	1.46894	0.14185	0.6629	Lmnb2
78.2207	0.212612	0.144979	1.4665	0.142511	0.6629	Mknk2
42.3396	0.291169	0.198596	1.46614	0.142611	0.6629	Nars
30.4996	-0.345547	0.235715	-1.46595	0.142661	0.6629	Pi4k2b
29.0427	0.312608	0.213346	1.46527	0.142848	0.6629	Piwil4
30.4102	-0.340359	0.231879	-1.46783	0.142151	0.6629	Plxnb1
26.7858	0.345296	0.235601	1.4656	0.142758	0.6629	Pou3f2
55.5579	-0.276487	0.188287	-1.46844	0.141986	0.6629	Stat3
28.8831	-0.347147	0.236673	-1.46678	0.142436	0.6629	Strada
347.7	-0.19905	0.135629	-1.4676	0.142212	0.6629	Tubb5
42.8425	-0.446158	0.304387	-1.46576	0.142714	0.6629	Clec3b
55.6113	0.239464	0.163479	1.4648	0.142975	0.663114	Pomgnt1
26.1568	-0.368353	0.251943	-1.46205	0.143729	0.663315	4930503L19Rik
52.1503	0.24892	0.170232	1.46224	0.143675	0.663315	Arfip1
33.9004	0.32644	0.22316	1.46281	0.14352	0.663315	Fbxl14
51.1105	0.270056	0.184755	1.4617	0.143824	0.663315	Pcyt1a
27.1071	0.338169	0.231036	1.4637	0.143275	0.663315	Rab4a
27.0987	0.324865	0.22207	1.46289	0.143497	0.663315	Rbfox1
34.3776	0.31406	0.214605	1.46343	0.143349	0.663315	Rest
35.5096	0.307962	0.210486	1.4631	0.143439	0.663315	Sestd1
37.4918	-0.303811	0.207864	-1.46158	0.143855	0.663315	Tmem51
95.8503	-0.239661	0.163805	-1.46309	0.143443	0.663315	Wnk1
40.047	-0.32521	0.222421	-1.46214	0.143704	0.663315	1700049E17Rik1
186.814	0.167057	0.114354	1.46088	0.144049	0.663711	Anp32a
25.739	-0.357313	0.244615	-1.46072	0.144093	0.663711	Mcts2
27.0747	-0.408037	0.279422	-1.46029	0.14421	0.663899	Thbs1
45.2657	0.254063	0.174028	1.4599	0.144318	0.664045	Large1
25.904	-0.376784	0.258181	-1.45938	0.14446	0.66409	Hsd17b11
32.5386	-0.334029	0.228895	-1.45931	0.14448	0.66409	Necap2
117.38	0.200657	0.137532	1.45898	0.144571	0.664159	Cdc34
128.441	-0.17584	0.120727	-1.45652	0.14525	0.665178	Gm14295
29.8387	0.331647	0.22756	1.4574	0.145005	0.665178	Kptn
45.647	-0.286624	0.196613	-1.4578	0.144895	0.665178	Phc2
73.6608	-0.259248	0.177978	-1.45663	0.145219	0.665178	Rcn1
30.2446	-0.329682	0.226298	-1.45685	0.145158	0.665178	Sertad4
51.2212	-0.260154	0.178549	-1.45705	0.145103	0.665178	Zfp704
40.8557	0.290614	0.199565	1.45624	0.145327	0.665179	Larp7
66.0919	-0.227016	0.15619	-1.45346	0.146095	0.665552	Card19
56.6092	0.252664	0.173828	1.45353	0.146077	0.665552	Fam32a
40.667	0.284405	0.195653	1.45362	0.146053	0.665552	Manba
35.0608	-0.332631	0.228691	-1.4545	0.145808	0.665552	Meaf6
42.3044	0.281907	0.193899	1.45389	0.145978	0.665552	Nt5m
48.4443	-0.270098	0.185785	-1.45382	0.145996	0.665552	Rubcn
30.237	-0.333037	0.228999	-1.45432	0.145858	0.665552	Upf2
27.8543	-0.354061	0.24326	-1.45548	0.145536	0.665552	Vps37c
37.7026	-0.313013	0.215154	-1.45483	0.145716	0.665552	Wtip
48.7837	0.23952	0.164914	1.45239	0.146393	0.665973	Cdc42se2
39.7709	0.289573	0.199464	1.45176	0.146569	0.665973	Incenp
77.3467	0.23542	0.162124	1.45209	0.146476	0.665973	Plxna4
37.9526	0.305271	0.210271	1.4518	0.146557	0.665973	Ppat
30.5804	-0.340102	0.234187	-1.45227	0.146428	0.665973	Slc39a14
65.2691	-0.295145	0.20336	-1.45134	0.146685	0.666042	Colgalt1
48.025	0.257353	0.177344	1.45115	0.146737	0.666042	Lage3
45.3227	0.289665	0.199834	1.44952	0.147191	0.666718	Adgra3
41.2177	0.2941	0.202845	1.44987	0.147094	0.666718	Fam222b
36.0557	0.294517	0.203111	1.45003	0.14705	0.666718	Fitm1
59.0714	0.286726	0.197771	1.44979	0.147118	0.666718	Stx5a
31.6645	-0.322505	0.222549	-1.44914	0.147298	0.666852	Mtmr1
34.0227	-0.333318	0.230292	-1.44737	0.147792	0.667311	Acot4
39.2367	0.29098	0.201105	1.44691	0.147923	0.667311	Lars
53.7234	0.25058	0.173094	1.44765	0.147715	0.667311	Pold2
55.755	0.25008	0.172782	1.44737	0.147793	0.667311	Ppp1r1a
32.9255	-0.325222	0.224543	-1.44837	0.147512	0.667311	Ptpn23
32.6172	-0.341109	0.235586	-1.44792	0.14764	0.667311	Slc10a6
30.5072	-0.319359	0.220725	-1.44687	0.147934	0.667311	Tmem126b
43.7453	-0.276109	0.19093	-1.44613	0.148141	0.6679	Ugdh
27.0586	0.323124	0.223589	1.44517	0.14841	0.668421	Nfkbil1
53.4533	0.249203	0.172421	1.44532	0.148369	0.668421	Pcf11
27.8488	0.319076	0.220892	1.44449	0.148602	0.668938	Asb3
39.8118	0.295072	0.20444	1.44332	0.14893	0.669725	Farp1
32.1608	-0.336947	0.233419	-1.44353	0.148872	0.669725	Rbm10
52.9826	0.250901	0.173898	1.44281	0.149075	0.670029	Mrps35
124.482	-0.261323	0.181197	-1.4422	0.149246	0.670453	Dpysl2
53.7228	0.251664	0.174586	1.44149	0.149446	0.671007	Mapk14
413.171	-0.155594	0.108096	-1.4394	0.150037	0.671243	Atp1b1
53.3817	0.271148	0.188211	1.44066	0.149682	0.671243	Foxp4
34.265	0.324347	0.225334	1.43941	0.150035	0.671243	Gk
52.9151	0.251256	0.174491	1.43994	0.149885	0.671243	Gm2a
61.3834	0.235799	0.163803	1.43953	0.150001	0.671243	Mfn1
25.9438	-0.348657	0.242097	-1.44015	0.149824	0.671243	Rabgef1
27.8993	0.332637	0.231043	1.43972	0.149947	0.671243	Slc25a47
40.6732	0.293096	0.203684	1.43897	0.150158	0.671441	Sord
56.1502	0.24822	0.17254	1.43862	0.150257	0.671539	Stip1
36.7676	0.319109	0.22221	1.43607	0.150982	0.671683	Fam220a
57.6914	-0.547793	0.381331	-1.43653	0.150853	0.671683	Fbln2
42.1682	0.260627	0.181376	1.43694	0.150734	0.671683	Mrpl16
49.4057	0.253967	0.176752	1.43686	0.150758	0.671683	Mxra8
126.359	-0.204441	0.142339	-1.43629	0.15092	0.671683	Pdia6
154.638	-0.171403	0.119186	-1.43811	0.150402	0.671683	Prelid1
34.8	0.302817	0.210773	1.4367	0.150804	0.671683	Snx19
37.2125	0.298499	0.207675	1.43734	0.150622	0.671683	Vcam1
313.676	0.177866	0.123813	1.43657	0.150839	0.671683	Atp5g2
27.9341	0.326508	0.227716	1.43384	0.151618	0.671712	Ackr3
27.3549	0.319386	0.222859	1.43313	0.15182	0.671712	Ago3
27.9297	-0.329649	0.229663	-1.43536	0.151185	0.671712	Anxa1
42.5812	-0.340996	0.238662	-1.42878	0.153068	0.671712	Cdc42ep1
51.4728	-0.270117	0.189009	-1.42912	0.152969	0.671712	Cxxc5
54.1713	-0.272832	0.190629	-1.43122	0.152366	0.671712	Cyb5a
28.8433	0.326664	0.228218	1.43137	0.152323	0.671712	Exosc4
86.1412	0.258537	0.180614	1.43143	0.152307	0.671712	Ezr
226.834	-0.148304	0.103676	-1.43046	0.152585	0.671712	Fus
29.5852	0.305614	0.213039	1.43454	0.151417	0.671712	Gmeb1
44.4477	-0.283738	0.197894	-1.43379	0.151632	0.671712	Gtf2ird1
108.772	-0.205087	0.143319	-1.43099	0.152434	0.671712	Kif1b
50.6718	0.282982	0.19794	1.42963	0.152823	0.671712	Kmt5a
65.8243	-0.391477	0.273169	-1.43309	0.151831	0.671712	Mmp2
381.249	-0.166908	0.116745	-1.42967	0.15281	0.671712	Myl12a
45.4536	0.273027	0.19027	1.43495	0.151303	0.671712	Nudcd3
34.5605	0.300869	0.210128	1.43184	0.15219	0.671712	Prep
26.5675	-0.354097	0.247167	-1.43262	0.151966	0.671712	Sh3bgrl2
68.1537	0.224807	0.156718	1.43446	0.15144	0.671712	Sh3glb2
26.192	0.347245	0.242691	1.43081	0.152484	0.671712	Slc17a9
47.8821	-0.283834	0.198332	-1.43111	0.1524	0.671712	Slc38a1
33.8482	-0.293484	0.205368	-1.42906	0.152987	0.671712	St6galnac6
30.7512	0.307578	0.215227	1.42909	0.152979	0.671712	Tenm3
49.4514	-0.27424	0.19143	-1.43259	0.151976	0.671712	Tigar
30.1303	0.308884	0.216179	1.42883	0.153052	0.671712	Tubgcp3
42.8377	0.275604	0.192362	1.43273	0.151935	0.671712	Ubap2
36.3756	0.325814	0.227415	1.43269	0.151948	0.671712	Zfp574
70.8459	0.218315	0.153017	1.42674	0.153655	0.672595	Mgat4b
33.2804	0.327281	0.229359	1.42694	0.153597	0.672595	Nup160
29.7152	0.311862	0.218487	1.42737	0.153473	0.672595	Per3
37.3244	0.275531	0.193104	1.42686	0.153621	0.672595	Tm2d1
31.1201	-0.318935	0.223409	-1.42758	0.153412	0.672595	Zmym4
56.6602	0.242404	0.169958	1.42626	0.153794	0.672626	Nek7
53.7963	-0.261913	0.183646	-1.42618	0.153816	0.672626	Psip1
33.599	-0.287526	0.201709	-1.42545	0.154028	0.672755	Alg1
54.4131	0.232005	0.162779	1.42528	0.154077	0.672755	Psmc4
28.5567	-0.353575	0.24799	-1.42576	0.153937	0.672755	Rps6ka5
[truncated: 11,815 more rows]

## Sheet: Supplementary data 2
Supplementary data 2: NanoString GeoMx E17.5 wild-type SAN vs delB/delB HCN4-low
baseMean	log2FoldChange	lfcSE	stat	pvalue	padj	gene
444.044	2.65764	0.135786	19.5724	2.66042e-85	2.46328e-81	Hcn4
62.2364	2.49662	0.183166	13.6304	2.64268e-42	1.22343e-38	Cited1
152.218	-2.50138	0.195474	-12.7965	1.71439e-37	5.29118e-34	Gja1
183.559	-1.55013	0.126415	-12.2623	1.44417e-34	3.3429e-31	Peg3
762.704	-3.45048	0.285756	-12.0749	1.43268e-33	2.65304e-30	Fabp5
68.3145	4.59983	0.397959	11.5586	6.68201e-31	8.8384e-28	A630076J17Rik
126.716	-2.44261	0.211237	-11.5634	6.31689e-31	8.8384e-28	Slit3
257.713	1.32019	0.114335	11.5467	7.67223e-31	8.87965e-28	Furin
28.3627	2.49057	0.21896	11.3746	5.59794e-30	5.75904e-27	Cckar
146.671	-2.20857	0.194712	-11.3427	8.0593e-30	7.46211e-27	Sfrp1
161.624	-1.83291	0.163344	-11.2212	3.20952e-29	2.70154e-26	Fbln1
423.076	2.29506	0.210939	10.8802	1.43237e-27	1.1052e-24	Pln
1360.49	1.26314	0.118777	10.6346	2.05755e-26	1.46545e-23	Igfbp5
175.209	-1.93611	0.185232	-10.4524	1.42932e-25	9.45291e-23	Myom2
36.0171	2.14809	0.209262	10.2651	1.01241e-24	6.15752e-22	Hcn1
42.3074	2.27196	0.221433	10.2603	1.06405e-24	6.15752e-22	Tbx3
50.9134	-2.7288	0.267161	-10.2141	1.71506e-24	9.34101e-22	Camk1d
295.572	-1.46634	0.144539	-10.1449	3.49081e-24	1.79564e-21	Smpx
271.344	-1.12224	0.111285	-10.0844	6.47585e-24	3.15578e-21	Tbx20
59.8068	1.51683	0.152227	9.96431	2.18395e-23	1.01106e-20	Cpne5
182.749	1.16172	0.116867	9.94048	2.77496e-23	1.22349e-20	Nt5dc2
102.511	-1.66041	0.17013	-9.75965	1.67728e-22	7.05906e-20	Pde4dip
177.733	1.04838	0.109487	9.57539	1.01472e-21	4.08491e-19	Ywhah
68.8817	1.54557	0.161564	9.5663	1.10803e-21	4.27468e-19	Inpp4a
83.3268	1.70173	0.180226	9.44223	3.64916e-21	1.3515e-18	Gsta4
60.8376	1.49885	0.159844	9.37696	6.79042e-21	2.41817e-18	Lrrn2
34.0828	1.97102	0.212343	9.28223	1.65968e-20	5.69146e-18	Calca
140.136	-1.7808	0.192396	-9.2559	2.12434e-20	7.02475e-18	Fhl1
28.1509	1.91645	0.208633	9.18574	4.08695e-20	1.30486e-17	Isl1
52.5818	-2.03934	0.229981	-8.86742	7.48634e-19	2.31053e-16	Olfm1
42.829	1.75316	0.198653	8.82524	1.09226e-18	3.26232e-16	S1pr3
30.0472	1.8984	0.219191	8.66092	4.6799e-18	1.3541e-15	Rgs4
186.95	-0.969298	0.112522	-8.61427	7.03876e-18	1.97491e-15	Jpt1
159.682	1.1466	0.133682	8.57712	9.72773e-18	2.64909e-15	Cacna2d2
50.998	1.52278	0.177797	8.56472	1.08342e-17	2.86611e-15	Gria1
141.572	-2.18917	0.259171	-8.44683	2.99327e-17	7.69854e-15	Dkk3
293.348	-0.962141	0.114018	-8.43851	3.21407e-17	8.043e-15	Tuba1a
43.7697	1.641	0.19485	8.42188	3.70502e-17	9.02757e-15	Sstr4
56.0877	-1.67944	0.200482	-8.37701	5.42874e-17	1.28884e-14	Osr1
37.9171	-2.08533	0.254308	-8.20001	2.4036e-16	5.56374e-14	Adgrd1
51.275	1.55504	0.190602	8.15857	3.39025e-16	7.65618e-14	Tenm4
96.256	1.12924	0.138962	8.12627	4.427e-16	9.75943e-14	Sulf2
154.454	1.23287	0.153258	8.04443	8.66467e-16	1.86573e-13	Smoc2
1012.94	-1.24915	0.156242	-7.99497	1.29611e-15	2.72742e-13	Hspb7
52.7715	1.21694	0.152444	7.98286	1.42983e-15	2.94196e-13	Hlf
82.8318	-1.25819	0.158897	-7.91831	2.40759e-15	4.84607e-13	Adamts19
44.3827	1.48208	0.18964	7.81524	5.48573e-15	1.08069e-12	Mt2
209.365	-1.61263	0.20791	-7.7564	8.7373e-15	1.68539e-12	Aldh1b1
50.9709	-1.72104	0.222058	-7.75041	9.15985e-15	1.73084e-12	Cdh13
114.622	-1.27057	0.164176	-7.73905	1.0016e-14	1.85477e-12	Cavin2
37.0411	-1.9127	0.24737	-7.73214	1.05754e-14	1.91996e-12	Dapk2
162.874	-1.08843	0.140884	-7.72567	1.11266e-14	1.98118e-12	Cox7a1
70.4673	-2.26026	0.293771	-7.69397	1.42644e-14	2.49196e-12	Gipr
107.033	0.991887	0.129184	7.67808	1.61494e-14	2.76902e-12	Rgs6
58.9995	1.52501	0.19983	7.63156	2.31934e-14	3.9045e-12	Pcdh17
71.5213	1.4418	0.189243	7.61875	2.5615e-14	4.23517e-12	Alox8
87.8185	1.16628	0.15356	7.59492	3.07984e-14	5.00284e-12	Extl3
61.6786	1.18467	0.156256	7.58158	3.4138e-14	5.44972e-12	Cmya5
55.7154	1.375	0.18251	7.53386	4.92638e-14	7.73107e-12	Mgmt
39.4539	1.40753	0.187048	7.52498	5.27277e-14	8.13677e-12	Kank3
57.9625	-1.83605	0.245593	-7.476	7.66173e-14	1.16295e-11	Abcc8
117.252	-2.00412	0.270936	-7.39704	1.39252e-13	2.07958e-11	Tnnt1
41.1254	1.30404	0.178077	7.32292	2.42629e-13	3.56588e-11	Mfsd6
47.1964	-1.59531	0.218898	-7.28791	3.14807e-13	4.55438e-11	Prss23
168.35	1.7524	0.24059	7.28379	3.24571e-13	4.62339e-11	Mt1
48.9332	1.18213	0.163076	7.24897	4.19945e-13	5.89132e-11	Pde1a
46.9679	-1.4831	0.205354	-7.22213	5.11813e-13	7.07295e-11	Fndc5
166.789	-1.26657	0.176357	-7.18184	6.87775e-13	9.36487e-11	Fgf12
79.7205	1.11734	0.156366	7.14565	8.95687e-13	1.20191e-10	Qsox1
44.3441	1.53986	0.21702	7.0955	1.28883e-12	1.70475e-10	Tuba4a
71.5117	-1.36594	0.192916	-7.08051	1.43623e-12	1.87297e-10	Prkg1
141.755	-1.07126	0.15235	-7.03154	2.04263e-12	2.62676e-10	Epha4
159.437	0.752942	0.107194	7.02413	2.154e-12	2.73203e-10	Adcy5
180.83	-0.813285	0.116501	-6.98093	2.9324e-12	3.66907e-10	Clic4
35.0408	1.41015	0.204983	6.87937	6.01164e-12	7.42157e-10	Cdo1
75.1053	-2.29648	0.334064	-6.87438	6.22607e-12	7.58515e-10	Scn5a
98.1677	0.987374	0.143872	6.86286	6.7494e-12	8.11594e-10	Spats2l
82.8987	-1.21673	0.177442	-6.8571	7.02743e-12	8.34192e-10	F11r
41.1142	-1.63533	0.238606	-6.85371	7.19608e-12	8.43398e-10	Rd3
186.282	-1.00471	0.147654	-6.80449	1.0141e-11	1.17369e-09	Dsp
271.825	-0.887926	0.130948	-6.78077	1.19536e-11	1.3664e-09	Ryr2
26.6036	1.67099	0.247764	6.74428	1.53786e-11	1.73647e-09	Fmod
168.242	1.04001	0.154848	6.71632	1.86367e-11	2.07901e-09	Kcng2
27.015	1.38843	0.20847	6.66008	2.73683e-11	3.01671e-09	Sh2d4a
33.5439	1.41665	0.214189	6.61398	3.74114e-11	4.07521e-09	Adm
71.4243	1.05796	0.160176	6.60501	3.97504e-11	4.27964e-09	Ptpn11
65.3876	1.83769	0.280357	6.55482	5.57101e-11	5.92896e-09	Cacna1g
118.342	-1.09571	0.167229	-6.55216	5.67111e-11	5.96691e-09	Perp
39.457	1.16865	0.178577	6.54423	5.98044e-11	6.22167e-09	Ccnjl
195.815	0.785748	0.120227	6.53554	6.3379e-11	6.52029e-09	Mlf1
57.746	1.2752	0.195979	6.50682	7.67564e-11	7.80975e-09	Uchl1
41.7851	1.37055	0.210839	6.50044	8.00848e-11	8.05984e-09	Cnst
89.9795	-1.06928	0.166519	-6.42138	1.35044e-10	1.34449e-08	Btg1
51.347	1.08316	0.168882	6.41373	1.41998e-10	1.39868e-08	Igsf3
159.714	0.764338	0.119449	6.39887	1.56532e-10	1.52561e-08	Nptn
78.1451	0.933501	0.146716	6.36266	1.98292e-10	1.91248e-08	Grina
42.8268	1.28872	0.203334	6.33797	2.32813e-10	2.22228e-08	Mdga1
126.534	0.975864	0.154333	6.32312	2.56334e-10	2.42183e-08	Ccng1
37.173	-1.43002	0.226381	-6.31688	2.66896e-10	2.49615e-08	Mn1
37.421	-1.51663	0.241568	-6.27829	3.42308e-10	3.16943e-08	Dsc2
107.801	0.987912	0.157616	6.26785	3.66077e-10	3.35594e-08	Gde1
119.768	-1.11987	0.179242	-6.2478	4.16271e-10	3.77868e-08	Myzap
266.433	-1.23717	0.198852	-6.22155	4.92277e-10	4.42524e-08	Igfbp4
25.1123	1.34602	0.21664	6.21315	5.19314e-10	4.62339e-08	Cachd1
155.155	-0.808381	0.130293	-6.20435	5.49226e-10	4.84312e-08	Pdlim5
51.23	1.091	0.176821	6.17009	6.82526e-10	5.9618e-08	Prps2
33.1694	1.18061	0.192427	6.13533	8.49814e-10	7.35367e-08	Plppr1
37.4522	1.26223	0.208758	6.0464	1.48117e-09	1.26983e-07	Slco3a1
150.286	0.762287	0.126865	6.00864	1.87089e-09	1.58922e-07	Amfr
38.8824	-2.20611	0.370116	-5.96059	2.51322e-09	2.11545e-07	Adamts8
93.8241	-1.00248	0.16893	-5.9343	2.95097e-09	2.46154e-07	Dhrs7
99.698	-1.53565	0.259254	-5.92335	3.15445e-09	2.60777e-07	Lta4h
160.686	0.690657	0.117656	5.87014	4.35431e-09	3.56784e-07	Eid1
46.5954	1.24455	0.212136	5.86674	4.44455e-09	3.60983e-07	Csdc2
39.3196	-1.36725	0.233774	-5.84858	4.95794e-09	3.99179e-07	Irag1
52.8559	-1.75611	0.302937	-5.79694	6.75348e-09	5.39056e-07	Pitx2
98.3487	1.6869	0.291186	5.79322	6.90499e-09	5.46438e-07	Lbh
35.8673	1.15518	0.200081	5.77356	7.76144e-09	6.0901e-07	Dpy19l1
68.3225	-1.05601	0.183335	-5.75998	8.41215e-09	6.54522e-07	Klhl41
84.969	1.45143	0.25242	5.75007	8.92059e-09	6.88298e-07	Thbd
566.93	-0.534073	0.0931777	-5.73176	9.93909e-09	7.60546e-07	Myl6
67.7035	-1.10551	0.192961	-5.72921	1.00902e-08	7.65782e-07	Adssl1
53.5629	-1.0704	0.189939	-5.63551	1.74542e-08	1.31389e-06	Tbc1d4
26.8045	1.2422	0.220797	5.62597	1.84469e-08	1.37742e-06	Adap1
124.547	-0.882617	0.157405	-5.60731	2.05497e-08	1.52216e-06	Lama4
32.5664	1.14968	0.205577	5.59244	2.23904e-08	1.64534e-06	Esrrg
78.1309	-1.03452	0.185054	-5.59038	2.26574e-08	1.65185e-06	Tfpi
31.7148	-1.40212	0.251376	-5.57777	2.4362e-08	1.76225e-06	Fstl4
220.672	-0.600125	0.107678	-5.57335	2.49892e-08	1.7936e-06	Myadm
44.3481	-1.11735	0.201723	-5.53904	3.0413e-08	2.16611e-06	Abca8a
100.474	-0.99248	0.18068	-5.49304	3.95075e-08	2.79237e-06	Pcdh7
89.8308	-1.93462	0.35238	-5.49016	4.01571e-08	2.81678e-06	Gja5
213.462	0.636	0.116124	5.47691	4.32817e-08	3.01312e-06	Bcam
171.894	0.909765	0.166958	5.44908	5.06308e-08	3.49844e-06	Gyg
74.8088	0.875212	0.160712	5.44584	5.15626e-08	3.53643e-06	Klhl23
44.7121	-1.24507	0.229075	-5.4352	5.47356e-08	3.72645e-06	Slc17a7
112.26	0.775126	0.143237	5.41151	6.24941e-08	4.203e-06	Dpysl3
35.7873	1.24644	0.23035	5.41109	6.26432e-08	4.203e-06	Gsg1l
46.3264	0.978881	0.181432	5.39532	6.84021e-08	4.55637e-06	Zdhhc2
30.3961	1.11819	0.207907	5.37831	7.51892e-08	4.97269e-06	Pla2g5
266.266	-0.791459	0.148134	-5.34287	9.14859e-08	5.99741e-06	Anxa2
49.315	-1.18859	0.222503	-5.3419	9.19788e-08	5.99741e-06	Mypn
39.2743	1.02916	0.192839	5.3369	9.45495e-08	6.12191e-06	Fzd1
121.807	0.766866	0.143985	5.32602	1.0039e-07	6.45497e-06	Corin
171.117	0.644672	0.121312	5.31418	1.0714e-07	6.84141e-06	Nfia
131.99	-1.04874	0.19814	-5.29291	1.20387e-07	7.63468e-06	Plagl1
55.5883	-1.15292	0.219058	-5.26308	1.41663e-07	8.92284e-06	Kdr
24.7759	1.26026	0.239524	5.26153	1.4286e-07	8.93743e-06	Tub
62.0069	0.908812	0.173035	5.25219	1.50302e-07	9.3399e-06	Cdh11
45.6868	0.985984	0.189602	5.20028	1.98985e-07	1.22827e-05	Kcnj12
222.593	-0.581974	0.112454	-5.17522	2.27648e-07	1.39589e-05	Calm1
204.872	-1.48121	0.286321	-5.17325	2.30061e-07	1.40141e-05	Dlk1
98.7097	-1.62965	0.317829	-5.12745	2.93688e-07	1.77729e-05	Clu
41.9399	-1.25199	0.245195	-5.1061	3.28882e-07	1.9758e-05	Ppp1r1b
64.6698	0.77921	0.152636	5.10502	3.30759e-07	1.9758e-05	Rras2
86.1843	0.716878	0.140685	5.09564	3.47568e-07	2.0629e-05	Pink1
44.8029	0.917131	0.180388	5.0842	3.69174e-07	2.17719e-05	Inf2
29.9055	1.02999	0.20313	5.07061	3.96547e-07	2.32382e-05	Efr3b
139.402	-0.686457	0.135665	-5.05993	4.19409e-07	2.44233e-05	Anxa5
372.597	-0.732215	0.144899	-5.05329	4.34266e-07	2.51304e-05	Col4a1
62.0468	-0.879046	0.174985	-5.02354	5.07274e-07	2.9173e-05	Ank
119.327	-1.29982	0.259232	-5.01413	5.32736e-07	3.04482e-05	Dpt
177.231	-0.695004	0.138736	-5.00955	5.45582e-07	3.0991e-05	Pgm5
59.2042	-1.05642	0.211665	-4.99101	6.0064e-07	3.39105e-05	Hk2
63.6337	0.815929	0.163781	4.98182	6.29874e-07	3.53455e-05	Adk
37.7984	-1.07544	0.216204	-4.97419	6.55226e-07	3.65466e-05	Adamtsl4
47.0781	0.865875	0.174451	4.96344	6.92562e-07	3.83978e-05	Raph1
52.4541	-0.938709	0.18943	-4.95544	7.21678e-07	3.97739e-05	Mfge8
103.469	-0.947866	0.192881	-4.91426	8.91163e-07	4.88242e-05	Col6a3
39.6023	0.955084	0.194451	4.91169	9.02951e-07	4.9179e-05	Lclat1
463.346	0.489271	0.0998292	4.90108	9.53124e-07	5.1608e-05	Crip2
112.597	-0.68316	0.139927	-4.88226	1.04875e-06	5.64558e-05	Nid2
79.0686	0.742803	0.152355	4.87546	1.08554e-06	5.80985e-05	Daam1
68.3812	-0.99605	0.204348	-4.87428	1.09208e-06	5.81123e-05	Tnxb
40.0818	0.97239	0.201032	4.837	1.31814e-06	6.97409e-05	Sbf2
71.7016	0.678073	0.142024	4.77436	1.80283e-06	9.4843e-05	Stx12
266.294	0.469615	0.0984716	4.76905	1.85101e-06	9.68279e-05	Eif4g2
43.6028	0.841995	0.176957	4.75818	1.95343e-06	0.000101612	Frmpd1
27.6959	-1.20248	0.253469	-4.74409	2.09443e-06	0.000108337	Bmper
47.6791	-0.961987	0.203046	-4.73777	2.16084e-06	0.000111151	Clip4
93.773	-0.860328	0.18179	-4.73255	2.21716e-06	0.000113418	Actn1
53.0343	0.800876	0.169979	4.71163	2.45741e-06	0.000125017	Atp1b2
197.426	-1.01258	0.215155	-4.70627	2.52286e-06	0.000127646	Art3
28.9892	1.0652	0.226422	4.70447	2.54523e-06	0.000128078	Il15
47.9421	-0.944806	0.200939	-4.70196	2.57677e-06	0.000128964	Agpat5
56.4925	-0.966688	0.206412	-4.68329	2.82309e-06	0.000140532	Dhcr24
53.4736	-0.928814	0.198542	-4.67817	2.89452e-06	0.000143318	Arrdc3
251.139	0.65967	0.141098	4.67525	2.93596e-06	0.000144596	Vsnl1
210.396	-0.533925	0.114721	-4.6541	3.25402e-06	0.000159413	Flna
132.639	-0.715563	0.154617	-4.62796	3.69279e-06	0.000179955	Cd36
153.686	0.525817	0.113738	4.62305	3.78136e-06	0.000183307	Zyx
78.8583	1.17837	0.25506	4.61998	3.8377e-06	0.000185069	Fbxo32
58.0928	1.29217	0.280085	4.61349	3.95955e-06	0.000189956	Etv1
221.258	0.529514	0.115045	4.60265	4.17144e-06	0.000199089	Cst3
33.5941	0.984316	0.214299	4.59318	4.3654e-06	0.000205269	Ints6l
54.0695	0.748314	0.162922	4.59308	4.36743e-06	0.000205269	Sphkap
293.549	0.601777	0.130965	4.59496	4.32842e-06	0.000205269	Stard10
52.116	-1.31987	0.287506	-4.59076	4.41645e-06	0.000206525	Capn6
333.071	-0.682625	0.148845	-4.58614	4.51512e-06	0.000210078	Igf2r
102.298	-1.25399	0.273895	-4.57834	4.68679e-06	0.000216975	Ptn
43.392	-1.14434	0.250631	-4.56583	4.97517e-06	0.000229179	Itih5
120.547	0.54992	0.120538	4.56221	5.06173e-06	0.000232013	Prkaca
122.498	-0.668943	0.146662	-4.56114	5.08773e-06	0.000232056	Ehd4
34.569	-1.04015	0.228483	-4.55241	5.3034e-06	0.000240707	Baiap2l2
31.645	0.954378	0.20969	4.55137	5.32974e-06	0.000240722	Crhr2
63.9727	-1.04682	0.231054	-4.53062	5.881e-06	0.000264331	Gstm1
52.728	0.838714	0.185312	4.52597	6.01205e-06	0.000268916	Kpna6
136.364	-1.26322	0.279596	-4.51804	6.24141e-06	0.000277833	Dcn
138.598	0.774814	0.1716	4.51522	6.32496e-06	0.000280205	Ndrg4
48.5252	-1.4092	0.313152	-4.50005	6.79375e-06	0.00029954	Matn2
86.1412	0.832501	0.185105	4.49745	6.87747e-06	0.000301794	Ezr
74.4538	-0.721302	0.160855	-4.48418	7.31952e-06	0.000319677	Nt5c2
54.6504	-0.904899	0.202497	-4.4687	7.86955e-06	0.000340487	Bag2
68.1506	0.782012	0.174958	4.4697	7.83288e-06	0.000340487	Hand2
71.4178	-0.856943	0.192008	-4.46307	8.07955e-06	0.000347947	Htra1
36.8903	-1.02462	0.230978	-4.436	9.16449e-06	0.000392843	Scgb3a1
60.5239	-0.772945	0.174645	-4.4258	9.60862e-06	0.000409982	Pdcd4
85.0477	-1.19956	0.273608	-4.38423	1.16396e-05	0.000494362	Lum
41.4339	-1.0223	0.233623	-4.37584	1.20964e-05	0.000511417	Lhfpl2
181.651	-0.562081	0.128521	-4.37347	1.22286e-05	0.000514655	Cd63
40.0159	-1.07817	0.247002	-4.36503	1.27103e-05	0.000532509	Col12a1
51.1885	1.25633	0.288507	4.3546	1.33312e-05	0.000556006	Efnb2
62.3714	-0.806295	0.185541	-4.34565	1.38863e-05	0.00057656	Tnfrsf12a
39.7465	0.886013	0.204521	4.33213	1.47673e-05	0.000610402	Bmp4
168.027	-1.01026	0.233589	-4.32496	1.52561e-05	0.00062636	Col5a1
117.067	-1.02899	0.237944	-4.32449	1.52886e-05	0.00062636	Slmap
35.9416	0.831908	0.192667	4.31786	1.57548e-05	0.000642617	Wipi2
42.3447	-0.912529	0.211998	-4.30442	1.67423e-05	0.0006799	Msmo1
25.274	0.968313	0.225351	4.29691	1.73197e-05	0.000700275	Cdh4
48.8229	0.737579	0.171714	4.29539	1.74389e-05	0.000702029	Enpp1
82.3575	0.575311	0.134251	4.28534	1.82456e-05	0.000731327	Glrx
253.997	-0.496685	0.115947	-4.28371	1.83801e-05	0.000733542	Arhgap31
28.1428	-1.08211	0.253706	-4.2652	1.99726e-05	0.000793677	Cobl
146.163	-0.747877	0.175463	-4.26231	2.02327e-05	0.000800576	S100a10
185.286	-0.740134	0.173753	-4.25968	2.04716e-05	0.000803163	Fbxl22
64.3997	0.659509	0.154802	4.26034	2.04115e-05	0.000803163	Pbx2
36.0309	-0.973955	0.228784	-4.25709	2.07101e-05	0.000809092	Lmcd1
942.298	-1.35609	0.319217	-4.24817	2.15522e-05	0.000838452	Col3a1
32.9416	0.79711	0.187694	4.24686	2.16791e-05	0.00083986	Itgb8
104.687	-0.687725	0.162251	-4.23866	2.24856e-05	0.000867474	Ednra
73.9939	-0.741204	0.175203	-4.23054	2.33135e-05	0.000895685	Trim11
55.7863	-0.832745	0.197362	-4.21939	2.44969e-05	0.000937261	Iah1
246.175	-0.571846	0.135894	-4.20803	2.57605e-05	0.000981548	Hk1
135.841	-0.686181	0.163108	-4.20693	2.58866e-05	0.000982313	Coro6
286.047	1.43268	0.341253	4.1983	2.68931e-05	0.0010123	Myl1
78.8998	0.659723	0.157142	4.19827	2.68957e-05	0.0010123	Tbx18
70.0342	-0.79072	0.189422	-4.17439	2.98791e-05	0.00112004	Alpk3
90.4705	-0.81539	0.195551	-4.16971	3.04988e-05	0.00113866	Fscn1
100.754	0.681668	0.163555	4.16782	3.07531e-05	0.00114355	Ccnd2
88.1348	0.648252	0.155676	4.16412	3.12551e-05	0.00115757	Ppp1r14c
1064.71	-0.568083	0.136687	-4.15607	3.23765e-05	0.00118488	Actn2
53.5572	-0.738966	0.177796	-4.15627	3.23492e-05	0.00118488	Cltb
43.2222	-0.885998	0.21313	-4.15708	3.22346e-05	0.00118488	Idi1
52.0518	-0.99084	0.238927	-4.14705	3.3679e-05	0.00122769	Serpine2
157.887	-0.484196	0.116875	-4.14284	3.43035e-05	0.00124555	Klc1
125.56	-0.550228	0.133084	-4.13442	3.55846e-05	0.00128702	Cltc
66.479	0.624024	0.150995	4.13273	3.58473e-05	0.00129148	Chsy1
40.6732	0.88309	0.213981	4.12696	3.67596e-05	0.00131921	Sord
89.9246	0.598338	0.14567	4.10748	3.99992e-05	0.00142366	Arglu1
51.1364	0.747675	0.182036	4.1073	4.00313e-05	0.00142366	Cacnb2
36.8965	0.873602	0.212725	4.10672	4.01313e-05	0.00142366	Camta1
59.3472	0.85337	0.208326	4.09633	4.19752e-05	0.00148339	Magi3
42.4278	-1.32926	0.325807	-4.07988	4.50585e-05	0.0015863	Adcy1
82.1906	0.639579	0.157269	4.06679	4.76654e-05	0.00167172	Alad
40.8156	-0.961896	0.236667	-4.06434	4.81686e-05	0.00168299	Syngr1
49.5696	0.905368	0.223253	4.05535	5.00594e-05	0.00174248	Inafm2
41.132	-0.834721	0.206487	-4.04248	5.28881e-05	0.0018272	Susd2
55.8814	-0.773697	0.191377	-4.0428	5.28172e-05	0.0018272	Tubb6
36.29	-0.926448	0.230849	-4.01323	5.98945e-05	0.00206157	Creb3
36.6379	-0.918686	0.229354	-4.00553	6.18776e-05	0.00212194	Sult1a1
129.634	0.476419	0.119059	4.00153	6.29331e-05	0.00215017	Hadh
203.511	0.404824	0.101544	3.98669	6.70013e-05	0.00228075	Gtf2i
43.7402	-0.860389	0.216055	-3.98227	6.8261e-05	0.00230667	Smim1
72.0021	-0.718522	0.180407	-3.98278	6.81136e-05	0.00230667	Tpcn1
102.353	-0.596949	0.150075	-3.97768	6.95923e-05	0.00234311	Pdlim7
46.1414	-0.835619	0.210806	-3.96393	7.37264e-05	0.00247331	Fyn
80.3908	0.553641	0.139789	3.96055	7.47786e-05	0.00249955	Mib1
62.0843	0.640342	0.16195	3.95394	7.68732e-05	0.00256032	Itpr1
429.174	0.449713	0.113979	3.94557	7.96112e-05	0.00264201	Cox6a1
88.2863	-0.675966	0.171367	-3.94455	7.99503e-05	0.00264378	Afap1l1
176.572	0.463165	0.117667	3.93624	8.27686e-05	0.00272724	Rtl8a
27.1009	0.912738	0.232192	3.93096	8.46069e-05	0.00277793	Gjd3
35.0215	-0.87845	0.223577	-3.92907	8.5275e-05	0.00278997	Zbtb44
91.774	0.575285	0.146731	3.92067	8.83029e-05	0.00285257	Mapre2
147.595	-0.629162	0.160486	-3.92035	8.84206e-05	0.00285257	Tcap
58.0864	0.617611	0.157516	3.92094	8.82057e-05	0.00285257	Tusc3
613.917	-0.620829	0.158302	-3.92181	8.78865e-05	0.00285257	Vim
27.795	0.803939	0.205327	3.91541	9.02516e-05	0.00290153	Tmc7
70.4834	-0.667116	0.171409	-3.89195	9.94418e-05	0.00318592	Galnt2
81.5905	-0.713554	0.183412	-3.89044	0.000100061	0.0031947	Tpm4
42.7243	-0.835826	0.215392	-3.88049	0.000104247	0.00331691	Wnk2
73.4895	-0.757657	0.195562	-3.87425	0.000106955	0.00338307	Angptl2
49.7379	0.71272	0.183974	3.87402	0.000107057	0.00338307	Dtna
110.527	-0.679065	0.175471	-3.86995	0.000108859	0.00342832	Ivns1abp
111.295	-0.636641	0.164903	-3.8607	0.000113064	0.00354868	Mmp14
46.5349	-0.768911	0.199849	-3.84746	0.000119348	0.00373325	Sgms1
44.6114	-1.25374	0.326782	-3.83662	0.000124737	0.0038887	Jag1
52.3916	0.625941	0.163228	3.83477	0.000125683	0.00390503	Herpud2
195.879	-0.499848	0.130481	-3.83082	0.000127719	0.00395341	Ctsd
86.3805	0.600354	0.156746	3.83009	0.000128094	0.00395341	Gng2
139.044	-0.513112	0.134113	-3.82596	0.000130264	0.00400704	Mapkapk2
73.1895	0.587631	0.153777	3.82131	0.000132743	0.00406977	Mprip
35.7262	-1.10249	0.288781	-3.81775	0.000134676	0.0041154	Tmem163
778.375	0.347903	0.0911769	3.81569	0.000135804	0.00413623	Tuba1b
1717.66	-0.458291	0.120505	-3.80307	0.000142912	0.00433048	Atp5a1
76.4361	0.610017	0.160416	3.80272	0.000143118	0.00433048	Trim8
30.2406	0.814726	0.214474	3.79872	0.000145448	0.00438665	Magi2
127.95	0.465459	0.122581	3.79715	0.000146371	0.00440015	Mfn2
68.7483	-0.677871	0.178778	-3.7917	0.000149622	0.00448332	Anapc10
28.3355	0.832796	0.220219	3.78167	0.000155782	0.00465285	Slc30a4
49.1504	-0.781302	0.207139	-3.77188	0.000162023	0.00480825	Slc6a6
1205.08	0.49935	0.13238	3.7721	0.000161877	0.00480825	Gpx3
28.8229	0.809039	0.214717	3.76792	0.000164611	0.00486943	Gramd1b
255.504	0.400292	0.10649	3.75897	0.000170615	0.00503097	Ndrg2
78.9879	-0.601562	0.160097	-3.75748	0.000171636	0.005045	Trabd2b
85.7837	-0.708768	0.189319	-3.74377	0.00018128	0.00531162	Emp1
196.773	0.558886	0.149751	3.73211	0.000189886	0.00554623	Shox2
82.4087	-0.590437	0.158398	-3.72754	0.000193354	0.00562977	Snap91
108.737	-0.503307	0.135341	-3.7188	0.000200168	0.00580991	Rab2a
55.9254	-0.728026	0.196107	-3.71239	0.000205312	0.00594058	Erbb4
35.5877	0.756631	0.204046	3.70814	0.00020879	0.00602238	Slc29a1
590.874	-0.383756	0.10377	-3.69815	0.000217174	0.00624476	Tmsb10
156.18	0.898627	0.243153	3.69573	0.000219255	0.00628509	Gpc3
27.0516	0.856194	0.231987	3.6907	0.00022364	0.00637134	Arhgef28
40.8953	-0.825074	0.223548	-3.69082	0.000223536	0.00637134	Gpc6
216.361	0.43099	0.116849	3.68844	0.000225636	0.00640848	Gata6
142.94	0.468356	0.127184	3.68252	0.00023094	0.00653905	Creb3l2
32.5214	-0.87829	0.238772	-3.67836	0.000234742	0.00662645	Tiparp
129.225	-0.542469	0.147512	-3.67746	0.000235571	0.00662965	Oat
110.842	0.513645	0.140065	3.6672	0.000245223	0.00688036	Ipo5
57.2676	-0.892014	0.243827	-3.65839	0.000253804	0.00709962	Fgl2
59.5906	-0.639724	0.175103	-3.65341	0.000258776	0.0072169	Sptssa
71.9152	0.567423	0.155391	3.65158	0.000260635	0.0072252	Gsk3b
91.9342	0.60126	0.164642	3.65192	0.000260285	0.0072252	Smad6
50.9571	0.644189	0.176824	3.64311	0.000269359	0.00743889	Limk2
72.7394	-0.742522	0.203847	-3.64255	0.00026995	0.00743889	Tcf21
105.016	0.458011	0.126278	3.62699	0.00028674	0.00787812	Gna12
84.8074	-0.579522	0.160347	-3.61417	0.000301307	0.00825384	Arl3
81.4057	-0.76359	0.211674	-3.60738	0.000309304	0.00844793	Gas1
33.7219	0.794867	0.220632	3.60269	0.000314943	0.00857663	Auts2
120.42	-0.54495	0.151867	-3.58833	0.000332803	0.00903642	Csrp1
60.2215	-0.670251	0.187545	-3.57381	0.000351821	0.00952489	Trim47
177.547	0.405233	0.113635	3.56608	0.00036236	0.00978159	Ndufb4
54.8751	0.569645	0.159778	3.56524	0.000363529	0.00978462	Mrs2
195.095	0.375579	0.105387	3.5638	0.000365521	0.00978676	Csde1
34.2615	0.756879	0.212388	3.56366	0.000365722	0.00978676	Slc36a2
55.0646	0.569133	0.160008	3.5569	0.000375255	0.0100129	Hs6st1
41.6848	-0.711129	0.200025	-3.55521	0.000377675	0.0100486	Acp6
48.7837	0.606375	0.170646	3.55341	0.000380265	0.0100885	Cdc42se2
82.5797	-0.53997	0.152114	-3.54976	0.000385579	0.0102002	Arfgef1
532.793	0.315493	0.0889796	3.54568	0.000391605	0.0103301	Hnrnpa2b1
78.6197	0.535129	0.151049	3.54275	0.000395977	0.0104158	Ap2a1
49.0059	-0.655465	0.18576	-3.52856	0.000417829	0.0109285	Pitpnc1
79.6154	-0.540513	0.153174	-3.52876	0.000417514	0.0109285	Ramp1
32.3124	0.694782	0.197266	3.52206	0.0004282	0.0111368	Atp8a1
414.219	-0.331383	0.0940776	-3.52244	0.000427587	0.0111368	Serf2
110.645	-0.574677	0.163332	-3.51846	0.000434065	0.0112577	Tmx4
28.1471	-0.914285	0.260095	-3.5152	0.000439426	0.0113649	Arhgap28
32.1169	0.752227	0.214093	3.51355	0.000442167	0.011404	Tnfrsf19
117.38	0.49022	0.139668	3.50989	0.000448291	0.0114979	Cdc34
25.2588	-0.888971	0.25326	-3.51011	0.000447929	0.0114979	Fam110b
84.0547	-0.577713	0.164874	-3.50396	0.000458396	0.0116923	Celf2
58.2643	0.658859	0.188022	3.50417	0.000458038	0.0116923	Nrtn
60.1183	-0.74016	0.211462	-3.50019	0.000464921	0.0118208	Ccn4
77.4479	-0.680032	0.194318	-3.49958	0.000465988	0.0118208	Itga6
32.0641	0.761409	0.21773	3.49703	0.000470464	0.0119017	Kif20b
25.6128	0.85081	0.243576	3.493	0.000477632	0.011994	Fam83d
45.8284	-0.772262	0.221102	-3.49279	0.000477997	0.011994	Ypel2
25.2516	-0.851521	0.243736	-3.49362	0.000476516	0.011994	Agtr2
36.3392	-0.800303	0.229325	-3.48981	0.000483363	0.0120632	Arhgef3
42.0185	-0.754058	0.216072	-3.48984	0.000483304	0.0120632	Ptk7
43.8512	0.623509	0.179123	3.48089	0.000499746	0.0124386	Mex3c
48.1314	0.651064	0.187303	3.476	0.000508953	0.0126338	Pank2
85.2475	-1.03751	0.298708	-3.47331	0.000514072	0.0127267	Aspn
91.575	0.48177	0.138932	3.46768	0.000524973	0.0129619	Akt1s1
78.0395	0.536755	0.155132	3.45999	0.000540203	0.0133025	Parvb
117.955	-0.523142	0.151395	-3.45547	0.000549329	0.0134914	Ifitm2
39.99	-0.7019	0.203238	-3.45359	0.000553181	0.0135243	Ankrd33b
63.5484	0.601844	0.174276	3.45339	0.000553593	0.0135243	Bmp7
108.134	0.452725	0.131499	3.4428	0.000575718	0.0140278	Anapc11
168.155	-1.31813	0.384629	-3.42701	0.000610266	0.0148306	Fabp4
27.9341	0.817965	0.23914	3.42044	0.000625193	0.0151536	Ackr3
189.889	0.448268	0.131094	3.41944	0.000627501	0.0151698	Kif1c
42.5976	-0.710234	0.207779	-3.41822	0.000630324	0.0151984	Gadd45g
92.7882	0.548289	0.160566	3.41473	0.000638456	0.0153545	Clic5
39.4821	-0.691085	0.202589	-3.41127	0.000646611	0.0155103	Dgat2
24.944	0.803104	0.235561	3.40933	0.000651235	0.0155808	Nptx1
1090.95	-1.24464	0.365494	-3.40535	0.000660783	0.0157685	Col1a1
47.8821	-0.659173	0.193694	-3.40318	0.000666073	0.0158539	Slc38a1
64.2611	0.575761	0.16949	3.39702	0.000681242	0.016132	Hint2
69.0392	-0.539346	0.158768	-3.39707	0.000681127	0.016132	Xpnpep1
51.1857	-0.698672	0.205721	-3.39621	0.000683256	0.0161384	Cavin3
68.2362	0.540848	0.159301	3.39513	0.000685952	0.0161609	Rgs12
218.019	-0.424592	0.125092	-3.39422	0.000688232	0.0161735	Cs
97.919	-0.664162	0.1958	-3.39204	0.000693747	0.0162618	Nrap
162.382	0.440664	0.130465	3.37764	0.000731106	0.0170942	Ccdc141
522.892	0.266656	0.0790387	3.37374	0.000741542	0.0172946	Cox7a2
314.046	-0.323864	0.0962006	-3.36655	0.000761157	0.0177074	Rpsa
144.496	-0.472468	0.140665	-3.35883	0.000782741	0.0180733	Cpe
36.796	-0.809338	0.240957	-3.35884	0.000782699	0.0180733	Slc16a2
108.952	0.511501	0.152261	3.35936	0.000781225	0.0180733	Txnip
50.7797	0.591531	0.176212	3.35693	0.00078814	0.0181155	Gmppa
39.6156	-0.80707	0.240428	-3.35681	0.00078848	0.0181155	Pdzd2
49.6356	-0.620615	0.185436	-3.34679	0.000817518	0.0187361	Shb
49.4249	-1.00009	0.298923	-3.34563	0.000820956	0.0187685	Thbs2
140.587	-0.449417	0.134376	-3.34447	0.000824395	0.0188007	Sh3bgr
61.7326	0.519767	0.155474	3.34311	0.000828452	0.0188468	Pip5k1c
35.0475	0.720179	0.21565	3.33957	0.000839081	0.0190418	Jazf1
84.2086	-0.844831	0.253124	-3.33761	0.000845019	0.0191297	Kcnj3
54.0686	-0.663774	0.199106	-3.33377	0.000856768	0.0193483	Filip1l
80.7853	0.559292	0.167892	3.33125	0.000864565	0.019476	Adam10
62.3537	0.526526	0.158088	3.33059	0.000866628	0.019476	Dync1li1
42.8425	-0.999255	0.300149	-3.3292	0.000870963	0.019526	Clec3b
37.7745	0.634119	0.190795	3.32357	0.00088874	0.0198764	Ppp2r5c
60.6723	-0.608726	0.183208	-3.3226	0.000891823	0.0198973	Cnn2
288.718	-0.393261	0.118465	-3.31965	0.000901311	0.0200607	Map1lc3a
39.785	-0.66802	0.201433	-3.31634	0.000912062	0.0202334	Mgat5
54.4131	0.555726	0.167594	3.31591	0.000913442	0.0202334	Psmc4
393.873	0.378665	0.114389	3.31031	0.000931929	0.0205936	Des
44.1243	-0.630612	0.190634	-3.30798	0.00093972	0.0206924	Arap1
240.935	0.378682	0.114487	3.30764	0.00094087	0.0206924	Cox6b1
34.6904	-0.736713	0.22307	-3.30261	0.000957878	0.0210166	Tcf7l2
275.019	-0.433246	0.131232	-3.30137	0.000962141	0.0210512	Col4a2
24.6023	0.782341	0.237014	3.30083	0.000964005	0.0210512	Flrt3
40.8938	-0.806566	0.244435	-3.29972	0.000967811	0.0210712	Bhlhe40
497.325	0.301749	0.0914601	3.29924	0.000969469	0.0210712	H3f3a
40.2462	-0.702208	0.213261	-3.29271	0.000992258	0.021516	Mpdz
35.351	-0.74477	0.226246	-3.29186	0.000995266	0.0215308	Zfp703
41.0465	0.612574	0.186279	3.28848	0.00100732	0.0216901	Gak
100.62	-0.517521	0.157366	-3.28864	0.00100672	0.0216901	Itm2c
73.8656	0.863586	0.263563	3.27658	0.00105071	0.022572	Dhrs7c
57.7636	-0.599232	0.183146	-3.27189	0.00106831	0.0228969	Vcan
43.4137	0.564744	0.172746	3.26922	0.00107843	0.0230604	Boc
29.4227	0.696613	0.213415	3.26413	0.00109802	0.0234253	Mid1ip1
156.439	-0.511688	0.156793	-3.26346	0.00110061	0.0234266	Nudt4
27.4685	0.756755	0.232024	3.26154	0.00110811	0.023532	Med19
37.2525	-0.744657	0.228468	-3.25935	0.00111667	0.0236201	Hes1
38.1164	-0.682496	0.209407	-3.25918	0.00111736	0.0236201	Pdk4
77.5021	-0.585359	0.179825	-3.25515	0.00113332	0.0239029	Iqsec1
25.7504	-0.866028	0.266216	-3.25311	0.0011415	0.0240208	Ablim3
133.344	0.466988	0.143762	3.24835	0.00116077	0.0243709	Ccni
127.368	0.410869	0.12667	3.24362	0.00118022	0.0246675	2210418O10Rik
45.4875	-0.667142	0.205664	-3.24385	0.00117925	0.0246675	Kdm7a
96.9984	0.459382	0.141772	3.24029	0.00119406	0.0249005	Xirp1
58.6993	-0.539476	0.166649	-3.23721	0.00120705	0.0251148	Spata13
38.9596	0.770188	0.237972	3.23646	0.00121022	0.0251243	Efnb3
39.0591	0.622174	0.192412	3.23355	0.0012226	0.025268	Kif2a
569.874	-0.305967	0.0946053	-3.23414	0.00122008	0.025268	Rps26
30.8211	0.709598	0.220752	3.21445	0.00130693	0.0269506	Usp39
34.9241	0.672541	0.209363	3.21232	0.00131666	0.0269734	Ints13
48.2668	-0.618968	0.192687	-3.2123	0.00131677	0.0269734	Sh3kbp1
175.154	0.392931	0.122284	3.21326	0.00131238	0.0269734	Tmod1
80.09	-0.58751	0.183128	-3.20819	0.00133571	0.027301	Pcolce
41.8462	-0.728642	0.227231	-3.20662	0.00134303	0.0273902	Aldh6a1
215.41	0.322841	0.10072	3.20533	0.00134908	0.027453	Csnk1a1
113.488	0.476439	0.148671	3.20466	0.00135221	0.0274564	Arhgap1
48.6402	-0.722901	0.225796	-3.20157	0.00136679	0.0276216	Efemp2
25.6589	-0.800785	0.250213	-3.20042	0.00137228	0.0276216	Msi1
109.109	0.423154	0.132149	3.20209	0.00136433	0.0276216	Slc25a23
39.8027	0.648487	0.202602	3.2008	0.00137049	0.0276216	Stk40
37.4422	0.646026	0.201987	3.19835	0.00138216	0.0277602	Strip1
34.5664	-0.747765	0.234827	-3.18433	0.0014509	0.0290777	Htra3
102.13	-0.866579	0.272327	-3.18213	0.00146195	0.0292359	Col6a1
43.3259	0.708906	0.222934	3.17989	0.00147333	0.0293999	Igsf9b
35.401	-0.752862	0.236856	-3.17857	0.00148005	0.0294706	Plcd3
99.7335	-0.536692	0.168943	-3.17676	0.00148931	0.0295912	Amotl2
48.4677	0.597456	0.188176	3.17499	0.00149842	0.0297084	Osbpl8
119.655	-0.428509	0.135028	-3.17349	0.0015062	0.029799	Selenow
67.7606	0.534461	0.168522	3.17147	0.00151669	0.0298153	Adgrb2
128.735	0.368251	0.116073	3.17259	0.00151087	0.0298153	Epn1
42.886	-0.691254	0.217931	-3.1719	0.00151446	0.0298153	Tinagl1
102.209	0.608642	0.192094	3.16846	0.00153249	0.0300622	Gm52720
33.515	0.702931	0.221952	3.16703	0.00154003	0.0301461	Ect2
66.6051	-0.55592	0.17586	-3.16115	0.00157145	0.0306964	Mapk10
35.1236	-1.08178	0.342793	-3.15578	0.00160071	0.0312021	Sbk2
35.9642	-0.719018	0.227938	-3.15445	0.00160802	0.0312736	1520401A03Rik
5022.1	-0.531985	0.168676	-3.15388	0.00161114	0.0312736	Myl4
40.3176	-0.715892	0.227182	-3.15118	0.00162614	0.0314987	Synpo
74.9243	-0.581763	0.185017	-3.14437	0.00166444	0.0321734	Mlip
515.837	0.306156	0.0975233	3.13931	0.00169348	0.0326665	Atp5h
67.0204	-0.586199	0.186799	-3.13813	0.00170032	0.0327303	Cald1
67.3896	-0.588791	0.187694	-3.13698	0.00170696	0.0327898	Iqgap1
28.4763	-0.823223	0.262732	-3.13331	0.00172845	0.0331341	Eps8
109.577	0.402298	0.128482	3.13116	0.0017412	0.0333094	Epb41l2
86.9445	0.516938	0.165331	3.12668	0.00176792	0.0337509	Tjp1
25.2039	-0.855445	0.273685	-3.12565	0.00177412	0.0337996	Fam174b
33.5605	-0.742997	0.237896	-3.1232	0.00178897	0.0340125	Inhba
463.146	0.323864	0.103723	3.12239	0.00179387	0.0340357	Cox5b
37.5272	0.570946	0.182898	3.12167	0.0017983	0.03405	Atp8a2
81.7766	0.551147	0.176731	3.11857	0.00181731	0.0343397	Rrm2
46.6639	0.522164	0.167513	3.11715	0.00182608	0.0344353	Adam11
127.091	0.434999	0.139724	3.11327	0.00185026	0.0348202	Fras1
35.9707	-1.06972	0.344155	-3.10824	0.00188204	0.0353465	Fndc1
63.5966	0.518616	0.167034	3.10486	0.00190371	0.0355802	Atf6
191.508	-0.486172	0.156549	-3.10556	0.0018992	0.0355802	Cap2
35.5147	-0.855642	0.275613	-3.1045	0.00190601	0.0355802	Hic1
46.4212	0.556144	0.179293	3.10188	0.00192296	0.0358243	Osbpl9
63.0192	0.548097	0.17677	3.10062	0.00193118	0.0359024	Epb41
179.299	0.371707	0.119904	3.10005	0.00193491	0.0359024	Ndufb1
51.1107	-0.576553	0.186115	-3.09783	0.0019494	0.0360991	Fgfr1
29.046	-0.790122	0.255184	-3.09628	0.00195966	0.0362165	Mfap5
60.6301	-0.55871	0.180546	-3.09456	0.00197107	0.0363548	Ppargc1a
101.701	0.424078	0.137088	3.09347	0.00197828	0.0363962	Ankrd40
73.721	0.48778	0.157702	3.09304	0.00198117	0.0363962	Tmem259
109.272	-0.453849	0.146802	-3.09156	0.00199106	0.0365054	Paip2
35.4714	-0.776166	0.251547	-3.08557	0.00203165	0.037176	Klf15
128.19	-0.445183	0.144326	-3.08457	0.00203845	0.0372078	Nebl
36.4934	0.631054	0.204613	3.08414	0.00204142	0.0372078	Rhox2a
69.7217	0.520617	0.169197	3.07699	0.00209099	0.0379618	Ankrd50
61.3853	-0.550063	0.178763	-3.07706	0.00209055	0.0379618	Lman1
63.3531	-0.562698	0.183015	-3.0746	0.00210782	0.0381924	Tubb2b
123.17	-0.984714	0.320355	-3.07382	0.00211337	0.0382182	Itm2a
45.8693	-0.600068	0.195292	-3.07267	0.00212153	0.038291	Acsl1
62.7563	-0.614445	0.200288	-3.06781	0.00215636	0.0388438	Aif1l
45.8727	0.997781	0.325748	3.06304	0.002191	0.0393912	Bmp2
39.8118	0.641563	0.209567	3.06137	0.00220328	0.0394588	Farp1
59.1144	-0.530871	0.1734	-3.06154	0.00220203	0.0394588	Oxr1
140.805	-0.47701	0.155865	-3.0604	0.0022104	0.0395099	Ppp1r3c
44.6129	0.540322	0.176669	3.05838	0.00222537	0.0397008	Mlxip
46.7883	0.560377	0.183429	3.05501	0.00225055	0.0400728	Pip4k2c
75.7233	-1.2523	0.41006	-3.05394	0.00225856	0.0401382	Scgb3a2
29.0917	0.678224	0.222672	3.04585	0.00232025	0.0411555	Dapk1
29.5012	0.675411	0.2218	3.04514	0.00232575	0.0411742	Rhbdd3
97.8386	0.393218	0.129259	3.0421	0.00234932	0.0415122	Mgst3
70.8459	0.474213	0.156123	3.03743	0.00238607	0.0420812	Mgat4b
43.7522	-0.705272	0.232688	-3.03098	0.00243758	0.0429079	Pcgf5
35.7739	-0.738775	0.24381	-3.03013	0.00244449	0.0429478	Grip2
53.8939	-0.564518	0.186404	-3.02847	0.00245799	0.0431033	Gnai3
58.0453	0.528176	0.174458	3.02752	0.00246572	0.0431571	Tmtc2
77.4316	-0.585616	0.193592	-3.025	0.00248633	0.0434357	Heg1
625.617	0.247707	0.0819874	3.02128	0.00251712	0.0438908	Cox8a
247.805	0.31834	0.105518	3.01693	0.00255349	0.0444413	Akt1
165.016	0.443491	0.14709	3.0151	0.0025689	0.0446257	H2az1
95.5008	-0.570673	0.1895	-3.01146	0.00259993	0.0450801	Col5a2
36.6158	0.590487	0.196184	3.00986	0.00261367	0.0452336	Mrpl14
30.4636	-0.756762	0.251809	-3.0053	0.00265323	0.0457472	As3mt
233.535	-0.338409	0.112587	-3.00576	0.00264921	0.0457472	Itgb1
47.7982	-0.701947	0.233936	-3.00059	0.00269457	0.0460314	Cnn1
93.6738	-0.620301	0.20669	-3.00112	0.00268989	0.0460314	Cnn3
32.8556	0.593555	0.197702	3.00227	0.00267974	0.0460314	Lrch4
50.4852	0.51229	0.170679	3.00148	0.00268669	0.0460314	Rsph3b
147.201	0.408255	0.136029	3.00123	0.00268891	0.0460314	Ube2s
27.2387	0.615542	0.205192	2.99983	0.00270127	0.0460608	Best3
30.9971	0.626108	0.208887	2.99735	0.00272336	0.0462671	C1galt1
89.0709	-0.474348	0.158234	-2.99777	0.00271964	0.0462671	Dctn6
160.734	-0.433743	0.144935	-2.99267	0.00276548	0.0467256	H2aw
83.4162	0.471959	0.157657	2.99359	0.0027572	0.0467256	Lpl
76.2547	0.451851	0.150981	2.99276	0.00276466	0.0467256	Sumo1
45.5098	0.561365	0.187634	2.99181	0.00277325	0.0467714	Clk3
32.2516	-0.705486	0.236018	-2.98912	0.00279782	0.0470999	Syndig1
126.883	-0.73267	0.245196	-2.9881	0.00280713	0.0471711	Cdkn1c
48.0037	0.533014	0.178646	2.98364	0.0028484	0.0475232	Cdk2
65.208	-0.613997	0.205693	-2.98502	0.00283563	0.0475232	Fads3
40.2129	0.570823	0.19128	2.98423	0.00284293	0.0475232	Gas7
78.0583	0.509554	0.170784	2.98362	0.00284862	0.0475232	Nrd1
40.8931	0.538243	0.180516	2.9817	0.00286655	0.0477363	Tex261
42.6775	-0.723536	0.243006	-2.97744	0.00290667	0.0483174	Ifitm3
2046.74	0.511768	0.172159	2.97264	0.0029525	0.0489913	Atp2a2
26.6542	0.66056	0.222477	2.96911	0.00298659	0.0494684	Med31
110.992	0.424591	0.143094	2.96722	0.00300504	0.049685	Ddr1
59.8888	0.514826	0.173722	2.96351	0.00304153	0.0501989	Mrpl2
123.614	0.408638	0.13801	2.96093	0.00306714	0.0505315	Sh3glb1
26.1945	-0.752473	0.254479	-2.95691	0.00310735	0.0510737	Adamts12
46.3682	-0.592441	0.200383	-2.95654	0.00311109	0.0510737	Dhrs11
33.9688	0.610203	0.206464	2.9555	0.00312162	0.051156	Pnpla1
69.2694	0.484416	0.164069	2.95252	0.00315195	0.0515616	Tmem182
78.9737	-0.573839	0.194622	-2.94848	0.00319341	0.0521478	Bves
38.3489	0.553821	0.188033	2.94533	0.00322606	0.0525882	Vwa8
100.061	-0.590044	0.200384	-2.94457	0.00323405	0.0526258	Nid1
29.996	0.643416	0.218702	2.94197	0.00326128	0.0529758	Kif26b
414.366	-0.858842	0.292855	-2.93265	0.0033608	0.0544967	Postn
35.7129	-0.661474	0.22583	-2.92908	0.00339972	0.0549355	Fbxw7
40.7196	0.540696	0.184581	2.92932	0.00339704	0.0549355	Pak1ip1
51.1954	-0.542317	0.185326	-2.92628	0.00343039	0.0553344	Tmem184b
30.1789	-0.676783	0.231556	-2.92276	0.00346943	0.0558668	Kifc3
37.5444	-0.636873	0.218064	-2.92058	0.00349375	0.0560175	Adamts2
520.877	0.359968	0.123225	2.92121	0.00348671	0.0560175	Pgam2
57.1093	-0.564311	0.193237	-2.9203	0.00349693	0.0560175	Smad2
105.261	0.382196	0.131086	2.91562	0.00354982	0.0567665	Akt2
69.4823	-0.580553	0.199197	-2.91446	0.00356304	0.0568797	Fam114a1
38.7445	-0.651188	0.2235	-2.91359	0.00357297	0.05694	Cdkn1a
69.7657	0.467652	0.160728	2.90958	0.00361916	0.057577	Dync1h1
99.7972	0.446673	0.153572	2.90856	0.00363101	0.0576663	Amotl1
55.6632	0.517357	0.177982	2.9068	0.00365147	0.0578921	Pla2g12a
91.6185	0.454841	0.156602	2.90444	0.00367913	0.058231	Hrc
171.664	-0.346156	0.119211	-2.90372	0.00368753	0.0582401	Aplp2
53.8076	0.569762	0.196245	2.90332	0.0036923	0.0582401	Pcm1
64.359	-0.502529	0.173122	-2.90275	0.00369905	0.0582475	Acbd3
28.388	-0.734655	0.253502	-2.89802	0.00375524	0.0590318	Notch2
38.5415	-0.61121	0.211165	-2.89446	0.0037981	0.0596045	Me1
26.0748	-0.679168	0.234733	-2.89336	0.00381144	0.0597126	Ntsr1
31.6277	-0.657561	0.227351	-2.89227	0.0038247	0.0597264	Slc7a5
145.224	0.419098	0.144905	2.89223	0.00382522	0.0597264	Pygb
57.9248	0.517318	0.178989	2.89023	0.00384958	0.0600054	Bambi
28.0632	-0.721509	0.25019	-2.88385	0.00392849	0.0610431	Bmp6
43.5629	0.519834	0.180261	2.88378	0.00392933	0.0610431	Sacm1l
30.5107	-0.658836	0.22895	-2.87763	0.00400671	0.0621409	Smpdl3a
62.1153	-0.519904	0.180992	-2.87253	0.00407201	0.0630481	Stxbp1
204.406	-0.398659	0.139009	-2.86786	0.00413253	0.0638783	Grb10
37.7914	-0.685652	0.239321	-2.86498	0.0041703	0.0640755	Icam2
82.3988	0.535935	0.1871	2.86443	0.00417755	0.0640755	Id2
59.679	-0.504601	0.176172	-2.86426	0.00417989	0.0640755	Pacsin3
34.9296	-0.676242	0.236074	-2.86453	0.00417623	0.0640755	Plcl2
24.836	-0.776307	0.270919	-2.86546	0.00416408	0.0640755	Uba6
90.6565	0.540669	0.188821	2.8634	0.00419121	0.0641429	Egln3
41.9586	0.537542	0.188115	2.85752	0.00426972	0.0652365	Bcl7a
501.042	-0.265335	0.092886	-2.85657	0.00428242	0.0653228	Rpl13
25.6853	0.622831	0.21824	2.85389	0.00431881	0.0656745	Lnx1
48.0814	0.592752	0.207705	2.85382	0.00431966	0.0656745	Ube2c
57.58	-0.502844	0.17634	-2.85155	0.00435064	0.0660371	Myh8
40.1364	0.557263	0.195627	2.84859	0.00439131	0.0665453	Daam2
46.1086	0.575231	0.202011	2.84753	0.00440603	0.0665505	Grb14
37.7961	-0.598081	0.210011	-2.84786	0.00440148	0.0665505	P4ha2
157.355	0.319883	0.112366	2.8468	0.00441618	0.0665951	Cdk16
90.3	0.425358	0.149518	2.84487	0.004443	0.0668907	Mllt6
44.5417	-0.540429	0.190137	-2.84231	0.0044788	0.0673202	Nuak1
170.134	0.38379	0.135081	2.84118	0.00449464	0.0674487	Fbn2
64.7992	0.429761	0.151361	2.83931	0.00452116	0.0677369	Cops3
78.6474	-0.730434	0.258172	-2.82926	0.00466561	0.0697226	Glul
45.2657	0.503353	0.177923	2.82904	0.00466875	0.0697226	Large1
91.9641	0.446798	0.15798	2.8282	0.0046811	0.0697944	Cacna1h
69.2089	-0.4636	0.164248	-2.82256	0.00476421	0.0709194	Srebf2
47.9282	-0.577918	0.205258	-2.81557	0.00486903	0.0721317	Ank2
104.56	0.40308	0.143153	2.81572	0.00486674	0.0721317	Ptp4a2
36.5837	0.56794	0.201713	2.81558	0.00486898	0.0721317	Slc16a12
29.1843	-0.760758	0.270302	-2.81447	0.00488573	0.0722635	Zfp579
27.5671	-0.696513	0.247753	-2.81132	0.00493388	0.0728593	Rps6kc1
35.1821	-0.965199	0.343472	-2.81013	0.00495219	0.0730133	Cbr2
119.471	0.396774	0.1414	2.80604	0.00501549	0.073829	Hspb2
64.7242	-3.13301	1.11842	-2.80128	0.00509002	0.0746886	Gm21783
42.783	-0.59262	0.211551	-2.80132	0.00508947	0.0746886	Scrn1
56.3999	0.560091	0.200023	2.80014	0.0051081	0.0747171	Lama5
54.2148	-0.572147	0.204318	-2.80028	0.0051058	0.0747171	Ptgfrn
52.9145	-0.529213	0.189109	-2.79845	0.00513481	0.0749893	Map2k1
58.8309	0.447458	0.160044	2.79584	0.00517653	0.0754795	BC034090
37.0721	0.631091	0.225775	2.79522	0.00518643	0.075505	Bcr
36.4107	0.606455	0.21702	2.79447	0.00519852	0.0755622	Arrdc4
40.1795	0.516789	0.185005	2.79339	0.00521595	0.0756966	Fbrs
87.5044	0.380222	0.136265	2.79032	0.00526554	0.0759402	Adnp
34.0194	0.608756	0.218051	2.79181	0.00524148	0.0759402	Dcun1d4
25.876	-0.797762	0.285866	-2.79069	0.00525965	0.0759402	E2f8
68.8706	0.480074	0.172009	2.79098	0.00525482	0.0759402	Foxp1
43.0422	-0.549128	0.197253	-2.78388	0.00537128	0.0773448	Tanc2
39.1408	0.557877	0.200483	2.78267	0.00539142	0.0775142	Ncoa2
36.0557	0.575656	0.207156	2.77885	0.00545513	0.0783086	Fitm1
53.7224	0.473378	0.170391	2.77818	0.00546639	0.0783488	Sgta
54.7017	-0.505759	0.182183	-2.77611	0.0055014	0.0787287	Mtss2
37.6991	-1.03195	0.371809	-2.77549	0.00551181	0.078756	Igfbp2
41.561	-0.559217	0.201599	-2.77391	0.00553872	0.0790184	Tent5a
27.8446	0.60695	0.218887	2.77289	0.00555606	0.0791439	Cwc27
216.692	-0.572345	0.206601	-2.77029	0.00560064	0.0795619	Bgn
77.1172	-0.436591	0.157604	-2.77018	0.00560259	0.0795619	Snta1
186.814	0.317847	0.115296	2.75679	0.00583723	0.0826226	Anp32a
54.1713	-0.517263	0.187699	-2.75582	0.0058546	0.0826226	Cyb5a
64.4811	-0.562444	0.204025	-2.75674	0.00583812	0.0826226	Elk3
86.9841	-0.446112	0.161907	-2.75536	0.00586273	0.0826226	Lsp1
42.9566	0.520853	0.188973	2.75623	0.00584719	0.0826226	Nadk2
201.526	-0.307744	0.111773	-2.7533	0.00589986	0.0827678	Hsp90aa1
63.9897	-0.638675	0.231914	-2.75393	0.00588846	0.0827678	Loxl2
25.3713	-0.708268	0.257231	-2.75343	0.00589741	0.0827678	Lrrc17
70.5108	0.4534	0.164791	2.75137	0.0059346	0.0831292	Lamtor4
126.359	-0.387888	0.141013	-2.75071	0.00594656	0.083171	Pdia6
37.5677	0.606358	0.220534	2.7495	0.00596865	0.083354	Rps6ka2
31.9944	-0.66152	0.240956	-2.7454	0.0060438	0.0842764	Gclm
677.145	-0.701172	0.255539	-2.7439	0.00607141	0.0845341	Mest
96.0271	0.396345	0.144718	2.73875	0.00616732	0.0853561	Abracl
29.5038	0.616805	0.22518	2.73916	0.00615961	0.0853561	Bcl2l12
25.782	-0.672621	0.245582	-2.73888	0.00616486	0.0853561	Cxxc4
145.742	0.318036	0.116115	2.73897	0.00616312	0.0853561	Rab7
265.162	0.320676	0.117181	2.73658	0.00620821	0.0857937	Mmut
50.5182	0.468006	0.171165	2.73423	0.00625262	0.0862788	Sh2b1
679.206	-0.352918	0.129262	-2.73025	0.0063287	0.0871985	Actg1
217.614	-0.318751	0.116861	-2.72762	0.00637932	0.0877653	Hspg2
76.8155	-0.532965	0.195484	-2.72638	0.00640329	0.0879645	Ucp2
59.9591	0.459082	0.168691	2.72143	0.0065	0.0891608	Tmem160
108.321	-0.353444	0.130179	-2.71506	0.00662642	0.0906263	Map3k20
39.4409	-0.582629	0.214576	-2.71526	0.00662247	0.0906263	Slc47a1
34.0166	0.534971	0.197183	2.71307	0.00666622	0.0910361	Cdan1
31.9197	-0.676527	0.249718	-2.70917	0.00674526	0.0919799	Clca3a1
44.204	-0.583249	0.215378	-2.70803	0.00676849	0.0921609	Herc3
31.2544	-0.63123	0.233262	-2.7061	0.00680779	0.0925599	Gpat3
48.7652	-0.501779	0.185554	-2.70422	0.00684655	0.0926787	Gstm2
43.7442	-0.560899	0.207381	-2.70467	0.00683714	0.0926787	Mob1a
25.7001	-0.685592	0.253484	-2.70467	0.00683721	0.0926787	Tmem175
55.8349	-0.518029	0.19165	-2.703	0.00687171	0.0928834	Cast
30.9504	-0.664934	0.246246	-2.70028	0.00692804	0.0935083	Sbk3
64.2599	0.417885	0.154982	2.69634	0.00701067	0.0944858	Cul4a
98.5104	0.363744	0.135094	2.69252	0.00709149	0.0954362	Cops6
79.7814	0.391252	0.145415	2.69058	0.00713273	0.0954363	Ilrun
40.3884	0.599784	0.222877	2.69111	0.00712156	0.0954363	Kif23
130.779	-0.346032	0.128602	-2.69072	0.00712984	0.0954363	Svil
54.4519	0.457552	0.170009	2.69134	0.00711659	0.0954363	Tnks1bp1
25.4537	-0.695982	0.258828	-2.68898	0.00716708	0.0957575	Fancl
297.13	-0.31232	0.116181	-2.68821	0.00718367	0.0958409	Rpl10a
71.0489	-0.419519	0.156144	-2.68674	0.0072153	0.0961244	Sik1
58.7752	0.535453	0.199469	2.68439	0.00726628	0.0966645	Cenpa
48.025	0.485488	0.180939	2.68316	0.00729297	0.0968804	Lage3
39.1533	-0.564951	0.210811	-2.67989	0.00736472	0.0976933	Ly6e
51.1332	-0.521263	0.19468	-2.67754	0.00741658	0.0981002	Abcc5
167.332	0.315894	0.117973	2.67768	0.00741342	0.0981002	Ndufs6
303.36	-0.32205	0.120315	-2.67672	0.00743472	0.0981998	App
49.7111	0.509069	0.190225	2.67614	0.00744758	0.0982295	R3hdm4
38.4216	-0.565235	0.211267	-2.67546	0.00746277	0.0982899	Itpripl2
152.559	0.326657	0.122359	2.66965	0.00759292	0.099862	Drap1
37.7347	0.50712	0.190051	2.66834	0.00762265	0.100111	Plekha8
81.8674	-0.495121	0.185632	-2.66722	0.00764808	0.100302	Ckb
236.541	0.305904	0.114958	2.661	0.00779086	0.101886	Cyc1
32.8596	0.551074	0.207065	2.66136	0.00778253	0.101886	Peli2
48.9617	0.456698	0.171659	2.66049	0.00780265	0.101897	Phip
38.1593	-0.925347	0.347911	-2.65972	0.00782046	0.101985	Thbs4
36.5743	0.515848	0.193993	2.6591	0.0078349	0.10203	Tmem86a
41.7676	-0.527076	0.198635	-2.65349	0.00796633	0.103451	Clcn5
73.6604	0.412142	0.155306	2.65374	0.00796055	0.103451	Schip1
31.198	0.564287	0.212744	2.65242	0.0079917	0.103635	Dhfr
72.8801	0.42709	0.16121	2.64928	0.00806643	0.104457	G3bp2
68.3961	0.444715	0.16812	2.64522	0.00816377	0.105276	Atp1b3
75.8926	0.429196	0.162226	2.64566	0.0081531	0.105276	Kcnh2
107.944	-0.471727	0.178301	-2.64568	0.00815275	0.105276	Rcn3
70.1846	0.516229	0.195245	2.644	0.00819319	0.105509	Pcp4l1
42.2717	-0.552224	0.209545	-2.63536	0.00840493	0.108085	Zfyve21
293.425	-0.528893	0.200855	-2.6332	0.00845837	0.108621	Lgals1
38.5152	0.532479	0.202277	2.63243	0.00847775	0.10872	Bend4
40.3054	0.503287	0.191368	2.62995	0.00853984	0.109213	Megf8
29.6349	-0.662023	0.251687	-2.63034	0.00852987	0.109213	Ralgps2
291.703	-0.273549	0.104078	-2.6283	0.00858118	0.109591	Rack1
86.8269	-0.394453	0.150392	-2.62284	0.00872	0.111057	Atp6v1b2
43.5577	-0.513451	0.195744	-2.62308	0.00871391	0.111057	Faap20
169.579	0.292159	0.111428	2.62195	0.00874278	0.111194	Reep5
103.321	-0.366469	0.139829	-2.62085	0.00877121	0.111403	Septin7
35.0579	-0.704152	0.26879	-2.61971	0.00880043	0.111536	Doc2g
134.003	-0.379418	0.144844	-2.6195	0.00880582	0.111536	Oxct1
27.842	0.605514	0.23131	2.61776	0.00885087	0.111954	Prdm11
232.608	0.27091	0.103527	2.61681	0.0088756	0.112114	Ndufa3
39.739	-0.639549	0.244452	-2.61625	0.00889003	0.112143	Tppp
38.124	-0.504403	0.192995	-2.61355	0.00896078	0.112665	Adra1b
167.754	0.340416	0.130224	2.61408	0.00894681	0.112665	Fhl2
104.788	0.37902	0.145062	2.61281	0.00898014	0.112665	Rnaset2a
34.6606	-0.932939	0.357049	-2.61292	0.00897725	0.112665	Vwc2
176.862	0.371553	0.142362	2.60992	0.00905632	0.113304	Gpc1
41.9658	0.484812	0.18582	2.60904	0.00907976	0.113304	Lancl1
42.6197	-0.562497	0.215524	-2.60991	0.00905659	0.113304	Lmod2
32.9649	0.538201	0.206284	2.60903	0.00908	0.113304	Tmem115
29.2992	-0.726272	0.278505	-2.60775	0.00911402	0.113576	C1qc
37.0799	0.493535	0.189392	2.6059	0.00916337	0.113905	Cep20
311.785	0.291916	0.112024	2.60583	0.00916506	0.113905	Pgam1
36.0756	0.521683	0.200296	2.60456	0.00919912	0.114175	Rbm15b
90.5366	-0.448933	0.172421	-2.60371	0.00922221	0.114308	Vegfa
793	0.212943	0.0818139	2.60277	0.0092473	0.114466	Hsp90ab1
53.6318	0.443177	0.170319	2.60203	0.00926724	0.11456	Psmd8
42.2125	0.484334	0.186208	2.60104	0.00929421	0.11474	Mau2
132.413	0.339396	0.130533	2.60007	0.00932036	0.114776	Kcnj5
67.6524	0.411611	0.158311	2.60002	0.0093219	0.114776	P3h4
29.0219	-0.636067	0.244815	-2.59815	0.00937282	0.11525	Nkd1
73.9884	0.401575	0.154914	2.59225	0.00953496	0.11694	Lmo4
26.3264	-0.662245	0.255473	-2.59223	0.00953552	0.11694	Rab43
94.0699	-0.393657	0.151906	-2.59146	0.00955701	0.117048	Crtap
36.0095	-0.561479	0.216766	-2.59026	0.00959044	0.117302	Ano6
27.2223	0.557216	0.21519	2.58941	0.00961409	0.117423	Abtb2
39.9334	0.49091	0.189614	2.58899	0.0096257	0.117423	Pigk
48.0721	0.490031	0.189325	2.5883	0.00964495	0.117503	Hes6
32.9464	-0.585895	0.226478	-2.58699	0.00968196	0.117799	Abca1
318.904	-0.314984	0.121779	-2.58652	0.00969491	0.117802	Rpl12
33.5962	0.505393	0.195552	2.58444	0.00975367	0.118361	Srr
50.3143	0.441935	0.17104	2.58381	0.00977148	0.118422	Inppl1
30.8711	-0.586918	0.227358	-2.58147	0.00983806	0.119073	Sema6c
461.263	-0.213714	0.0828345	-2.58001	0.00987967	0.11942	Rpl37a
25.1262	-0.65471	0.25435	-2.57405	0.0100515	0.121338	Gstk1
31.2817	0.521165	0.202688	2.57126	0.0101328	0.122161	Mettl16
35.0953	0.555331	0.216103	2.56975	0.010177	0.122535	Col4a6
43.662	0.760972	0.296341	2.56789	0.010232	0.122904	Gfra2
48.1314	0.475432	0.185183	2.56736	0.0102475	0.122904	Myo9a
27.7376	-0.599293	0.233387	-2.56781	0.0102344	0.122904	Sco2
32.449	0.604617	0.235804	2.56406	0.0103455	0.123918	Pde1c
62.3475	-0.516469	0.201653	-2.56118	0.0104318	0.124469	Aprt
110.124	-0.379731	0.148226	-2.56185	0.0104117	0.124469	Eif4ebp1
28.0627	-0.592345	0.231246	-2.56153	0.0104212	0.124469	Myo1e
109.305	0.307707	0.120184	2.56031	0.010458	0.124528	Cox20
139.2	0.3254	0.127104	2.56012	0.0104637	0.124528	Serinc3
35.2088	0.544368	0.212955	2.55626	0.0105804	0.12572	Ice1
142.906	-0.574319	0.224702	-2.55591	0.010591	0.12572	Kcnk3
34.7661	-0.599542	0.234678	-2.55474	0.0106266	0.125982	Dennd2a
83.9232	0.429295	0.168114	2.5536	0.0106617	0.126236	Trir
756.658	-0.216302	0.0847879	-2.5511	0.0107384	0.126982	Rplp1
42.1224	0.481815	0.189124	2.54761	0.0108464	0.128095	Lin7c
634.323	-0.342268	0.134413	-2.5464	0.0108841	0.128377	Ttn
35.7007	0.514559	0.202185	2.545	0.0109279	0.128729	Ube2j1
99.0766	-0.431311	0.169643	-2.54246	0.0110076	0.129504	B2m
52.8875	0.43536	0.171327	2.5411	0.0110504	0.129843	Nup93
37.8819	-0.550945	0.217104	-2.5377	0.0111583	0.130699	Eva1b
64.0557	0.425294	0.16762	2.53725	0.0111728	0.130699	Golim4
202.202	0.283144	0.111567	2.53789	0.0111523	0.130699	Hnrnpl
56.4861	0.407351	0.160562	2.53703	0.0111798	0.130699	Phf10
35.0559	-0.553664	0.218326	-2.53596	0.0112141	0.130935	Lrfn4
27.3998	-0.624837	0.246544	-2.53438	0.0112646	0.131358	Kat5
37.753	-0.634225	0.250615	-2.53068	0.0113842	0.132586	Lgals9
74.5991	0.36861	0.14636	2.51852	0.0117849	0.137081	Psmd4
105.491	-0.350604	0.139237	-2.51803	0.0118014	0.137101	Add1
83.0083	0.356227	0.141507	2.51739	0.0118229	0.137179	Arhgap35
85.7517	0.421576	0.167545	2.51619	0.0118631	0.137473	Mt3
50.6098	0.437497	0.174123	2.51258	0.0119853	0.137733	Atp6v0a2
79.2123	-0.48135	0.191596	-2.51232	0.0119939	0.137733	Bex4
29.047	-0.657923	0.261915	-2.51197	0.0120058	0.137733	Bin1
41.5966	-0.494262	0.19666	-2.51329	0.0119612	0.137733	Ctnnbip1
107.588	-0.415641	0.165277	-2.51481	0.0119096	0.137733	Ddah2
30.8947	-0.938997	0.373858	-2.51164	0.0120171	0.137733	F13a1
33.6496	-0.536119	0.213241	-2.51414	0.0119322	0.137733	Fam214a
46.0708	0.497222	0.197972	2.51157	0.0120194	0.137733	Nes
31.4097	0.533066	0.212038	2.51401	0.0119368	0.137733	Tmem167b
27.4058	-0.632787	0.252207	-2.509	0.0121074	0.138476	Iqgap2
46.7139	0.447211	0.178257	2.5088	0.0121142	0.138476	Sox12
32.1903	0.57427	0.229083	2.50682	0.0121823	0.139083	Gas2l1
28.2517	-0.675025	0.269642	-2.50341	0.0123002	0.139911	Ksr1
59.3463	-0.453658	0.181156	-2.50423	0.0122717	0.139911	Smurf2
86.5584	0.354363	0.141548	2.50349	0.0122975	0.139911	Atp6v1f
159.053	0.283836	0.113448	2.5019	0.0123529	0.140338	Hipk3
69.5404	-0.434598	0.173793	-2.50066	0.0123961	0.140484	Adamtsl5
24.5898	-0.633518	0.253309	-2.50097	0.0123855	0.140484	Erlin1
24.7029	-0.655565	0.262524	-2.49716	0.0125192	0.141441	Ctif
32.902	-0.555721	0.222559	-2.49696	0.0125264	0.141441	Gne
117.521	-0.341963	0.136909	-2.49773	0.012499	0.141441	Picalm
38.4013	0.514472	0.206755	2.48832	0.012835	0.144749	Ubl7
83.2842	-0.425466	0.171121	-2.48634	0.0129063	0.145377	Ergic1
103.41	-0.354214	0.14255	-2.48485	0.0129607	0.145603	Ctsb
30.8656	0.52773	0.212446	2.48406	0.0129894	0.145603	Kdsr
1169.39	0.355188	0.142969	2.48437	0.012978	0.145603	Slc25a4
39.9228	0.493722	0.198692	2.48486	0.0129601	0.145603	Tmem161a
179.225	0.37389	0.15095	2.47692	0.0132522	0.148371	Tgm2
258.193	-0.270946	0.109433	-2.47591	0.0132899	0.148612	Canx
33.8495	-0.548882	0.221757	-2.47515	0.013318	0.148747	Tle3
106.21	-0.471912	0.190705	-2.47457	0.0133398	0.148812	Nkx2-5
54.2057	0.405112	0.164108	2.46857	0.0135654	0.151091	Gadd45gip1
50.4773	0.429537	0.174024	2.46827	0.0135768	0.151091	Susd6
49.316	-0.514614	0.208619	-2.46677	0.0136337	0.151542	Ube2e1
50.5259	0.429921	0.174371	2.46555	0.0136802	0.151877	Opa1
202.252	0.267428	0.108658	2.4612	0.0138474	0.153391	Mef2a
28.5912	0.547085	0.22229	2.46114	0.0138498	0.153391	Zfp523
775.504	-0.305321	0.124224	-2.45783	0.0139781	0.154628	Sparc
26.0993	0.569614	0.231977	2.45548	0.0140697	0.155456	Paox
51.5652	-0.492876	0.200834	-2.45415	0.0141219	0.155846	Ptprf
56.048	-0.456237	0.185955	-2.45348	0.0141481	0.155949	Tacc2
63.5505	0.403303	0.164668	2.44919	0.0143177	0.157631	Brd3
699.877	-0.379883	0.155279	-2.44646	0.0144266	0.158453	Actb
54.4681	0.487314	0.199183	2.44656	0.0144225	0.158453	Top2a
32.9677	0.507175	0.207423	2.44512	0.0144803	0.158854	Ankmy2
31.9813	0.535107	0.219194	2.44125	0.0146366	0.160379	Gripap1
76.2357	-0.38264	0.156842	-2.43966	0.0147012	0.160849	Flot1
64.5596	0.415891	0.170494	2.43934	0.0147142	0.160849	Golga2
141.961	-0.301026	0.123494	-2.43758	0.0147858	0.161441	Ost4
70.0601	0.393955	0.161991	2.43195	0.0150176	0.163779	Slirp
39.6405	0.457455	0.188209	2.43057	0.0150752	0.164214	Psmg1
54.1838	-0.466076	0.192098	-2.42624	0.0152562	0.165861	Ctsz
33.7719	-0.599245	0.247	-2.4261	0.0152623	0.165861	Myc
99.7241	-0.384747	0.158633	-2.4254	0.0152917	0.165986	Lrrfip1
29.2802	0.526984	0.217402	2.424	0.0153505	0.166429	Usp21
59.4332	-0.410672	0.169624	-2.42107	0.0154747	0.167384	Ccdc6
114.101	0.31625	0.130604	2.42145	0.0154589	0.167384	Sqstm1
41.0629	-0.509447	0.210578	-2.41928	0.0155512	0.167819	Ankrd23
96.1112	-0.345393	0.142752	-2.41952	0.015541	0.167819	Myo1c
156.358	-0.305528	0.12633	-2.4185	0.0155847	0.167984	Ghitm
33.7225	-0.552014	0.228402	-2.41685	0.0156553	0.16855	Etv6
93.9088	0.351226	0.145351	2.41641	0.0156744	0.168559	Adgrl1
27.1362	0.533126	0.220714	2.41546	0.0157155	0.168805	Zfp369
38.0277	0.47968	0.198691	2.4142	0.0157698	0.169192	Dcaf11
32.2744	0.506906	0.210202	2.41152	0.0158862	0.170243	Taf6
34.3633	-0.537147	0.222798	-2.41091	0.0159128	0.170331	Pdxp
510.509	0.226372	0.0939684	2.40902	0.0159955	0.171019	Cox7b
37.5247	0.47995	0.199286	2.40834	0.0160251	0.171138	Sart3
55.1261	-0.515322	0.214106	-2.40685	0.0160906	0.17146	Cd34
42.2568	0.45151	0.187629	2.40639	0.0161108	0.17146	Fnbp1
65.9894	0.377983	0.157059	2.40663	0.0161005	0.17146	Lat
27.0692	0.536417	0.222973	2.40575	0.0161393	0.171566	Tdrp
61.642	0.377337	0.156883	2.40522	0.0161629	0.171619	Pon2
83.0933	0.404052	0.168088	2.40382	0.0162247	0.171686	Rnf207
30.2844	0.525299	0.218516	2.40393	0.0162197	0.171686	Sgsm2
131.258	0.290387	0.120788	2.40411	0.0162118	0.171686	Vdac3
58.1595	-0.494462	0.205787	-2.40279	0.0162704	0.171973	Emilin1
101.854	0.311763	0.129805	2.40178	0.0163154	0.172251	Dnaja2
42.2996	0.479639	0.199857	2.39991	0.0163991	0.172937	Aak1
52.2284	0.430821	0.17962	2.39851	0.0164618	0.172955	Cdc123
27.5625	-0.58455	0.243713	-2.39851	0.0164617	0.172955	Cdc42ep2
66.8715	-0.384149	0.160219	-2.39764	0.016501	0.172955	Hsdl2
25.128	-0.618133	0.257643	-2.39918	0.0164317	0.172955	Pla2g4e
30.1669	0.522295	0.217868	2.3973	0.0165165	0.172955	Sbk1
50.0212	0.441706	0.184217	2.39775	0.0164962	0.172955	Tcerg1
36.2432	0.49744	0.207529	2.39696	0.0165315	0.172955	Wrnip1
48.5563	0.418283	0.174565	2.39615	0.0165685	0.173146	Cdk14
31.9366	0.498464	0.208107	2.39524	0.0166097	0.173381	Ppm1l
97.1514	0.395536	0.165216	2.39405	0.0166637	0.173749	Mtfr1l
42.2671	-0.468307	0.19574	-2.39249	0.0167343	0.173996	Cdc42se1
45.8478	0.418184	0.174829	2.39196	0.0167587	0.173996	Chmp1a
97.3869	0.344611	0.144057	2.39218	0.0167485	0.173996	H2az2
32.5386	-0.539991	0.225775	-2.39173	0.0167693	0.173996	Necap2
107.626	0.333799	0.139579	2.39146	0.0167813	0.173996	Rtn3
46.4454	-0.511927	0.214106	-2.391	0.0168027	0.174022	Spred1
28.0648	-0.58546	0.244999	-2.38964	0.0168648	0.174471	Lpar4
58.7354	-0.41761	0.174877	-2.38802	0.0169396	0.174876	Nab1
24.9897	0.545269	0.22834	2.38797	0.0169418	0.174876	Stk11ip
41.9102	0.459981	0.192889	2.3847	0.0170932	0.176243	Hexim1
32.9807	0.530536	0.222621	2.38314	0.0171658	0.176465	Dolk
40.512	0.456805	0.191693	2.38301	0.0171719	0.176465	Kdm2b
38.8942	0.456403	0.191464	2.38375	0.017137	0.176465	Rufy3
39.2145	0.470712	0.197668	2.38133	0.0172502	0.177073	Specc1l
69.6755	0.364628	0.153244	2.37939	0.0173413	0.177811	Ndst1
60.9703	-0.465483	0.195863	-2.37658	0.0174741	0.178579	Arpc1b
56.9842	0.402458	0.16934	2.37663	0.0174718	0.178579	Cyth2
82.0533	0.380903	0.160221	2.37736	0.0174368	0.178579	Smarcd3
64.1541	-0.867056	0.365049	-2.37517	0.0175406	0.178864	Col14a1
37.36	0.477129	0.200867	2.37534	0.0175326	0.178864	Jkamp
36.1412	-0.5213	0.219669	-2.37312	0.0176386	0.179666	Creb5
48.7772	0.439613	0.185388	2.37131	0.0177253	0.180214	Chd3
45.7334	-0.485363	0.204698	-2.37112	0.0177343	0.180214	Dnajb5
36.9433	0.473232	0.199611	2.37077	0.0177508	0.180214	Prune1
123.08	0.303793	0.128361	2.36671	0.0179471	0.182006	Banf1
28.4362	-0.578702	0.244622	-2.3657	0.0179959	0.182103	Olfr205
38.573	-0.512238	0.216491	-2.36609	0.017977	0.182103	Lysmd2
137.887	-0.311662	0.131889	-2.36307	0.0181243	0.183018	Cct5
762.871	0.231464	0.0979518	2.36304	0.0181258	0.183018	Idh2
70.6959	-0.388766	0.164669	-2.36089	0.0182313	0.183882	Iscu
673.513	-0.19436	0.0823758	-2.35943	0.0183028	0.184217	Rpl31
34.8	0.505434	0.214221	2.3594	0.0183043	0.184217	Snx19
1109.99	-0.424468	0.17994	-2.35894	0.0183272	0.184247	Pam
36.3216	0.502206	0.21308	2.35688	0.018429	0.184859	Aaas
28.3464	0.548271	0.232807	2.35505	0.0185203	0.184859	Cryzl2
33.2816	-0.512966	0.217768	-2.35556	0.0184947	0.184859	Cyp51
35.2617	0.494046	0.2097	2.35597	0.0184746	0.184859	Ddo
34.1796	0.481171	0.204362	2.3545	0.0185477	0.184859	G6pc3
70.7786	-0.465795	0.19782	-2.35464	0.0185406	0.184859	Gask1b
60.3674	0.383251	0.162719	2.35529	0.0185081	0.184859	Gjc1
26.3243	-1.62467	0.689211	-2.35729	0.0184088	0.184859	Gm21828
55.9753	-0.446782	0.189864	-2.35317	0.0186142	0.185321	Cmtm3
235.38	0.288183	0.122678	2.34911	0.0188186	0.186954	Ndufb9
315.11	0.189654	0.0807232	2.34943	0.018802	0.186954	Ywhae
173.969	-0.374028	0.159409	-2.34634	0.0189589	0.188146	Ahnak
26.5233	0.542732	0.231549	2.34392	0.0190821	0.189166	Haus3
27.8543	-0.561621	0.239786	-2.34218	0.0191714	0.189848	Vps37c
34.4307	-0.572549	0.244677	-2.34002	0.0192825	0.190744	Clip2
81.0348	-0.389023	0.166312	-2.33911	0.0193295	0.191005	Tead2
52.7634	0.390151	0.166898	2.33767	0.0194044	0.191541	Ppp4c
28.7275	-0.568661	0.243353	-2.33678	0.0194508	0.191795	Acsf2
85.2304	0.32396	0.138687	2.3359	0.0194965	0.192041	Get4
152.502	0.297471	0.127436	2.33428	0.0195809	0.192667	Trim55
30.3027	-0.565914	0.242613	-2.33257	0.0196705	0.193343	Gadd45b
926.271	-0.377115	0.161799	-2.33076	0.019766	0.194076	Sln
25.1965	0.536889	0.230599	2.32824	0.0198993	0.19456	Ampd3
44.4477	-0.456275	0.195963	-2.32837	0.0198925	0.19456	Gtf2ird1
49.2127	-0.539245	0.231572	-2.32862	0.019879	0.19456	Ryr3
94.1064	-0.345346	0.14828	-2.32901	0.0198585	0.19456	Tead1
63.7018	-0.429818	0.184677	-2.3274	0.019944	0.194713	Ccdc80
46.6546	-0.492028	0.211429	-2.32715	0.019957	0.194713	Olfr24
217.519	-0.24676	0.106168	-2.32423	0.0201134	0.196031	Ilk
30.7429	0.47658	0.205141	2.32319	0.0201692	0.196368	Nit2
375.327	-0.598038	0.257586	-2.32171	0.0202488	0.196937	Col1a2
37.7518	-0.48481	0.209019	-2.31946	0.0203703	0.197911	Smyd2
79.2023	0.361708	0.156028	2.31822	0.0204376	0.198303	Fem1a
47.1319	-0.505576	0.218116	-2.31792	0.0204535	0.198303	Plekhj1
33.2208	-0.518021	0.223574	-2.317	0.0205036	0.198581	Slc9a9
89.8064	-0.367231	0.158535	-2.31641	0.020536	0.198687	Itga5
33.627	-1.82209	0.787559	-2.3136	0.0206899	0.199758	Gm20792
42.6984	0.449278	0.194188	2.31363	0.0206882	0.199758	Lap3
512.516	0.187552	0.0811628	2.31081	0.0208435	0.200906	Atp5l
265.897	0.267051	0.115594	2.31026	0.0208739	0.200906	Ndufa5
31.9889	0.518287	0.224322	2.31046	0.0208628	0.200906	Nt5dc3
32.4128	-0.499903	0.216635	-2.30758	0.0210225	0.202126	Tbc1d13
31.0807	-0.570283	0.247244	-2.30656	0.0210796	0.202465	Gnb4
60.6763	-0.431729	0.187303	-2.30497	0.0211682	0.203018	Gbe1
68.4807	0.343641	0.149102	2.30474	0.021181	0.203018	Gtf3c1
120.129	0.284262	0.123451	2.30263	0.0212999	0.203946	Msl1
283.81	-0.239533	0.10424	-2.29789	0.021568	0.206299	Rps5
94.4609	0.310176	0.135105	2.29582	0.0216863	0.207004	Pdcd5
65.3226	-0.373295	0.162577	-2.29612	0.0216692	0.207004	Sf1
28.4541	0.543506	0.236821	2.295	0.0217329	0.207234	Tmem63a
501.175	-0.191213	0.0834309	-2.29187	0.021913	0.208714	Rps3a1
348.663	0.232208	0.101333	2.29152	0.0219331	0.208714	Atp5md
60.8808	0.393522	0.172204	2.28521	0.0223006	0.211993	Pik3r1
75.3863	-0.373812	0.16373	-2.2831	0.0224242	0.21295	Tomm5
47.0553	0.385157	0.168852	2.28103	0.0225469	0.213895	Aspscr1
50.3251	0.412241	0.180916	2.27863	0.0226891	0.215024	Tpd52l2
32.4452	0.510155	0.223948	2.278	0.0227265	0.215158	Spc24
39.1442	0.427874	0.188069	2.27509	0.0229007	0.216585	Gkap1
25.0395	0.52934	0.232765	2.27414	0.0229576	0.216903	Pawr
1038.14	-0.540769	0.237926	-2.27284	0.0230356	0.217418	Ckm
29.3043	-0.537344	0.236729	-2.26987	0.0232157	0.218573	Agfg2
108.05	-0.367573	0.161951	-2.26965	0.0232288	0.218573	Echs1
39.5559	-0.477532	0.210368	-2.26999	0.0232085	0.218573	Fam160a1
76.6164	-0.386908	0.170652	-2.26724	0.0233757	0.219072	Abl1
85.5113	-0.367423	0.162005	-2.26797	0.0233313	0.219072	Cav3
290.688	0.232325	0.102442	2.26788	0.0233366	0.219072	Naca
30.7512	0.494518	0.218116	2.26722	0.0233765	0.219072	Tenm3
32.2732	0.479148	0.211799	2.26228	0.02368	0.221692	Tnpo3
41.9092	0.41025	0.181528	2.25998	0.0238226	0.22271	Adam22
96.8877	0.378224	0.167374	2.25975	0.0238369	0.22271	Tmpo
65.8243	-0.613707	0.271716	-2.25864	0.023906	0.223131	Mmp2
51.7798	-0.409593	0.181425	-2.25764	0.0239682	0.223486	Pkia
34.2561	0.454713	0.201567	2.25589	0.0240777	0.224056	Cmtm4
581.48	-0.227292	0.100752	-2.25596	0.024073	0.224056	Rps12
93.7132	-0.373825	0.16576	-2.25522	0.0241194	0.224219	Sncb
45.9117	-0.510201	0.226403	-2.2535	0.0242274	0.224997	Adam15
33.1533	-0.507669	0.225488	-2.25142	0.024359	0.225992	Abra
82.7871	-0.344958	0.153383	-2.249	0.0245128	0.227191	Fyttd1
28.2701	-0.561089	0.249634	-2.24765	0.0245988	0.227603	Stx2
36.0054	0.476525	0.212022	2.24753	0.0246064	0.227603	Ulk2
332.444	-0.412067	0.18341	-2.24669	0.0246597	0.227775	Acaa2
166.39	0.235765	0.104949	2.24647	0.0246741	0.227775	Ppp1cc
257.646	0.210754	0.0939284	2.24377	0.0248469	0.228964	Arf1
27.8472	0.525656	0.234282	2.24369	0.0248524	0.228964	Ppip5k2
4122.12	-0.329838	0.147036	-2.24325	0.0248809	0.228998	Lrr1
66.9121	-0.377015	0.168128	-2.24243	0.0249334	0.229254	Slc4a3
59.1209	0.375686	0.16767	2.24062	0.0250504	0.229418	1110002E22Rik
403.447	0.231913	0.10348	2.24113	0.0250178	0.229418	Atp5k
255.723	0.237459	0.105931	2.24164	0.0249846	0.229418	Hadha
34.0928	0.469469	0.209511	2.24079	0.0250399	0.229418	Med9
44.6408	0.398121	0.177784	2.23934	0.0251335	0.229929	Chd8
35.4321	-0.496566	0.221798	-2.23883	0.0251672	0.229929	Fnip1
31.1991	0.499316	0.223046	2.23862	0.0251807	0.229929	Icmt
103.905	-0.360989	0.161377	-2.23693	0.0252908	0.230707	Fbn1
25.4884	0.519085	0.232193	2.23558	0.0253795	0.230922	Ccl27b
46.7325	-0.497604	0.222692	-2.2345	0.0254502	0.230922	Cotl1
47.3404	0.396165	0.177492	2.23202	0.0256137	0.230922	Eml2
36.7676	0.502592	0.225017	2.23357	0.0255115	0.230922	Fam220a
83.1057	0.342098	0.153194	2.2331	0.0255423	0.230922	Gmpr
93.894	0.310883	0.139275	2.23216	0.0256043	0.230922	Gspt1
334.384	-0.21834	0.0976861	-2.23512	0.0254095	0.230922	Laptm4a
172.428	0.2595	0.116217	2.2329	0.0255554	0.230922	Pygm
28.7958	0.49411	0.221342	2.23233	0.0255929	0.230922	Selenoo
27.1361	0.51368	0.229728	2.23603	0.0253497	0.230922	Slc35e2
42.5213	0.438959	0.196457	2.23438	0.0254583	0.230922	Strn
30.8781	-0.520792	0.233178	-2.23345	0.0255192	0.230922	Zfp317
58.2774	-0.621703	0.278686	-2.23084	0.0256918	0.231401	Tnc
44.8406	0.471816	0.21174	2.22828	0.0258618	0.232611	Adam33
79.2731	-0.350482	0.157303	-2.22806	0.0258764	0.232611	Txn2
41.5014	0.431503	0.193827	2.22623	0.0259987	0.233258	Mcm5
36.011	-0.486761	0.218643	-2.22629	0.025995	0.233258	Minpp1
79.8441	0.321719	0.144577	2.22524	0.0260649	0.233625	Ppm1b
32.3948	0.533485	0.239926	2.22353	0.0261798	0.234428	Calcrl
27.0953	-0.546839	0.245984	-2.22307	0.026211	0.234481	Aff3
34.3976	-0.477268	0.214741	-2.22253	0.0262472	0.234578	Olfr1104
51.0293	-0.392731	0.176851	-2.22069	0.0263723	0.235242	Kcnj11
40.0598	-0.468656	0.211017	-2.22094	0.0263552	0.235242	Tmbim1
35.6576	0.439886	0.198173	2.2197	0.0264388	0.235519	Ephb3
61.1292	0.378057	0.170365	2.2191	0.0264797	0.235519	Mapk3
46.5302	-0.425515	0.191751	-2.21911	0.0264795	0.235519	Bckdhb
87.6823	0.35582	0.160506	2.21686	0.0266326	0.236652	Tmem94
151.469	-0.255515	0.11529	-2.21627	0.0266729	0.236783	Acadm
30.4931	0.497577	0.224799	2.21343	0.0268677	0.237828	Micu2
25.6674	-0.569517	0.257221	-2.21412	0.0268209	0.237828	Prtg
38.819	0.427591	0.193168	2.21357	0.0268587	0.237828	Zmiz1
273.261	-0.231479	0.104681	-2.21127	0.0270169	0.238323	Cavin1
29.2565	0.496323	0.224472	2.21107	0.0270311	0.238323	Cenph
81.3087	0.349808	0.158183	2.21141	0.0270074	0.238323	Cux1
111.928	0.303043	0.137076	2.21076	0.0270523	0.238323	Dcaf8
30.0589	-0.521982	0.236018	-2.21162	0.0269932	0.238323	Nrp2
48.4922	0.393538	0.178062	2.21012	0.0270967	0.238487	Gtf3c2
32.9805	-0.523303	0.236879	-2.20916	0.0271638	0.23885	Eno2
48.676	0.394433	0.178617	2.20827	0.0272257	0.239168	Phf5a
39.4384	-0.513282	0.232565	-2.20705	0.0273105	0.239685	Pcdh18
72.3488	0.37107	0.168174	2.20647	0.0273513	0.239816	Marchf5
366.793	-0.255871	0.116031	-2.2052	0.0274402	0.240368	Srl
287.863	0.220579	0.100052	2.20464	0.0274791	0.240481	Gng5
69.4507	0.365709	0.165972	2.20344	0.0275637	0.240994	Cirbp
28.1709	0.501247	0.227605	2.20227	0.0276461	0.241486	Mzt2
34.2513	0.478685	0.217692	2.19891	0.0278841	0.243241	Gphn
29.9675	-0.521219	0.237058	-2.1987	0.0278995	0.243241	Olfr93
38.981	0.428548	0.194978	2.19793	0.0279544	0.24349	Csad
40.1299	0.42048	0.191641	2.1941	0.0282283	0.245414	Phax
28.7979	0.469265	0.213863	2.19423	0.0282186	0.245414	Tmem35a
29.5562	-0.523163	0.238532	-2.19326	0.0282888	0.245709	Lims2
105.389	0.285431	0.130316	2.1903	0.0285027	0.246509	Ctdsp1
97.6828	-0.330885	0.151009	-2.19116	0.02844	0.246509	Mcl1
43.1982	0.410593	0.187473	2.19014	0.028514	0.246509	Mtfr1
40.0607	0.433262	0.197754	2.19091	0.0284581	0.246509	Pigyl
51.2705	-0.397229	0.181336	-2.19057	0.0284833	0.246509	Srebf1
83.2556	0.346702	0.158479	2.18769	0.0286925	0.24759	Anp32e
38.6505	0.441261	0.20168	2.18793	0.0286746	0.24759	Slc24a2
30.5749	0.476381	0.217797	2.18727	0.0287225	0.247618	Xpo5
52.2589	0.373542	0.171295	2.18069	0.0292064	0.250156	Adrb1
42.9123	0.421868	0.19339	2.18143	0.0291515	0.250156	Fam20c
44.4034	0.434011	0.199058	2.18033	0.029233	0.250156	Gpaa1
49.1246	0.386612	0.177171	2.18214	0.0290995	0.250156	Mtmr3
44.2845	0.383726	0.175962	2.18073	0.0292036	0.250156	Osbpl1a
51.4871	-0.414464	0.190092	-2.18034	0.0292325	0.250156	Ralb
26.1961	-0.543754	0.249325	-2.1809	0.0291906	0.250156	Synj1
90.6028	0.320576	0.146879	2.18258	0.0290668	0.250156	Wdr26
30.6312	-0.482867	0.221717	-2.17786	0.0294166	0.251031	Kcnn2
55.381	-0.395261	0.181476	-2.17803	0.0294037	0.251031	Selenoh
44.6223	0.42761	0.196281	2.17856	0.0293646	0.251031	Wasl
40.4331	-0.452585	0.207855	-2.17741	0.02945	0.251059	Dock7
28.343	-0.524674	0.240998	-2.17709	0.0294741	0.251059	Tnik
3584.04	0.252143	0.115841	2.17662	0.0295091	0.251126	Tnnt2
43.6989	0.404324	0.185801	2.17611	0.0295468	0.251148	Dlg4
26.5605	0.483382	0.222157	2.17586	0.029566	0.251148	Zfp346
40.9665	0.424994	0.195371	2.17531	0.0296065	0.251262	Btbd7
60.9109	-0.381688	0.175596	-2.17367	0.02973	0.251876	1110065P20Rik
64.5036	-0.474719	0.2184	-2.17363	0.0297333	0.251876	Xbp1
50.0087	-0.609451	0.280433	-2.17325	0.0297614	0.251884	Antxr1
54.2073	-0.382933	0.176236	-2.17284	0.0297921	0.251913	Rab18
36.0799	0.4618	0.212721	2.17092	0.0299371	0.252909	Numb
41.6724	0.460467	0.212224	2.16972	0.0300279	0.253445	Rpl7l1
42.2402	0.637423	0.293968	2.16834	0.0301325	0.253633	Anln
104.492	0.294707	0.135907	2.16844	0.0301252	0.253633	Glo1
43.851	0.41071	0.189405	2.16843	0.0301261	0.253633	Gpx7
59.3466	-0.437921	0.202009	-2.16783	0.0301713	0.25373	Hmcn1
46.2222	0.379498	0.175151	2.16669	0.0302588	0.254234	Coa3
36.5326	0.445701	0.205854	2.16514	0.0303773	0.254768	Cdkn2d
124.163	-0.297328	0.137322	-2.16518	0.030374	0.254768	Ppp1r14b
42.0535	-0.439848	0.203187	-2.16475	0.0304071	0.254787	Tmbim4
77.2776	0.346787	0.160237	2.16421	0.0304485	0.254903	Mmd
56.6092	0.379415	0.175534	2.16148	0.0306579	0.256424	Fam32a
35.3376	0.444506	0.205973	2.15808	0.0309217	0.258397	Smap1
32.6518	0.440272	0.204204	2.15604	0.0310807	0.259468	Chml
61.7811	0.358474	0.166318	2.15536	0.0311339	0.259468	Gna11
27.7664	0.504975	0.234278	2.15545	0.0311264	0.259468	Tbcd
40.8821	0.437226	0.202946	2.1544	0.0312086	0.259857	Ints6
70.1585	-0.40355	0.187446	-2.15288	0.0313281	0.260617	Adamtsl2
31.1996	0.44949	0.208887	2.15184	0.0314101	0.261064	Zgpat
54.7982	-0.379504	0.176524	-2.14988	0.031565	0.261882	Ppp1r13l
24.7166	-0.575727	0.267757	-2.15018	0.0315409	0.261882	Susd1
34.6323	0.441568	0.205735	2.14629	0.0318496	0.264007	Fubp3
100.805	-0.320444	0.149497	-2.14348	0.0320744	0.265395	Nenf
56.5951	0.362793	0.169245	2.14359	0.0320654	0.265395	Znrf1
29.37	0.49721	0.232146	2.1418	0.0322095	0.266038	Usp1
44.2418	-0.446766	0.20857	-2.14204	0.0321904	0.266038	Lgalsl
43.9527	0.41702	0.194828	2.14045	0.0323184	0.266699	Lbr
27.8942	-0.504992	0.236012	-2.13969	0.0323802	0.266971	Sat2
70.8954	0.363235	0.169818	2.13897	0.0324383	0.267212	Olfml2b
62.7439	-0.421148	0.197109	-2.13662	0.032629	0.268544	Septin11
30.2478	0.462324	0.21642	2.13623	0.0326606	0.268565	Tbc1d9
25.8653	-0.551281	0.258134	-2.13564	0.0327084	0.26872	Coq10b
37.2007	-0.415914	0.19479	-2.13519	0.0327451	0.268783	Mxra7
24.7928	-0.556348	0.260622	-2.13469	0.032786	0.26888	Cep89
43.6461	0.407561	0.191016	2.13364	0.0328719	0.269346	Apbb2
188.09	0.222233	0.104216	2.13243	0.0329717	0.269925	Fh1
26.24	-0.537111	0.252006	-2.13135	0.0330606	0.270414	Iqcc
61.8223	0.365563	0.171554	2.13089	0.0330979	0.270425	Cuta
180.673	-0.252254	0.118395	-2.13062	0.0331204	0.270425	Got2
33.4392	0.451893	0.212249	2.12907	0.0332483	0.27123	Panx2
73.7809	0.33814	0.158917	2.12778	0.0333553	0.271703	1110004F10Rik
59.5022	0.339515	0.159572	2.12766	0.033365	0.271703	Cpsf7
50.159	-0.413971	0.1947	-2.1262	0.0334866	0.272377	Cabin1
35.252	-0.495382	0.233016	-2.12596	0.0335065	0.272377	Endog
52.65	-0.505825	0.237982	-2.12547	0.0335473	0.272462	Flnb
27.604	0.471235	0.221744	2.12513	0.0335758	0.272462	Pramel6
322.351	0.196336	0.0924763	2.1231	0.0337458	0.273601	Ddx5
66.7707	0.338051	0.159339	2.12159	0.0338722	0.274385	Map3k7
39.4635	0.455142	0.214732	2.11958	0.0340412	0.275273	Rabep1
26.2034	-0.574261	0.270911	-2.11974	0.0340279	0.275273	Thbs3
26.8988	0.488449	0.230521	2.11889	0.0340996	0.275504	Mamstr
221.37	0.230248	0.108698	2.11823	0.0341553	0.275714	Popdc2
31.2787	0.476341	0.22497	2.11735	0.03423	0.275836	Cenpw
78.5539	0.377345	0.178195	2.1176	0.0342088	0.275836	Snrpd2
161.901	-0.505165	0.238748	-2.11589	0.0343541	0.276595	Eng
58.8415	0.340373	0.160957	2.11469	0.0344568	0.276954	Nfat5
51.2592	0.416036	0.196738	2.11467	0.0344585	0.276954	Ppm1g
62.9084	-0.338093	0.160065	-2.11222	0.0346677	0.278153	Dlgap4
35.0925	0.440245	0.208416	2.11233	0.0346579	0.278153	Slc25a45
41.2722	-0.426163	0.202018	-2.10953	0.0348989	0.279765	Wdfy3
46.1709	0.377205	0.178971	2.10763	0.0350626	0.280448	Dnpep
80.3321	0.307946	0.14612	2.10749	0.035075	0.280448	Eif1b
105.827	-0.265539	0.125973	-2.10789	0.0350401	0.280448	Gsn
59.1709	0.338872	0.160876	2.10641	0.0351688	0.280956	Arhgef17
28.8755	0.477898	0.226934	2.10589	0.035214	0.281074	Rab2b
28.8007	0.481882	0.2291	2.10337	0.0354332	0.282337	Prdm8
26.1954	-0.537312	0.255427	-2.10358	0.0354148	0.282337	Ube4a
38.1281	-0.428319	0.20372	-2.10249	0.0355102	0.282707	Aagab
76.9775	0.327762	0.155969	2.10146	0.0356003	0.283182	Kif13a
24.7896	-0.565686	0.269529	-2.09879	0.035835	0.284804	Nmrk2
145.803	-0.264294	0.126018	-2.09727	0.0359699	0.285631	Lamc1
30.6148	-0.498168	0.237689	-2.09588	0.0360925	0.286359	Cercam
123.706	0.259982	0.124219	2.09293	0.036355	0.288194	Rnf10
41.3908	-0.556464	0.266118	-2.09104	0.0365245	0.28925	Mmrn2
115.661	-0.274025	0.131066	-2.09075	0.0365506	0.28925	Pakap
271.03	-0.297066	0.142128	-2.09012	0.0366068	0.289447	Jph2
34.4273	0.444078	0.212558	2.08921	0.0366886	0.289846	Nde1
30.1714	0.480724	0.230165	2.08861	0.036743	0.290029	Acad9
26.3933	0.525149	0.2515	2.08807	0.0367917	0.290165	Utp14a
139.724	0.238181	0.114167	2.08626	0.0369554	0.291115	Ndufa7
76.2485	-0.338921	0.162471	-2.08604	0.0369749	0.291115	Rnf11
30.8342	0.436531	0.209303	2.08564	0.0370112	0.291153	Taf4
28.2924	0.470981	0.225932	2.08461	0.0371046	0.291472	Hs2st1
117.639	0.258108	0.123823	2.0845	0.0371148	0.291472	Klhdc3
70.0634	0.341334	0.163782	2.08408	0.0371532	0.291527	Fyco1
37.4569	-0.452644	0.217289	-2.08314	0.0372382	0.291946	Sppl2a
39.692	0.407785	0.195852	2.08211	0.0373325	0.292438	Usp13
124.316	0.276334	0.132943	2.07859	0.037655	0.2944	BC005537
29.7534	-0.538313	0.259011	-2.07834	0.0376783	0.2944	Mettl1
53.4533	0.361803	0.17408	2.07838	0.0376748	0.2944	Pcf11
35.0302	0.446769	0.21505	2.07751	0.0377548	0.294749	Pex11b
50.317	0.381163	0.18354	2.07673	0.0378264	0.294925	Antkmt
24.8729	-0.535356	0.257808	-2.07657	0.0378411	0.294925	Pdgfrl
33.5192	-0.465697	0.224353	-2.07573	0.0379185	0.29528	Nlgn2
46.2827	-0.392296	0.189073	-2.07484	0.0380014	0.295676	Klhl21
52.1969	-0.443981	0.214081	-2.07389	0.0380891	0.29611	Megf6
62.9004	0.347498	0.167795	2.07097	0.0383614	0.297727	Dgkz
28.4198	-0.516633	0.249462	-2.07099	0.0383596	0.297727	Pank4
30.4934	0.448685	0.216716	2.07039	0.0384162	0.297903	Pbx3
96.5832	0.270917	0.131014	2.06784	0.0386548	0.298053	Bmpr2
88.2759	-0.503909	0.243696	-2.06778	0.038661	0.298053	Cacna1c
59.5437	0.357489	0.172845	2.06827	0.0386148	0.298053	Cuedc2
45.2258	0.463699	0.224189	2.06833	0.0386086	0.298053	Kifc1
113.645	0.269856	0.130468	2.06836	0.0386059	0.298053	Ptov1
26.4834	0.461064	0.22291	2.06839	0.0386037	0.298053	Thoc6
32.6028	-0.513625	0.248297	-2.06859	0.0385847	0.298053	Islr
28.9812	-0.490144	0.237206	-2.06632	0.0387985	0.298865	Opn4
37.7194	0.415472	0.201338	2.06356	0.0390598	0.300627	Rps6ka3
25.1852	0.498189	0.241478	2.06308	0.0391054	0.300728	Mon1a
32.1803	0.43489	0.210856	2.0625	0.0391605	0.300902	Tbc1d19
75.193	-0.373046	0.180997	-2.06106	0.039297	0.300952	Dok4
31.6589	-0.4765	0.231173	-2.06122	0.0392818	0.300952	Myo1b
30.5709	0.459174	0.222734	2.06153	0.0392522	0.300952	Olfr1367
56.5106	-0.34858	0.169086	-2.06156	0.0392498	0.300952	Pdgfa
75.3378	-0.358984	0.174213	-2.06061	0.0393406	0.301037	Edf1
60.2847	0.394961	0.191858	2.05861	0.0395317	0.302249	Slc25a2
37.2706	-0.471669	0.229272	-2.05725	0.0396623	0.302516	Cdk10
25.573	0.460928	0.223997	2.05775	0.0396144	0.302516	Olfr1362
553.263	-0.198961	0.0967132	-2.05723	0.0396645	0.302516	Rpl23
37.4917	-0.468599	0.228001	-2.05525	0.0398547	0.303716	Tgfb1
28.2587	0.443652	0.216231	2.05175	0.0401942	0.305451	Abhd18
43.777	0.376478	0.18354	2.0512	0.0402473	0.305451	Ilvbl
169.674	0.253138	0.123353	2.05214	0.0401563	0.305451	Pdhb
159.145	-0.320339	0.156111	-2.052	0.0401697	0.305451	S100a11
26.8932	0.481817	0.234893	2.05122	0.0402455	0.305451	Slc9a7
38.3647	-0.448554	0.218858	-2.04952	0.0404113	0.306444	Cerk
134.361	-0.289075	0.141142	-2.04811	0.0405491	0.30712	Rbm3
58.5069	0.338084	0.165086	2.04793	0.0405668	0.30712	Zbed6
46.4423	-0.440602	0.2152	-2.04741	0.0406178	0.307255	Loxl1
60.0015	0.348376	0.170225	2.04656	0.0407011	0.307634	Nck2
136.347	-0.305104	0.149155	-2.04556	0.0408	0.30813	Lmna
62.0577	0.339514	0.166077	2.04431	0.0409227	0.308805	Uqcc2
154.033	0.251997	0.123302	2.04374	0.0409787	0.308976	Chd4
26.6198	-0.494417	0.241962	-2.04336	0.0410164	0.309008	Rita1
95.6814	0.292166	0.143067	2.04216	0.0411355	0.309574	Maz
31.9887	-0.478088	0.234135	-2.04193	0.0411583	0.309574	Tspan2
185.275	-0.350291	0.171591	-2.04143	0.0412078	0.309694	Tpm2
72.1528	-0.388663	0.190516	-2.04006	0.0413448	0.310472	Atf4
81.5399	-0.318081	0.155999	-2.03899	0.0414505	0.310761	Arih1
60.9167	-0.349723	0.171495	-2.03926	0.041424	0.310761	Ptprm
34.3776	0.442202	0.216961	2.03817	0.0415333	0.31113	Rest
27.36	-0.476245	0.233708	-2.03778	0.041572	0.311168	Lmbr1l
53.9336	-0.386487	0.189737	-2.03696	0.0416543	0.311532	Mcfd2
87.3048	0.509727	0.250474	2.03505	0.0418456	0.311824	Akr1b3
35.5952	-0.474831	0.233462	-2.03387	0.0419647	0.311824	Arhgef10
66.5425	-0.351616	0.172921	-2.03339	0.0420128	0.311824	Dusp3
33.9004	0.458694	0.225556	2.03361	0.0419909	0.311824	Fbxl14
29.9887	0.454991	0.223792	2.0331	0.0420428	0.311824	Frmd8
55.4044	0.355933	0.174822	2.03597	0.0417531	0.311824	Jarid2
34.2255	-0.466878	0.229619	-2.03327	0.0420253	0.311824	Mmp23
44.8874	0.395361	0.194369	2.03407	0.0419445	0.311824	Pelp1
44.6353	0.397962	0.195492	2.0357	0.0417807	0.311824	Pin4
146.109	0.235388	0.115672	2.03496	0.0418551	0.311824	Snrnp70
52.4753	0.357008	0.175616	2.03289	0.0420637	0.311824	Tnip1
48.5001	-0.441546	0.217404	-2.03099	0.0422558	0.312758	Bicc1
28.8373	0.449705	0.221496	2.03031	0.0423248	0.312758	Nup50
31.3444	-0.460463	0.226723	-2.03095	0.0422603	0.312758	Olfr891
32.2473	-0.441995	0.217687	-2.03042	0.0423139	0.312758	Stard9
36.6624	0.389872	0.192181	2.02867	0.0424919	0.313423	Fam120b
36.9898	0.420789	0.207446	2.02843	0.0425164	0.313423	Spr
52.8873	0.361122	0.177998	2.0288	0.0424787	0.313423	Gm3095
38.9722	0.377971	0.186464	2.02704	0.0426582	0.313719	Agt
55.784	0.365447	0.180257	2.02737	0.042625	0.313719	Ghr
76.4211	0.332549	0.164041	2.02723	0.042639	0.313719	Rrm1
80.376	0.292564	0.144385	2.02628	0.0427359	0.314041	Med25
31.8988	0.43348	0.213971	2.02589	0.0427763	0.314089	Fchsd2
50.5521	0.386316	0.190761	2.02513	0.0428544	0.314164	Ccdc12
37.7358	0.40054	0.19778	2.02518	0.0428485	0.314164	Ints7
40.7252	0.413897	0.204453	2.02441	0.0429282	0.314456	Coq6
41.2443	0.392039	0.193712	2.02382	0.0429885	0.314648	Cmc1
81.7119	0.323072	0.159755	2.0223	0.0431457	0.31555	Lhfp
26.7624	0.472773	0.233883	2.02141	0.0432375	0.315971	Haus5
83.021	0.324755	0.160712	2.02072	0.0433088	0.316243	Psmd2
296.339	-0.280613	0.138903	-2.02021	0.0433614	0.316378	Mybphl
56.5237	-0.344583	0.170849	-2.01688	0.0437076	0.318235	Dbn1
93.8239	-0.313005	0.155181	-2.01703	0.0436927	0.318235	Gars
455.982	-0.172288	0.085437	-2.01655	0.0437425	0.318235	Rpl18a
41.0169	-0.44113	0.218766	-2.01645	0.0437534	0.318235	Serping1
26.4737	0.464906	0.23075	2.01476	0.0439295	0.319265	Idnk
58.4724	0.347636	0.172786	2.01195	0.0442251	0.321161	Derl1
61.7029	0.322293	0.160228	2.01147	0.0442763	0.321281	Nrbp1
25.904	-0.51438	0.255811	-2.01078	0.0443484	0.321552	Hsd17b11
39.0327	-0.413142	0.20554	-2.01003	0.0444275	0.321685	Glipr2
31.1632	-0.479835	0.238729	-2.00995	0.0444362	0.321685	Lsm2
43.3664	0.396798	0.197498	2.00912	0.0445246	0.321826	Lsm3
38.7121	-0.460046	0.22898	-2.00911	0.0445252	0.321826	Tcf19
605.5	0.173455	0.0863745	2.00817	0.0446252	0.322297	Slc25a3
26.3558	-0.509639	0.253913	-2.00714	0.0447346	0.322459	Cox18
24.7518	-0.519435	0.258857	-2.00665	0.0447869	0.322459	Gnptab
123.134	0.262889	0.131	2.00678	0.0447729	0.322459	Ldb1
33.4775	0.438491	0.218514	2.00669	0.0447825	0.322459	Lipa
27.6802	0.46325	0.231064	2.00485	0.0449788	0.323589	Rhox4a
49.4335	-0.38011	0.189638	-2.0044	0.0450277	0.323636	Idh1
42.4019	0.400937	0.200055	2.00414	0.0450553	0.323636	Pak4
25.6548	-0.50177	0.250462	-2.00338	0.0451365	0.323968	Acvr2b
29.4072	0.430012	0.214692	2.00292	0.0451854	0.324068	Ncald
27.9492	-0.465091	0.232491	-2.00047	0.0454499	0.325713	Tgds
63.6889	-0.542938	0.271496	-1.9998	0.045522	0.32595	Col15a1
59.0714	0.398126	0.199112	1.99951	0.0455534	0.32595	Stx5a
356.716	0.544679	0.272645	1.99776	0.0457431	0.327054	Myh7
50.9062	-0.424194	0.212477	-1.99642	0.0458885	0.327588	Dab2ip
142.4	0.235712	0.11805	1.9967	0.0458574	0.327588	Lmo7
47.5094	-0.428727	0.215004	-1.99405	0.046147	0.32918	Klhl30
48.6189	0.336063	0.168591	1.99336	0.0462223	0.32921	Fam174a
33.28	-0.460588	0.231032	-1.99361	0.0461947	0.32921	Mcur1
38.0552	0.386723	0.194143	1.99195	0.0463763	0.330052	Sephs1
147.441	-0.30219	0.151819	-1.99047	0.0465397	0.330916	Actn4
25.2437	-0.509844	0.256178	-1.9902	0.0465692	0.330916	Pstk
45.4151	-0.406452	0.204298	-1.98951	0.0466455	0.331065	Hmg20b
32.7428	-0.471976	0.237289	-1.98904	0.0466973	0.331065	Mnt
26.3117	0.457416	0.229949	1.98921	0.0466786	0.331065	Rab23
81.6637	-0.379415	0.191057	-1.98587	0.047048	0.333041	Adam19
289.714	-0.213706	0.10761	-1.98593	0.0470411	0.333041	Rps15a
26.5342	-0.487708	0.245639	-1.98547	0.0470926	0.333102	Acad11
28.4768	-0.487131	0.2454	-1.98504	0.0471397	0.33318	Rapgef3
44.004	-0.407304	0.205263	-1.98431	0.0472217	0.333505	Uba5
34.8378	0.396323	0.199803	1.98357	0.0473033	0.333827	Synj2
118.667	-0.285562	0.144116	-1.98148	0.0475378	0.334523	Kdelr2
29.7497	0.43568	0.219837	1.98183	0.0474982	0.334523	Nfxl1
40.6757	-0.447532	0.225775	-1.98221	0.0474563	0.334523	S1pr1
176.114	0.215094	0.108556	1.9814	0.0475465	0.334523	Sod1
1373.77	-0.76324	0.385364	-1.98057	0.0476398	0.334674	Ankrd1
285.179	-0.207213	0.104623	-1.98056	0.0476402	0.334674	Rps27
70.0178	-0.332072	0.16777	-1.97933	0.0477784	0.33539	Pnrc1
24.942	0.476183	0.240643	1.97879	0.0478397	0.335566	Tmem260
36.2845	0.40409	0.204292	1.978	0.0479283	0.335644	Asb11
44.6534	-0.581196	0.293943	-1.97724	0.0480144	0.335644	Ctla2a
29.5852	0.426642	0.215768	1.97732	0.0480054	0.335644	Gmeb1
30.303	-0.424375	0.214527	-1.97819	0.0479075	0.335644	Rap1gap2
29.7547	0.447967	0.22658	1.97708	0.0480321	0.335644	Zfyve27
26.1148	0.474504	0.240374	1.97402	0.0483791	0.337052	Ctso
48.5491	-0.427923	0.216717	-1.97457	0.0483169	0.337052	Dap
86.6549	-0.31018	0.15713	-1.97403	0.0483778	0.337052	Gng11
59.918	0.325128	0.164676	1.97435	0.0483424	0.337052	Ipo9
31.4497	0.432906	0.219375	1.97336	0.0484543	0.337322	Rpap2
53.0805	-0.376874	0.19116	-1.97152	0.048665	0.338534	Anxa11
97.2453	-0.278529	0.14131	-1.97104	0.0487191	0.338656	Dtx3
35.798	0.415044	0.210645	1.97035	0.0487979	0.33895	Tacc3
77.3401	-0.3146	0.159972	-1.96659	0.0492305	0.339661	Flot2
51.395	0.348872	0.177307	1.96762	0.0491118	0.339661	Gtpbp1
65.6085	-0.347083	0.176434	-1.96722	0.0491583	0.339661	Kansl3
62.3531	0.313493	0.159347	1.96736	0.0491422	0.339661	Mrpl28
56.2378	0.327822	0.166673	1.96685	0.0492001	0.339661	Pias2
50.4343	0.348732	0.177272	1.96722	0.0491577	0.339661	Rad23a
62.3266	0.389054	0.197804	1.96687	0.0491986	0.339661	Rp2
43.3124	0.374089	0.19012	1.96765	0.0491085	0.339661	Wbp1
75.0078	-0.328281	0.166864	-1.96736	0.0491418	0.339661	Zeb2
66.8271	0.378307	0.192426	1.96599	0.0493	0.339887	Ttyh3
92.3087	0.276349	0.140603	1.96546	0.0493608	0.340053	Hnrnph2
158.072	0.251864	0.128203	1.96457	0.049464	0.340511	Ndufs1
69.9405	0.332047	0.169156	1.96296	0.0496507	0.341266	Get3
81.8719	-0.327725	0.166964	-1.96285	0.0496636	0.341266	Fhod3
136.364	0.254692	0.129768	1.96267	0.0496843	0.341266	Tsc22d1
31.415	0.424902	0.216634	1.96139	0.0498338	0.34204	Trp53bp2
132.224	0.249853	0.127418	1.96088	0.0498925	0.342188	Pabpn1
103.011	0.254593	0.129945	1.95923	0.0500859	0.343007	Mtus1
34.9227	0.403598	0.205982	1.95938	0.0500677	0.343007	Ulk1
47.051	0.344143	0.175768	1.95794	0.0502375	0.343537	Grik5
30.3782	-0.451602	0.230638	-1.95806	0.0502229	0.343537	Plagl2
24.8229	0.439921	0.224744	1.95743	0.0502972	0.343691	Mtcl1
27.0182	0.436138	0.222858	1.95702	0.0503452	0.343766	2310009B15Rik
41.1271	0.369077	0.188648	1.95643	0.0504147	0.343986	Cpeb3
24.9133	0.480848	0.245829	1.95602	0.0504622	0.344057	Pik3r5
30.466	-0.466842	0.238801	-1.95494	0.0505906	0.344402	Diaph2
24.7499	-0.483209	0.24721	-1.95465	0.0506243	0.344402	Matn4
122.829	-0.279506	0.142968	-1.95503	0.0505796	0.344402	Rbm24
90.1549	0.268358	0.137371	1.95353	0.0507574	0.345053	Ap2s1
365.337	0.171687	0.0879185	1.95279	0.0508439	0.34511	Morf4l1
49.4057	0.347639	0.178047	1.95251	0.0508775	0.34511	Mxra8
204.363	-0.23177	0.118666	-1.95313	0.0508043	0.34511	Rpl36a
77.5414	-0.315106	0.161486	-1.95129	0.0510227	0.345842	Ccdc8
27.2677	0.457269	0.234396	1.95084	0.0510761	0.34595	H3f4
106.98	0.295499	0.151506	1.95042	0.0511265	0.345954	Cbx5
29.9971	-0.470462	0.241237	-1.95021	0.0511514	0.345954	Ptpmt1
34.3843	0.421679	0.216264	1.94983	0.0511962	0.346004	Sertad2
42.8398	-0.391468	0.200845	-1.94911	0.0512825	0.346334	Brwd1
38.3595	-0.465626	0.239166	-1.94687	0.0515505	0.347385	Spon2
65.557	0.305316	0.156804	1.94712	0.0515209	0.347385	Sptb
146.889	0.262573	0.134829	1.94745	0.0514811	0.347385	Tubb4b
26.444	-0.478809	0.245998	-1.94639	0.0516076	0.347516	Zfp251
191.181	0.208958	0.107464	1.94445	0.0518413	0.347573	Atp6v0c
54.9461	0.333107	0.171274	1.94488	0.0517896	0.347573	Ing4
26.1409	0.457285	0.235159	1.94457	0.0518263	0.347573	Rgs16
39.7312	0.359878	0.184964	1.94567	0.0516946	0.347573	Rnf20
32.6172	-0.455022	0.233961	-1.94486	0.0517913	0.347573	Slc10a6
26.4816	-0.529638	0.272326	-1.94487	0.0517908	0.347573	Srgap1
41.42	0.383146	0.197102	1.9439	0.0519076	0.347766	Gja3
30.8289	0.421151	0.216714	1.94334	0.0519745	0.347962	Ascc2
45.3917	0.365102	0.188039	1.94163	0.0521823	0.348849	Emc8
25.5735	0.466668	0.240316	1.94189	0.0521502	0.348849	Nudt1
447.583	0.175282	0.0903471	1.94009	0.0523683	0.349588	Atp5pb
42.4695	-0.372721	0.192102	-1.94023	0.0523522	0.349588	Pdhx
32.4044	0.415957	0.214534	1.93888	0.0525157	0.350121	Gps2
30.3755	-0.426716	0.220091	-1.93882	0.0525238	0.350121	Slc26a2
33.5552	0.404008	0.208517	1.93754	0.05268	0.350909	Rasl10b
112.137	-0.29727	0.153531	-1.93622	0.0528405	0.351725	9530068E07Rik
26.9693	0.461752	0.238637	1.93496	0.0529958	0.352506	Mafb
38.9904	-0.428621	0.221654	-1.93374	0.053145	0.353118	Cited2
43.7491	-0.363969	0.188265	-1.93328	0.0532023	0.353118	Dmtf1
151.292	-0.289616	0.149804	-1.9333	0.0531999	0.353118	Hspd1
49.7802	0.34831	0.180227	1.93262	0.053283	0.353401	Tet2
30.4939	-0.496635	0.257061	-1.93197	0.0533629	0.353677	Ldlrad4
47.3468	0.37202	0.192864	1.92893	0.0537394	0.355918	Srpk3
30.5837	0.425558	0.220708	1.92815	0.0538367	0.356307	Zcchc14
31.8242	0.39146	0.203066	1.92775	0.0538864	0.356381	Lxn
26.2425	-0.487697	0.253062	-1.92718	0.0539567	0.356592	Pxmp4
33.7456	-0.432516	0.224568	-1.92599	0.0541051	0.357074	Arhgef10l
33.3978	0.407787	0.211779	1.92553	0.0541628	0.357074	Cpsf1
101.798	-0.282307	0.146648	-1.92507	0.054221	0.357074	Eif4a3
43.2071	-0.377818	0.196238	-1.92531	0.0541909	0.357074	Lman2l
134.763	0.241289	0.125342	1.92506	0.0542225	0.357074	Ndufv2
150.973	-0.262848	0.136729	-1.9224	0.054556	0.359015	Uqcrfs1
26.6518	0.484189	0.252022	1.92121	0.0547049	0.359371	Cplx2
26.5299	-0.454688	0.236622	-1.92158	0.0546589	0.359371	Glt28d2
44.7455	0.387077	0.201493	1.92104	0.0547265	0.359371	Mesd
26.1568	-0.479651	0.250135	-1.91756	0.0551662	0.360461	4930503L19Rik
47.0736	-0.378511	0.197352	-1.91795	0.0551173	0.360461	Hccs
60.1713	-0.347744	0.181347	-1.91756	0.0551666	0.360461	Ipo4
49.2999	-0.56827	0.296418	-1.91712	0.0552226	0.360461	Klf2
73.7392	-0.281605	0.146807	-1.91821	0.0550849	0.360461	Mef2c
29.8412	-0.45573	0.237736	-1.91696	0.0552429	0.360461	Prmt7
31.8186	0.384676	0.200591	1.91771	0.055148	0.360461	Slc25a30
24.8744	-0.487654	0.254112	-1.91905	0.0549781	0.360461	Unc45a
36.634	-0.38515	0.200855	-1.91755	0.0551685	0.360461	Vps53
35.2048	0.391338	0.204298	1.91552	0.0554259	0.361146	Rbm18
24.839	-0.491296	0.256465	-1.91564	0.0554104	0.361146	Rnf122
41.0543	0.361883	0.18896	1.91512	0.0554768	0.361223	Fbxo21
99.5641	-0.290995	0.152052	-1.91379	0.055647	0.362077	Hmgn1
27.3452	0.445549	0.232903	1.91302	0.0557454	0.362462	Sec11c
109.592	0.269043	0.140679	1.91246	0.0558178	0.362471	Hnrnpm
25.4976	-0.498525	0.26068	-1.9124	0.055825	0.362471	Tecpr1
49.08	0.331625	0.173451	1.91193	0.0558858	0.362611	Mea1
124.482	-0.345619	0.180815	-1.91145	0.0559469	0.362754	Dpysl2
57.1024	0.321536	0.168272	1.91081	0.0560287	0.362947	Mrps18c
27.6394	0.446377	0.233631	1.91061	0.056055	0.362947	Ppp2r2d
41.6654	0.388055	0.203139	1.91029	0.0560958	0.362957	Dpp3
38.9365	0.366896	0.192122	1.9097	0.0561722	0.363197	Nelfcd
125.726	0.249051	0.130474	1.90882	0.0562854	0.363675	Pafah1b1
34.472	0.379159	0.198699	1.90821	0.0563645	0.363679	Pald1
495.457	0.156093	0.0817925	1.9084	0.0563391	0.363679	Rpl21
25.657	0.444851	0.233304	1.90675	0.0565535	0.364644	Egf
93.1011	-0.380642	0.199718	-1.9059	0.056663	0.364928	Manf
37.6161	0.378274	0.198486	1.9058	0.0566764	0.364928	Zfp652
166.959	-0.240204	0.126096	-1.90493	0.0567896	0.36515	9030624G23Rik
55.128	-0.3644	0.19127	-1.90516	0.0567592	0.36515	Cuedc1
63.4369	0.300226	0.157824	1.90228	0.0571345	0.366857	Pdap1
103.475	-0.299404	0.15739	-1.9023	0.0571315	0.366857	Tceal8
109.965	-0.273352	0.143757	-1.90149	0.0572385	0.36727	Higd1a
24.7902	-0.479508	0.252326	-1.90035	0.0573871	0.367345	Pheta2
66.3268	0.280403	0.14753	1.90065	0.0573483	0.367345	Ppp1r12b
73.6608	-0.3368	0.177199	-1.90069	0.0573424	0.367345	Rcn1
75.1528	0.289212	0.152202	1.90019	0.0574088	0.367345	Tmx2
44.4495	0.416491	0.219227	1.89982	0.0574574	0.367402	Alpk2
34.4715	0.395167	0.20811	1.89883	0.0575862	0.367972	Man1a2
59.4118	0.365348	0.192456	1.89835	0.0576505	0.368128	Rprm
88.5116	-0.336332	0.177286	-1.89711	0.0578133	0.368913	Gls
89.529	-0.308268	0.162563	-1.8963	0.0579204	0.369342	Ifngr2
34.4669	0.387225	0.204296	1.89541	0.0580375	0.369834	Rnf2
30.288	-0.457003	0.241166	-1.89498	0.0580957	0.36995	Pgm2
59.5643	0.37086	0.195793	1.89414	0.058206	0.370398	Adamts9
30.1273	0.407661	0.215412	1.89247	0.0584287	0.37156	Olfr531
49.5901	-0.409904	0.21666	-1.89192	0.0585015	0.371767	Fryl
29.1387	0.411919	0.21779	1.89136	0.0585764	0.371988	Bivm
34.185	-0.398271	0.210675	-1.89045	0.0586971	0.3725	Pcca
24.9989	-0.500698	0.265075	-1.88889	0.0589068	0.373017	Atpsckmt
32.8685	-0.451181	0.238892	-1.88864	0.0589398	0.373017	Jpt2
33.9244	0.390811	0.206915	1.88875	0.058925	0.373017	Limk1
51.6008	0.416899	0.220711	1.88889	0.0589068	0.373017	Rgs5
34.4782	0.387866	0.20553	1.88715	0.05914	0.373773	Cep120
42.3588	0.370123	0.196101	1.88742	0.0591044	0.373773	Slc35b2
71.7474	0.308154	0.16334	1.88658	0.0592174	0.374007	Klhdc8b
47.7639	0.329663	0.174806	1.88588	0.0593117	0.374092	Sirt3
26.7845	-0.480614	0.254842	-1.88593	0.0593042	0.374092	Vstm4
30.7585	-0.462346	0.245429	-1.88383	0.0595885	0.374562	Arpin
64.6526	-0.306689	0.162778	-1.88409	0.0595528	0.374562	Kdm1a
26.568	0.449792	0.238717	1.88421	0.0595367	0.374562	Knstrn
203.028	0.20557	0.109089	1.88443	0.059507	0.374562	Slc25a5
554.425	-0.268563	0.142547	-1.88404	0.0595599	0.374562	Slc8a1
83.8525	-0.26454	0.140504	-1.88279	0.0597292	0.375192	Lama2
175.136	-0.235396	0.125198	-1.88019	0.0600816	0.37715	Rpl7
458.677	-0.238091	0.126681	-1.87945	0.0601833	0.377276	Fabp3
124.662	-0.268797	0.143001	-1.87969	0.0601499	0.377276	Srf
43.5996	0.357756	0.190453	1.87845	0.0603201	0.37754	Polr2j
27.394	-0.449068	0.239018	-1.8788	0.0602715	0.37754	Riox2
87.2497	0.305668	0.162741	1.87824	0.0603477	0.37754	Fkbp10
89.3222	-0.289963	0.154425	-1.87769	0.0604234	0.377759	Wdr1
39.564	0.378084	0.201495	1.8764	0.0606009	0.378613	Tmem135
512.392	0.218543	0.116503	1.87586	0.0606751	0.378787	Eno3
60.8057	-0.317513	0.169306	-1.87538	0.06074	0.378787	Lpgat1
24.7389	0.434241	0.231558	1.8753	0.0607515	0.378787	Pabpc5
34.6606	-0.488335	0.260466	-1.87485	0.0608132	0.378916	Aoc3
525.736	-0.144701	0.0771981	-1.87441	0.0608739	0.379039	Rps28
51.1656	-0.329422	0.175814	-1.8737	0.0609723	0.379397	Cox15
390.731	0.215719	0.115151	1.87335	0.0610194	0.379435	Hmgn2
34.5917	0.379132	0.202469	1.87255	0.0611309	0.3796	Atad2b
69.9608	-0.340033	0.181644	-1.87198	0.0612099	0.3796	Dock1
45.5565	-0.37936	0.202564	-1.87279	0.0610967	0.3796	Soat1
44.8566	0.357084	0.19073	1.8722	0.0611794	0.3796	Tmem98
25.6097	0.454393	0.242889	1.87078	0.0613752	0.379611	Bahcc1
195.967	-0.220156	0.11765	-1.87128	0.0613065	0.379611	Gm44502
847.406	0.20938	0.111992	1.8696	0.0615397	0.379611	Mdh1
238.798	-0.442139	0.236483	-1.86964	0.0615333	0.379611	Mif
31.2598	-0.438911	0.234692	-1.87015	0.0614624	0.379611	Mrpl47
52.6284	0.331418	0.177208	1.87021	0.0614541	0.379611	Nt5c3
28.5222	-0.458456	0.245063	-1.87077	0.0613776	0.379611	Rnaseh2b
48.6671	0.351965	0.188143	1.87073	0.0613823	0.379611	Tmem50a
29.0065	0.421483	0.22559	1.86836	0.0617118	0.380419	Bag5
32.2362	0.374111	0.200332	1.86746	0.0618378	0.380596	Eya3
33.1186	-0.471549	0.252534	-1.86727	0.0618639	0.380596	Speer2
39.5219	-0.395137	0.211567	-1.86766	0.0618088	0.380596	Trp53
52.1077	-0.355238	0.190474	-1.86502	0.0621793	0.380766	Khdrbs3
65.1505	-0.312585	0.167502	-1.86615	0.0620202	0.380766	Med13l
43.0782	0.331423	0.177651	1.86558	0.0621003	0.380766	Mthfs
25.6996	-0.454892	0.243896	-1.86511	0.0621666	0.380766	Olfr1494
62.5571	0.309385	0.165764	1.86642	0.0619828	0.380766	Rere
29.9631	-0.453967	0.243266	-1.86613	0.0620226	0.380766	Serpinf1
95.8503	-0.304753	0.163392	-1.86517	0.0621581	0.380766	Wnk1
42.1682	0.340454	0.182754	1.8629	0.0624759	0.38233	Mrpl16
41.2103	0.348004	0.186859	1.86239	0.0625485	0.382521	Pip5k1a
31.7509	-0.443948	0.238617	-1.86051	0.0628141	0.383891	Faf2
28.5448	0.407335	0.219025	1.85976	0.0629188	0.384278	Abca7
30.9111	0.399791	0.215046	1.8591	0.0630135	0.384349	Ldlrad3
31.2077	-0.418036	0.224855	-1.85914	0.0630077	0.384349	Zc3h4
62.0602	-0.323	0.173803	-1.85843	0.063108	0.38458	Nfx1
45.4788	0.326943	0.175942	1.85824	0.0631344	0.38458	Tmem64
54.7582	-0.339588	0.182974	-1.85593	0.0634634	0.38633	Ube4b
28.5641	-0.459571	0.247752	-1.85497	0.0636012	0.38666	Nol10
45.1003	-0.355763	0.191784	-1.85502	0.0635933	0.38666	Rdh14
60.331	0.31351	0.169561	1.84896	0.064464	0.388504	Ap1m1
33.7251	0.403609	0.218105	1.85052	0.0642382	0.388504	Cbl
26.7704	0.427736	0.231134	1.8506	0.0642275	0.388504	Galk2
702.077	0.20906	0.113017	1.84981	0.0643415	0.388504	LOC118568634
25.5751	0.434882	0.234784	1.85226	0.063988	0.388504	Nemp1
61.5098	-0.352301	0.190505	-1.8493	0.0644146	0.388504	Pdk1
51.9773	0.333943	0.180631	1.84876	0.064492	0.388504	Pja1
47.2083	0.336432	0.181848	1.85007	0.0643035	0.388504	Seh1l
49.0809	-0.384658	0.20786	-1.85056	0.0642324	0.388504	Shc1
30.7964	-0.415442	0.224372	-1.85158	0.0640858	0.388504	Slc31a2
36.5327	0.380016	0.205401	1.85012	0.064296	0.388504	Suz12
64.3467	0.307545	0.166329	1.84901	0.064456	0.388504	Tcf4
36.9901	0.372179	0.201254	1.8493	0.0644146	0.388504	Ypel5
25.2807	0.434844	0.235067	1.84988	0.0643313	0.388504	Olfr1413
47.6165	0.356248	0.192745	1.84829	0.0645607	0.388666	Ppp1r3d
55.9408	0.329745	0.178485	1.84747	0.0646791	0.389125	Fbxw5
88.7067	0.257349	0.139333	1.84701	0.0647455	0.389272	Smtnl2
42.3545	-0.380413	0.206174	-1.84511	0.0650219	0.39068	Vmn2r46
37.3305	-0.389773	0.211369	-1.84404	0.0651771	0.391359	Vash1
89.303	0.254448	0.138075	1.84282	0.0653548	0.391917	Eri3
41.5907	0.356186	0.193262	1.84302	0.0653261	0.391917	Rchy1
47.6826	0.346095	0.187844	1.84246	0.0654086	0.391986	Pih1d1
110.172	-0.268867	0.146012	-1.84141	0.0655613	0.392632	Nap1l1
25.5302	0.428442	0.232705	1.84114	0.0656012	0.392632	Scrn3
25.7416	-0.454221	0.246862	-1.83998	0.0657715	0.393397	Lrsam1
41.0127	-0.370969	0.201682	-1.83937	0.0658603	0.393674	Gucd1
27.066	0.417647	0.227196	1.83827	0.0660226	0.394245	Pskh1
27.9707	0.391956	0.213238	1.83811	0.066046	0.394245	Sned1
45.9397	0.329318	0.179186	1.83786	0.0660836	0.394245	Tmem47
37.6641	0.396691	0.215989	1.83663	0.0662651	0.394911	6430548M08Rik
26.7299	-0.459832	0.250427	-1.8362	0.0663287	0.394911	Ppfia2
28.8067	-0.432155	0.235382	-1.83597	0.0663625	0.394911	Tmem80
27.1932	-0.447016	0.24348	-1.83594	0.0663659	0.394911	Xpo4
24.8661	-0.479389	0.261159	-1.83562	0.0664136	0.394942	Cklf
47.8382	0.356577	0.194365	1.83457	0.0665696	0.395361	Anapc7
30.787	0.416204	0.226834	1.83483	0.0665303	0.395361	Gmnn
31.0782	-0.427595	0.233241	-1.83328	0.0667614	0.395833	Arhgap24
26.399	-0.467117	0.254786	-1.83337	0.0667483	0.395833	Haus6
197.124	-0.284877	0.155401	-1.83317	0.0667773	0.395833	Mical2
38.4068	-0.395628	0.215897	-1.83248	0.0668795	0.396185	Cyp20a1
39.6803	0.369151	0.201593	1.83118	0.0670744	0.396579	Camk2a
28.2893	0.411893	0.22491	1.83136	0.0670462	0.396579	Fam217b
32.9076	-0.495739	0.270638	-1.83174	0.0669903	0.396579	Fxyd5
35.715	0.364854	0.19931	1.83059	0.067162	0.396622	Mief2
475.158	0.188555	0.103005	1.83055	0.0671674	0.396622	Cox6c
32.8936	0.371784	0.203225	1.82942	0.0673371	0.397118	Lcmt1
26.6101	0.412181	0.225292	1.82954	0.0673184	0.397118	Tmem39b
37.2522	0.369391	0.20199	1.82876	0.0674354	0.397444	Zfta
35.8078	-0.420638	0.23013	-1.82783	0.0675758	0.398018	Gabbr1
27.8147	-0.467123	0.255659	-1.82713	0.0676798	0.398156	Cdca7
36.5873	0.349152	0.191097	1.8271	0.0676852	0.398156	Pgpep1
36.5578	0.388104	0.212514	1.82625	0.0678131	0.398655	Tmed1
24.6241	-0.443673	0.243028	-1.8256	0.0679103	0.398845	Adam26b
132.989	-0.452099	0.247663	-1.82546	0.0679316	0.398845	Mdk
32.5731	-0.481785	0.264032	-1.82472	0.0680427	0.399244	Ednrb
29.9171	0.389988	0.213916	1.82309	0.0682897	0.399952	Cog3
127.249	0.235582	0.129223	1.82307	0.068293	0.399952	Gstp1
34.7737	-0.402216	0.220561	-1.82361	0.0682116	0.399952	Nudt5
25.6987	-0.450426	0.247125	-1.82266	0.0683545	0.400059	Zfp319
543.141	0.173451	0.0952087	1.8218	0.068485	0.40057	Fth1
52.4697	0.303365	0.166738	1.81941	0.0688492	0.402446	Tet3
38.4029	0.356574	0.196093	1.81839	0.0690046	0.402846	Gon4l
33.8085	-0.394065	0.216679	-1.81866	0.0689633	0.402846	Tram2
86.6533	0.26364	0.145032	1.8178	0.0690941	0.40289	Celf1
32.9834	0.387779	0.213327	1.81777	0.0690992	0.40289	Stk38l
89.8663	-0.278626	0.153465	-1.81557	0.0694359	0.404344	Npepps
41.4037	0.420543	0.231624	1.81563	0.0694272	0.404344	Nr2f1
48.587	-0.334515	0.184525	-1.81284	0.0698564	0.405351	Ctps
36.8703	-0.379083	0.20909	-1.81301	0.0698296	0.405351	Hdgfl3
25.1093	0.429354	0.236727	1.81371	0.0697231	0.405351	Lonrf1
75.1568	-0.300269	0.1656	-1.81322	0.0697986	0.405351	Nfix
80.1622	0.279574	0.154227	1.81274	0.0698714	0.405351	Spop
37.9481	-0.390095	0.215105	-1.81351	0.0697529	0.405351	Vmp1
89.3259	0.257237	0.141955	1.8121	0.0699707	0.405418	Acin1
71.7433	-0.338632	0.186852	-1.81231	0.0699389	0.405418	Raly
42.8384	-0.336686	0.185893	-1.81118	0.0701123	0.405985	Myo9b
25.5841	-1.12393	0.6209	-1.81016	0.0702702	0.40663	Ddx3y
31.812	-0.443746	0.245178	-1.8099	0.0703116	0.40663	Sh3tc1
32.8969	0.382841	0.211601	1.80926	0.0704106	0.406949	Klc4
131.423	0.218622	0.12089	1.80844	0.0705382	0.407353	1810037I17Rik
70.6224	0.289659	0.160228	1.80779	0.0706388	0.407353	Ankrd52
47.878	0.340303	0.188254	1.80768	0.0706565	0.407353	Gpr153
27.019	-0.47155	0.260816	-1.80798	0.0706104	0.407353	Zc2hc1a
61.3098	0.36908	0.204263	1.80689	0.0707797	0.407579	Samd1
48.0195	-0.422111	0.233615	-1.80686	0.0707838	0.407579	Tppp3
38.8609	0.345868	0.191505	1.80606	0.0709097	0.407797	Qdpr
27.8135	0.422827	0.234113	1.80608	0.0709059	0.407797	Rundc1
29.6669	0.385572	0.21353	1.80571	0.0709641	0.407856	Prkrip1
31.7419	0.378874	0.210012	1.80406	0.0712213	0.408321	Cyth1
31.979	0.395383	0.219106	1.80453	0.0711488	0.408321	Denn2b
26.862	0.412492	0.228618	1.80428	0.0711874	0.408321	Otub2
25.5415	-0.450354	0.249614	-1.8042	0.0711997	0.408321	Trappc12
36.1719	-0.445082	0.246853	-1.80302	0.0713843	0.408379	Lox
240.734	-0.220832	0.122476	-1.80306	0.071378	0.408379	Maged2
35.545	0.348327	0.193161	1.8033	0.0713416	0.408379	Rasd1
62.5939	-0.337768	0.18735	-1.80288	0.0714078	0.408379	Rusc1
56.7326	0.306415	0.170075	1.80165	0.0716011	0.409231	Ythdf3
29.7586	-0.433608	0.240967	-1.79945	0.0719475	0.410704	Kirrel
46.78	-0.405759	0.22549	-1.79946	0.0719462	0.410704	Prdx4
46.7532	-0.390745	0.217217	-1.79887	0.0720394	0.410722	Eps15
100.308	0.242158	0.134615	1.79889	0.0720359	0.410722	Psme1
113.283	0.230095	0.128002	1.79758	0.0722435	0.410874	Mef2d
39.5076	0.353151	0.19643	1.79784	0.0722018	0.410874	Mturn
40.1416	-0.352381	0.195952	-1.7983	0.0721294	0.410874	Ptges3l
25.253	-0.430564	0.239503	-1.79774	0.0722189	0.410874	Vwa5a
24.7823	-0.474315	0.26403	-1.79644	0.0724239	0.411395	Ccdc117
25.9928	-0.445837	0.248169	-1.79651	0.072414	0.411395	Pet117
32.1474	-0.441311	0.245699	-1.79614	0.072472	0.411415	Tmem254a
28.3073	-0.433042	0.241191	-1.79544	0.0725843	0.4118	Tgs1
60.9616	0.309042	0.172161	1.79507	0.0726425	0.411878	Tmem201
70.1535	-0.301276	0.167948	-1.79386	0.0728349	0.41268	Pdia4
368.227	-0.15165	0.0845494	-1.79362	0.0728731	0.41268	Rps11
53.8175	-0.329519	0.183819	-1.79263	0.0730322	0.413076	Atp6v0d1
26.3139	-0.464883	0.259315	-1.79273	0.0730157	0.413076	Lysmd3
44.329	-0.343975	0.191939	-1.7921	0.0731167	0.413301	Pitrm1
103.661	0.249269	0.139144	1.79145	0.0732211	0.413392	Col4a5
44.4721	0.322888	0.180239	1.79144	0.073222	0.413392	Glis2
39.5929	-0.467258	0.260965	-1.7905	0.0733737	0.413492	Emilin2
30.5725	0.382398	0.213544	1.79072	0.0733385	0.413492	Sypl2
32.8565	0.383715	0.214275	1.79076	0.0733322	0.413492	Rxylt1
39.4421	-0.389295	0.217521	-1.78969	0.0735033	0.413719	Mta3
34.8847	0.380567	0.212633	1.78979	0.0734882	0.413719	Tjp2
40.7671	0.342367	0.191367	1.78906	0.0736053	0.413789	Glrx2
30.7411	0.381435	0.213203	1.78907	0.0736041	0.413789	Psmb9
104.625	-0.24918	0.139356	-1.78808	0.073763	0.414425	Gatd3a
45.5249	-0.359603	0.201222	-1.7871	0.0739216	0.414868	Cers6
29.0506	-0.437347	0.244733	-1.78704	0.0739316	0.414868	Rarb
114.317	-0.48203	0.269802	-1.78661	0.0740007	0.415004	Plxnd1
104.48	-0.271378	0.152004	-1.78534	0.0742059	0.415608	Kpnb1
48.8301	0.355559	0.19918	1.78511	0.0742429	0.415608	Pnpla2
32.8025	-1.12156	0.628155	-1.78548	0.0741838	0.415608	Tpsab1
89.3174	-0.309942	0.173697	-1.78438	0.0743612	0.416019	Txndc5
131.98	-0.230179	0.129031	-1.78391	0.0744387	0.4162	Tmbim6
48.5816	0.312376	0.175157	1.7834	0.0745208	0.416408	Ltn1
70.9535	-0.306912	0.172204	-1.78226	0.0747076	0.4172	Timp2
80.8475	0.284993	0.160044	1.78072	0.0749579	0.418311	Abhd4
39.0632	0.352147	0.197786	1.78044	0.0750039	0.418311	Api5
67.7748	0.363832	0.204403	1.77997	0.0750805	0.418311	Sgo2b
389.601	0.154299	0.086688	1.77993	0.0750873	0.418311	Atp5j
28.0943	0.398098	0.223809	1.77874	0.0752823	0.419115	Gtf2e1
38.5222	0.355317	0.199785	1.7785	0.0753221	0.419115	Mfsd1
27.44	0.395558	0.222472	1.77801	0.0754024	0.41931	Paqr9
82.5968	0.257713	0.144996	1.77738	0.0755053	0.41963	Glg1
39.141	0.346125	0.194874	1.77615	0.0757085	0.420507	Msh6
150.73	-0.602836	0.339627	-1.77499	0.0758988	0.421311	Apoe
225.74	-0.18255	0.102888	-1.77426	0.0760195	0.421349	Elob
24.66	0.407211	0.229599	1.77358	0.0761332	0.421349	Grid2
49.9145	-0.360826	0.203444	-1.77359	0.0761316	0.421349	Pkd1
25.1986	-0.438604	0.24722	-1.77415	0.0760391	0.421349	Snai1
108.387	-0.26648	0.150209	-1.77406	0.0760529	0.421349	Trp53inp2
28.4306	-0.412768	0.233118	-1.77064	0.0766201	0.421525	Acot8
29.4208	-0.417765	0.235684	-1.77257	0.0763008	0.421525	Borcs7
106.632	0.251994	0.14221	1.77198	0.0763973	0.421525	Cd164
32.8987	0.358154	0.202032	1.77276	0.0762689	0.421525	Cntfr
35.8777	-0.383829	0.216743	-1.7709	0.0765778	0.421525	Elp2
47.0576	-0.336662	0.190123	-1.77076	0.0766	0.421525	Nudcd2
40.681	0.346877	0.195837	1.77125	0.0765194	0.421525	Peli1
41.5489	0.3256	0.183813	1.77136	0.0765005	0.421525	Pygl
28.5567	-0.437366	0.246804	-1.77212	0.0763749	0.421525	Rps6ka5
50.1675	-0.34393	0.194234	-1.7707	0.0766099	0.421525	Setd7
38.8251	-0.348066	0.196623	-1.77022	0.0766909	0.421664	Oxsr1
62.3582	0.279616	0.15799	1.76983	0.0767549	0.421762	Rab21
37.6912	0.365335	0.206455	1.76956	0.0768	0.421762	Rnft2
30.4153	0.378059	0.213679	1.76928	0.0768471	0.421771	Alg11
67.4221	-0.316724	0.179057	-1.76884	0.0769198	0.42192	Ncor2
54.8828	-0.329587	0.186363	-1.76852	0.0769747	0.421971	Slc39a13
36.711	0.355104	0.200866	1.76787	0.0770834	0.422026	Bmi1
47.7571	0.308028	0.174286	1.76737	0.077167	0.422026	Dnajb12
41.5546	-0.361657	0.2046	-1.76763	0.0771234	0.422026	Pik3c2b
74.8036	0.26906	0.152213	1.76766	0.0771177	0.422026	Prcc
730.709	0.157643	0.0892237	1.76683	0.0772565	0.422266	Cox4i1
26.4443	0.389011	0.220505	1.76418	0.0777019	0.422982	Arhgap32
44.1603	-0.365083	0.207173	-1.76221	0.0780343	0.422982	Cyba
35.1788	-0.40773	0.2315	-1.76125	0.0781953	0.422982	Hdac6
41.963	-0.355933	0.202101	-1.76117	0.0782099	0.422982	Lpp
77.4573	0.255487	0.145045	1.76143	0.0781658	0.422982	Luc7l3
57.4413	0.284994	0.161432	1.76541	0.0774951	0.422982	Mdm4
79.2777	0.268875	0.152564	1.76238	0.0780054	0.422982	Mrpl52
44.7931	-0.344188	0.195101	-1.76415	0.0777063	0.422982	Nfs1
26.9341	0.398449	0.226099	1.76228	0.0780224	0.422982	Olfr31
47.1052	-0.322735	0.183203	-1.76163	0.0781321	0.422982	Ppp1r3b
154.638	-0.210038	0.118983	-1.76528	0.0775175	0.422982	Prelid1
29.3061	-0.415052	0.235222	-1.76451	0.0776457	0.422982	Rhbdf2
259.76	-0.179428	0.101758	-1.76329	0.0778516	0.422982	Rps25
24.7487	-0.482371	0.273274	-1.76515	0.0775377	0.422982	Tnfrsf11a
41.3427	-0.356961	0.202548	-1.76235	0.0780103	0.422982	Ubfd1
33.0317	-0.412483	0.234176	-1.76143	0.0781665	0.422982	Ubp1
48.4894	0.316834	0.179832	1.76183	0.0780984	0.422982	Ubr5
25.0243	0.412994	0.234242	1.76311	0.077882	0.422982	Wrn
29.4323	-0.400895	0.227792	-1.75992	0.0784221	0.423825	Ppm1h
52.2291	0.305338	0.173516	1.75971	0.0784572	0.423825	Tmem234
53.7514	0.318264	0.180892	1.75942	0.0785063	0.423842	Phf12
35.0119	-0.370193	0.210485	-1.75876	0.0786184	0.424012	Spred2
64.7033	0.276931	0.157464	1.75869	0.0786294	0.424012	Ssbp2
207.179	-0.182881	0.104015	-1.75823	0.0787091	0.424195	Ppp1cb
33.4742	0.351512	0.200019	1.7574	0.0788503	0.424462	Arhgef11
28.1502	-0.417394	0.237505	-1.75741	0.0788483	0.424462	Ranbp6
26.5206	0.392537	0.223408	1.75704	0.0789115	0.424545	Gm5617
49.0096	-0.325004	0.185016	-1.75663	0.0789817	0.424676	LOC118567918
26.1053	0.412788	0.235193	1.7551	0.0792421	0.425829	Zfp459
37.7743	0.363109	0.207004	1.75412	0.0794107	0.426487	Mindy3
26.1126	0.402417	0.229472	1.75366	0.0794881	0.426655	Sertad3
33.5582	0.362365	0.206847	1.75185	0.079799	0.426858	Cyb5r4
211.093	0.192541	0.109925	1.75157	0.0798486	0.426858	Itm2b
25.781	-0.420017	0.239718	-1.75213	0.0797512	0.426858	Npas2
33.4264	0.388655	0.221692	1.75313	0.0795802	0.426858	Nsmce3
180.185	0.197396	0.112649	1.75232	0.0797196	0.426858	Pcbp1
35.7849	0.342319	0.19534	1.75243	0.0797002	0.426858	Tmem33
26.2777	0.393984	0.224905	1.75178	0.0798124	0.426858	Ttc23
28.8433	0.40252	0.229884	1.75097	0.0799519	0.427125	Exosc4
68.3277	-0.3309	0.189006	-1.75074	0.0799908	0.427125	Ppif
44.3626	-0.362526	0.207289	-1.74889	0.0803103	0.427344	Btbd2
390.724	-0.179964	0.102906	-1.74883	0.0803211	0.427344	Cav1
126.576	-0.262176	0.14982	-1.74994	0.080129	0.427344	Ckap4
41.6421	-0.345133	0.197373	-1.74863	0.0803548	0.427344	Clec2d
26.5754	-0.430929	0.246373	-1.74909	0.0802751	0.427344	Daglb
25.8119	0.423501	0.242089	1.74936	0.0802289	0.427344	H2al1a
36.345	-0.354218	0.202512	-1.74912	0.0802701	0.427344	Rmnd1
34.0227	-0.400957	0.229399	-1.74786	0.0804887	0.42781	Acot4
80.5333	-0.263991	0.151069	-1.74748	0.0805537	0.42791	Rbfox2
39.5076	0.344499	0.197232	1.74666	0.0806955	0.428417	Atg16l1
101.284	0.260009	0.149005	1.74497	0.0809905	0.429515	Atp6v1g1
58.6169	-0.325755	0.186685	-1.74494	0.080995	0.429515	Hras
27.8993	0.39773	0.227986	1.74454	0.0810653	0.429641	Pld1
53.8377	0.32183	0.184544	1.74391	0.0811743	0.429727	Map4k3
27.2701	-0.457607	0.26237	-1.74413	0.0811364	0.429727	Npr1
167.435	0.26928	0.154507	1.74283	0.0813625	0.430477	H1f2
34.7231	0.37913	0.217593	1.74238	0.0814412	0.430648	Zfp46
30.7898	-0.390632	0.224279	-1.74172	0.0815568	0.431013	Slc1a5
26.4776	0.375965	0.215899	1.7414	0.0816144	0.431071	Nicn1
172.013	0.182985	0.10515	1.74023	0.0818185	0.431657	H1f0
59.9541	0.290394	0.166863	1.74032	0.0818031	0.431657	Sypl
34.2663	-0.383642	0.220931	-1.73648	0.082479	0.433475	Abhd5
85.5533	-0.267755	0.154223	-1.73615	0.0825376	0.433475	Hnrnpul1
32.4465	0.364513	0.209938	1.73629	0.082512	0.433475	Inpp4b
34.0319	-0.358641	0.206475	-1.73697	0.0823922	0.433475	Mnat1
110.603	-0.27355	0.157494	-1.7369	0.0824055	0.433475	Rpl22l1
31.2016	-0.409588	0.235752	-1.73736	0.0823229	0.433475	Sec22a
33.7667	0.357504	0.205713	1.73788	0.082232	0.433475	Sh2d1a
34.5531	0.367012	0.211228	1.73751	0.082297	0.433475	Zmym2
48.9941	0.311035	0.179549	1.73231	0.0832188	0.433955	Baz2b
25.8227	-0.427785	0.246972	-1.73212	0.0832526	0.433955	Cblb
28.4763	-0.599582	0.345519	-1.73531	0.0826858	0.433955	Ccn3
29.043	0.443639	0.256156	1.73191	0.0832894	0.433955	Efna1
303.517	-0.332628	0.191806	-1.73419	0.0828844	0.433955	Hspa5
48.6703	-0.359125	0.207093	-1.73412	0.0828971	0.433955	Kdelr3
51.9936	-0.314177	0.181208	-1.73379	0.0829546	0.433955	Naa15
47.6768	0.313155	0.180511	1.73483	0.0827714	0.433955	Ncoa6
43.4687	-0.32954	0.190301	-1.73167	0.0833321	0.433955	Ostm1
28.4276	0.380712	0.219743	1.73254	0.0831778	0.433955	Palm3
104.65	0.309836	0.178821	1.73266	0.0831564	0.433955	Rtf2
54.7942	0.291679	0.168148	1.73465	0.082802	0.433955	Sars
51.1202	0.31615	0.182485	1.73247	0.0831898	0.433955	Stau1
54.9976	0.29133	0.168116	1.73291	0.0831121	0.433955	Tarbp2
26.6931	-0.461002	0.266088	-1.73252	0.0831815	0.433955	Tbx2
36.2901	-0.374158	0.21618	-1.73077	0.0834929	0.434066	Dmap1
139.243	0.257249	0.148633	1.73076	0.083494	0.434066	Hnrnpdl
55.0672	0.354917	0.205032	1.73103	0.0834462	0.434066	Atraid
36.9184	0.376457	0.217653	1.72962	0.0836985	0.43469	Ctsc
59.362	-0.324305	0.187507	-1.72956	0.083708	0.43469	Pgrmc1
43.9909	-0.361287	0.208984	-1.72878	0.0838483	0.435175	Ecm1
26.851	0.383005	0.221628	1.72814	0.0839629	0.435281	AU040320
38.2003	0.357565	0.206897	1.72823	0.0839478	0.435281	Tut4
28.801	-0.414302	0.239808	-1.72764	0.0840531	0.435505	Utp6
36.6343	-0.380755	0.220796	-1.72447	0.0846235	0.438215	Mtx1
27.8497	-0.433571	0.251986	-1.72062	0.0853205	0.440592	Igsf8
103.029	0.268406	0.155942	1.72119	0.0852167	0.440592	Map1b
26.3625	0.39233	0.227993	1.7208	0.0852872	0.440592	Oc90
37.0831	0.332257	0.193082	1.72081	0.0852858	0.440592	Pde6d
59.1745	0.311957	0.181207	1.72155	0.0851515	0.440592	Phospho1
38.9926	-0.372625	0.216649	-1.71995	0.0854411	0.440969	Fcgrt
27.1561	-0.430988	0.250699	-1.71914	0.0855883	0.441483	Itga9
25.991	-0.425363	0.247507	-1.71859	0.0856894	0.441758	Ptcd3
117.159	0.224391	0.130597	1.7182	0.0857601	0.441877	Asph
33.1804	0.36027	0.209775	1.71741	0.085905	0.442067	Ccdc186
264.826	-0.513191	0.298806	-1.71747	0.0858932	0.442067	Fn1
101.128	0.233073	0.135728	1.71721	0.0859402	0.442067	Ndufs8
58.0394	0.2821	0.164338	1.71659	0.0860543	0.442162	Alkbh5
83.7709	-0.267807	0.155995	-1.71677	0.086022	0.442162	Gga2
34.0639	-0.365495	0.213003	-1.71592	0.0861771	0.442303	Ikbkb
39.7675	-0.359422	0.209446	-1.71606	0.086151	0.442303	Tollip
30.3831	0.369995	0.21566	1.71564	0.0862276	0.442317	Asxl2
109.499	-0.238839	0.139304	-1.71452	0.0864342	0.443131	Gaa
36.7928	0.338462	0.197633	1.71258	0.086789	0.444212	Ankra2
35.9731	-0.357639	0.208814	-1.71271	0.0867654	0.444212	Cln8
43.2563	-0.350173	0.20445	-1.71276	0.0867574	0.444212	Trim27
37.8215	0.357255	0.208856	1.71053	0.0871678	0.444503	Arih2
323.55	-0.366051	0.213962	-1.71082	0.0871148	0.444503	Eno1
129.963	-0.458648	0.268021	-1.71124	0.0870364	0.444503	Ltbp4
64.426	0.28846	0.168647	1.71043	0.087186	0.444503	Mrps23
314.64	-0.165224	0.0965863	-1.71063	0.0871489	0.444503	Rpl35
48.9508	-0.320309	0.187104	-1.71193	0.0869094	0.444503	Tmco1
91.3804	-0.245257	0.143409	-1.71019	0.08723	0.444503	Ywhab
40.8557	0.342999	0.200526	1.71049	0.0871747	0.444503	Larp7
103.359	-0.277595	0.16237	-1.70965	0.0873314	0.444775	Sspn
77.5463	0.278513	0.163002	1.70866	0.0875149	0.444975	Adora1
45.9841	-0.316422	0.185173	-1.70879	0.0874899	0.444975	Nhsl1
159.715	-0.204479	0.11964	-1.70911	0.08743	0.444975	Zfp36l1
33.9772	-0.393336	0.230294	-1.70798	0.0876406	0.445222	AW549877
46.0017	0.334394	0.195825	1.70761	0.0877082	0.445222	Lifr
39.198	0.341491	0.200011	1.70736	0.0877558	0.445222	Olfr1507
49.6593	0.305484	0.178878	1.70778	0.0876776	0.445222	Thap12
75.5602	0.244538	0.143598	1.70294	0.0885801	0.447418	Eny2
85.1356	-0.258509	0.15179	-1.70307	0.0885558	0.447418	Hibadh
71.8643	-0.278991	0.163852	-1.7027	0.0886235	0.447418	Jak1
28.6029	-0.390918	0.229513	-1.70325	0.0885217	0.447418	Rbm22
25.8808	-0.438715	0.257527	-1.70357	0.0884614	0.447418	S100a4
30.2875	0.388062	0.227806	1.70348	0.0884784	0.447418	Tmem200b
291.26	0.208027	0.122111	1.70359	0.0884582	0.447418	Tns1
29.6966	0.373972	0.219618	1.70283	0.0885997	0.447418	Vgll4
1460.26	-0.196117	0.115073	-1.70429	0.0883278	0.447418	Gnas
33.6739	0.334257	0.19646	1.7014	0.0888683	0.44841	Stim1
24.6697	-0.437965	0.257517	-1.70072	0.0889955	0.448563	Rarg
279.692	-0.213277	0.125394	-1.70086	0.0889697	0.448563	Rps18
31.115	0.387542	0.228158	1.69857	0.0894	0.450192	Arrb1
28.6344	0.39426	0.232124	1.69849	0.089416	0.450192	Six5
30.4971	0.37094	0.218462	1.69796	0.0895151	0.450201	Mvp
32.2369	0.349018	0.205526	1.69817	0.0894758	0.450201	Rabgap1
33.3463	-0.428817	0.25264	-1.69735	0.0896314	0.450541	Cd300lg
95.8537	-0.247754	0.146132	-1.69541	0.0899983	0.45214	Ube2b
37.7805	-0.357686	0.211093	-1.69445	0.0901802	0.452254	Gpx8
48.4219	-0.344883	0.203516	-1.69463	0.0901461	0.452254	Hyou1
47.6295	0.303736	0.179301	1.694	0.0902652	0.452254	Otud4
393.341	-0.16463	0.0971817	-1.69405	0.0902563	0.452254	Rps15
49.7315	0.299751	0.176895	1.69451	0.0901678	0.452254	Usp34
45.3752	0.316809	0.187193	1.69242	0.0905657	0.453514	Urod
120.468	-0.477127	0.282015	-1.69185	0.0906748	0.453815	Igfbp7
47.1385	-0.31171	0.184295	-1.69137	0.0907671	0.453853	Lmbr1
34.5701	-0.427631	0.252842	-1.6913	0.0907804	0.453853	Ptpn14
40.1001	0.334623	0.197891	1.69094	0.0908478	0.453945	Slc44a1
77.3015	0.247871	0.14663	1.69046	0.0909402	0.454162	Scand1
27.9407	-0.443804	0.262636	-1.68981	0.0910645	0.454292	Acer3
174.65	0.179502	0.106221	1.68989	0.0910497	0.454292	Polr2m
25.1253	-0.422505	0.25011	-1.68928	0.0911665	0.454556	Ebf3
36.3153	0.334629	0.198123	1.689	0.0912202	0.454579	Ccdc136
366.06	-0.165746	0.098182	-1.68815	0.0913827	0.455144	Rps6
36.9124	0.347977	0.206212	1.68747	0.0915133	0.455304	Cdca8
45.7309	-0.319802	0.18951	-1.68752	0.0915035	0.455304	Elovl5
38.8163	-0.363546	0.215781	-1.68479	0.0920291	0.457625	Hacd2
38.49	-0.334712	0.199014	-1.68185	0.0925987	0.46021	Msrb1
41.5515	-0.343603	0.204399	-1.68104	0.0927546	0.460737	Spg7
263.87	0.155796	0.0927171	1.68033	0.0928925	0.460928	Hnrnpu
78.9947	-0.31196	0.185642	-1.68044	0.0928713	0.460928	Itgb1bp2
32.029	0.350899	0.208878	1.67992	0.0929724	0.461077	Tbl3
40.8786	0.313182	0.186496	1.6793	0.0930938	0.461432	Zfp651
40.6775	0.327327	0.195143	1.67737	0.0934694	0.462551	Clpb
108.863	-0.215509	0.128475	-1.67743	0.093458	0.462551	Mgrn1
541.191	-0.181766	0.108355	-1.67751	0.0934419	0.462551	Rps19
33.0575	0.347489	0.207318	1.67611	0.0937158	0.463523	Smg9
28.8389	-0.388341	0.231767	-1.67556	0.0938235	0.463808	Camk2b
33.8921	0.324151	0.193489	1.6753	0.0938758	0.463819	Usp20
47.0934	-0.310634	0.185464	-1.6749	0.0939541	0.463958	Timm10
54.8318	0.302812	0.18083	1.67457	0.0940188	0.46403	Pmp22
334.053	-0.158818	0.0948796	-1.67389	0.0941525	0.464442	Rpl18
26.6108	0.387904	0.231821	1.67329	0.0942699	0.464774	Pex26
59.3709	0.272088	0.162662	1.67272	0.094382	0.465048	Clasp1
26.7673	-0.457052	0.273317	-1.67224	0.0944763	0.465048	Kcnh7
47.879	0.302442	0.180841	1.67242	0.0944415	0.465048	Paxbp1
38.4036	0.331655	0.198489	1.6709	0.0947416	0.466106	Zfp516
144.051	0.199898	0.119762	1.66913	0.0950925	0.467584	Irf2bp2
52.6854	0.279004	0.167217	1.66851	0.0952142	0.467826	Tab2
39.935	0.308321	0.184815	1.66827	0.0952618	0.467826	Tfam
34.0541	-0.38334	0.22984	-1.66786	0.0953437	0.467826	Zfp146
39.8447	-0.359677	0.215637	-1.66798	0.0953197	0.467826	Tmed3
25.738	0.38257	0.229418	1.66757	0.0954012	0.46786	Tecpr2
44.4083	0.370906	0.222618	1.66611	0.0956917	0.468164	Dmac2
57.6378	-0.327653	0.196733	-1.66547	0.0958196	0.468164	Gm52481
30.2951	-0.395465	0.237379	-1.66596	0.0957213	0.468164	Gnl3
26.6828	-0.435728	0.261693	-1.66504	0.0959054	0.468164	Kazn
61.4062	0.288692	0.17337	1.66518	0.0958767	0.468164	Mllt1
35.5367	0.351136	0.210675	1.66672	0.0955698	0.468164	Nuf2
28.5074	0.368834	0.221506	1.66512	0.0958891	0.468164	Pik3cb
29.4259	0.368967	0.22137	1.66674	0.0955657	0.468164	Rhno1
44.9117	-0.319628	0.191972	-1.66497	0.0959183	0.468164	Timm8a1
27.7208	0.367764	0.221009	1.66403	0.0961073	0.468346	Dph6
25.9456	0.407829	0.245057	1.66422	0.096068	0.468346	Fam118a
53.7009	0.298055	0.179071	1.66445	0.096022	0.468346	Pard3
42.1673	0.310966	0.187073	1.66227	0.0964585	0.46978	Armc1
1159.74	0.217801	0.131044	1.66205	0.0965031	0.46978	Tmsb4x
35.5096	0.351313	0.211479	1.66122	0.0966699	0.470345	Sestd1
45.0698	0.309326	0.186343	1.65998	0.0969175	0.471302	Prkcsh
26.3547	-0.419526	0.25289	-1.65893	0.0971306	0.47137	Adck1
28.7981	0.36526	0.220092	1.65958	0.096999	0.47137	Cldn12
80.39	-0.448213	0.270129	-1.65925	0.0970649	0.47137	Col2a1
50.9782	-0.299412	0.180515	-1.65865	0.097186	0.47137	Ddit4
28.841	-0.417553	0.251713	-1.65885	0.0971467	0.47137	Ttc37
27.0168	0.386391	0.23303	1.65812	0.0972938	0.471646	Pcdhga10
48.9054	-0.318929	0.192458	-1.65713	0.0974926	0.472362	Cdon
27.7314	-0.382976	0.231156	-1.65678	0.0975633	0.472457	Pde9a
38.2087	-0.36059	0.217713	-1.65626	0.0976685	0.472473	Slc50a1
91.9572	0.240639	0.145282	1.65636	0.0976481	0.472473	Vamp2
34.5267	-0.546064	0.329797	-1.65576	0.0977709	0.472721	Grhpr
89.8627	0.243606	0.147331	1.65347	0.0982357	0.474473	Pbrm1
25.782	-0.444515	0.268826	-1.65354	0.098221	0.474473	Sdf2l1
43.9846	-0.335029	0.202746	-1.65245	0.098442	0.475221	Snf8
31.5857	0.358901	0.217345	1.6513	0.0986777	0.475368	Pcdhgb5
24.6569	0.38133	0.230856	1.65181	0.0985739	0.475368	Rdm1
26.2266	0.380858	0.230625	1.65142	0.0986538	0.475368	Rnf19b
37.2125	0.344602	0.208635	1.6517	0.0985956	0.475368	Vcam1
61.8497	0.265866	0.161058	1.65075	0.0987899	0.475661	Mat2b
35.6641	0.335349	0.203182	1.65048	0.0988439	0.475674	Cetn2
37.9176	-0.326705	0.198249	-1.64795	0.0993623	0.47792	Golm2
51.6462	-0.32659	0.198318	-1.6468	0.0995992	0.478811	Btg3
25.9009	-0.405417	0.246289	-1.6461	0.099743	0.479253	Ubxn7
52.9151	0.288044	0.175104	1.64499	0.0999719	0.479757	Gm2a
39.3564	-0.371607	0.225923	-1.64484	0.100003	0.479757	Oaf
33.4244	0.337131	0.204922	1.64517	0.0999352	0.479757	Pop7
37.4985	0.321354	0.195408	1.64453	0.100067	0.479815	Fam126a
33.2308	-0.370299	0.225238	-1.64403	0.100169	0.480045	Fbxo44
37.253	-0.338621	0.206	-1.64379	0.100219	0.480045	Top3b
49.2661	-0.320766	0.195214	-1.64315	0.100351	0.48043	Aldh5a1
53.1466	-0.326546	0.198767	-1.64286	0.100412	0.480474	Tie1
81.5207	-0.267193	0.162721	-1.64203	0.100585	0.480934	Hprt
50.5545	0.306479	0.186662	1.64189	0.100612	0.480934	Zc3h7b
38.9788	0.337593	0.205675	1.64139	0.100716	0.481181	Sacs
79.3554	0.265036	0.161502	1.64107	0.100782	0.481248	Tmem30a
35.0558	-0.368415	0.224545	-1.64072	0.100856	0.481331	Gtf3c3
43.9859	0.329976	0.201145	1.64049	0.100903	0.481331	Nectin2
33.3128	0.352955	0.215233	1.63987	0.101032	0.481696	Topbp1
61.0481	-0.469006	0.286209	-1.63868	0.10128	0.482116	Col18a1
118.604	0.205007	0.125225	1.6371	0.101609	0.482116	Khdrbs1
26.1899	0.376784	0.230123	1.63731	0.101565	0.482116	Mospd2
36.1132	0.327207	0.199736	1.6382	0.10138	0.482116	Nudt2
76.6533	-0.284649	0.173735	-1.63841	0.101337	0.482116	Ranbp1
61.6745	-0.317378	0.193825	-1.63745	0.101536	0.482116	Sipa1l3
37.6891	0.345747	0.211214	1.63695	0.101641	0.482116	Tfb2m
27.0747	-0.456815	0.278784	-1.6386	0.101296	0.482116	Thbs1
37.7026	-0.351562	0.21469	-1.63753	0.101519	0.482116	Wtip
586.085	-0.158074	0.0965599	-1.63705	0.101619	0.482116	Rps4x
37.7107	-0.348084	0.213055	-1.63378	0.102306	0.485022	Mogs
62.3463	-0.296585	0.181647	-1.63276	0.10252	0.485792	Afdn
25.6163	-0.399838	0.24501	-1.63192	0.102696	0.485986	Meak7
28.4773	-0.387477	0.2374	-1.63217	0.102644	0.485986	Olfr1153
58.9388	0.271542	0.166405	1.63181	0.102719	0.485986	Zfp148
57.8744	-0.362802	0.222519	-1.63043	0.10301	0.487115	Klf6
176.424	-0.238611	0.146371	-1.63018	0.103064	0.487121	Palld
61.0437	-0.298437	0.183138	-1.62957	0.103191	0.487214	Coro1b
28.7104	-0.404657	0.248356	-1.62934	0.103242	0.487214	Niban1
111.42	0.305084	0.18721	1.62964	0.103178	0.487214	Fam162a
27.1812	0.388239	0.238349	1.62887	0.10334	0.487432	Olfr1089
31.7793	0.357112	0.219362	1.62795	0.103535	0.4881	Pgm3
33.4375	0.362731	0.222887	1.62742	0.103648	0.48827	Agtpbp1
67.607	0.457539	0.281467	1.62555	0.104046	0.48827	Btbd35f1
75.5767	0.262194	0.161295	1.62555	0.104045	0.48827	Itgb5
32.9861	-0.442975	0.27243	-1.62601	0.103947	0.48827	Lyve1
29.2927	0.357104	0.219517	1.62677	0.103787	0.48827	Nabp1
44.0356	-0.299809	0.184384	-1.62601	0.103948	0.48827	Patl1
25.2901	-0.403132	0.247893	-1.62623	0.1039	0.48827	Prrg1
99.73	-0.441583	0.271466	-1.62666	0.10381	0.48827	Tagln
33.0636	0.346147	0.212855	1.62621	0.103905	0.48827	Tvp23b
29.8718	0.371113	0.228476	1.6243	0.104311	0.488605	Ascc1
46.5996	-0.317293	0.195309	-1.62457	0.104255	0.488605	Pi4k2a
24.6122	0.380869	0.234415	1.62476	0.104213	0.488605	Rnase2a
37.2729	0.325781	0.200576	1.62422	0.104328	0.488605	Zfp219
37.4142	0.363191	0.223734	1.62331	0.104522	0.488724	Fat4
39.0134	0.365875	0.225364	1.62349	0.104485	0.488724	Mcm3
67.0079	-0.26912	0.165804	-1.62312	0.104564	0.488724	Smim14
37.4837	0.302929	0.18656	1.62376	0.104426	0.488724	Sufu
51.3563	0.29971	0.184757	1.62219	0.104763	0.489158	2510009E07Rik
65.2691	-0.329497	0.203091	-1.62241	0.104715	0.489158	Colgalt1
27.2643	0.36809	0.227027	1.62135	0.104943	0.489373	Aftph
148.678	0.205728	0.126915	1.62099	0.105021	0.489373	Arpc2
51.4728	-0.305913	0.188703	-1.62114	0.104989	0.489373	Cxxc5
48.6687	0.282245	0.17411	1.62107	0.105003	0.489373	Dhx30
43.4915	-0.324248	0.200078	-1.62061	0.105101	0.489503	Slc12a7
45.8916	0.282712	0.174548	1.61968	0.1053	0.489721	Map1a
186.929	-0.209566	0.129356	-1.62007	0.105217	0.489721	Myo18b
39.245	-0.33554	0.207168	-1.61965	0.105307	0.489721	Olfml3
27.8488	0.358972	0.22188	1.61787	0.105692	0.490153	Asb3
47.8091	-0.334181	0.206572	-1.61775	0.105717	0.490153	Ctnnal1
27.6547	-0.412866	0.255045	-1.6188	0.105491	0.490153	Galm
35.4693	0.33074	0.204383	1.61824	0.105611	0.490153	Rab3ip
38.5705	0.31056	0.191966	1.61779	0.105708	0.490153	Rnf139
332.649	-0.189089	0.11686	-1.61809	0.105644	0.490153	Rpl9
39.5661	-0.356838	0.220671	-1.61706	0.105865	0.49059	Mgat2
[truncated: 11,815 more rows]

## Sheet: Supplementary data 3
Supplementary data 3: NanoString GeoMx E17.5 delB/delB HCN4-high vs delB/delB HCN4-low
baseMean	log2FoldChange	lfcSE	stat	pvalue	padj	gene
444.044	1.86158	0.113614	16.385	2.4462e-60	1.60984e-56	Hcn4
152.218	-1.41935	0.127692	-11.1154	1.05564e-28	3.47358e-25	Gja1
1360.49	1.05779	0.0973996	10.8603	1.78201e-27	3.90914e-24	Igfbp5
295.572	-1.14684	0.11169	-10.2681	9.81668e-25	1.61509e-21	Smpx
46.9679	-1.56833	0.162679	-9.64064	5.38487e-22	7.08757e-19	Fndc5
423.076	1.51896	0.174055	8.72693	2.61673e-18	2.87011e-15	Pln
42.3074	1.61701	0.196347	8.23547	1.7885e-16	1.68144e-13	Tbx3
154.454	1.04016	0.127629	8.14993	3.64134e-16	2.99546e-13	Smoc2
50.9134	-1.25015	0.15715	-7.95517	1.78888e-15	1.30807e-12	Camk1d
257.713	0.761244	0.0967718	7.86638	3.65048e-15	2.40238e-12	Furin
141.755	-0.904074	0.119546	-7.56254	3.95272e-14	2.36481e-11	Epha4
43.7697	1.27763	0.169984	7.51617	5.64052e-14	3.09336e-11	Sstr4
62.2364	1.26941	0.173917	7.29893	2.90066e-13	1.4684e-10	Cited1
209.365	-1.15937	0.164644	-7.04163	1.9e-12	8.33594e-10	Aldh1b1
36.0171	1.33672	0.189588	7.05064	1.78092e-12	8.33594e-10	Hcn1
107.033	0.748819	0.109775	6.8214	9.01548e-12	3.70818e-09	Rgs6
57.9625	-1.11421	0.169285	-6.58187	4.64562e-11	1.7984e-08	Abcc8
271.344	-0.55087	0.085097	-6.47344	9.57962e-11	3.50242e-08	Tbx20
141.572	-1.26791	0.198047	-6.40204	1.5331e-10	5.31016e-08	Dkk3
166.789	-0.863419	0.136295	-6.33492	2.37469e-10	7.81391e-08	Fgf12
155.155	-0.629799	0.102414	-6.14954	7.77081e-10	2.32453e-07	Pdlim5
51.275	1.01958	0.165647	6.15513	7.50156e-10	2.32453e-07	Tenm4
155.562	0.728289	0.120869	6.02542	1.68669e-09	4.82613e-07	Cxcl12
161.624	-0.70963	0.118586	-5.98411	2.17583e-09	5.9663e-07	Fbln1
1012.94	-0.751826	0.12652	-5.94236	2.80945e-09	7.3956e-07	Hspb7
57.746	0.985276	0.166525	5.91668	3.28509e-09	8.31506e-07	Uchl1
82.8318	-0.679385	0.115304	-5.89212	3.81283e-09	9.29341e-07	Adamts19
140.136	-0.824144	0.143058	-5.7609	8.36684e-09	1.96651e-06	Fhl1
186.95	-0.483719	0.0841576	-5.74777	9.04278e-09	2.05209e-06	Jpt1
44.7121	-0.991054	0.173994	-5.6959	1.2272e-08	2.69206e-06	Slc17a7
271.825	-0.590591	0.104208	-5.66743	1.44958e-08	3.07732e-06	Ryr2
51.23	0.856119	0.151558	5.64879	1.61582e-08	3.32302e-06	Prps2
175.209	-0.759107	0.137099	-5.53693	3.07814e-08	6.13856e-06	Myom2
98.3487	1.30537	0.241877	5.39685	6.78219e-08	1.30859e-05	Lbh
47.0781	0.79844	0.148073	5.39221	6.95952e-08	1.30859e-05	Raph1
183.559	-0.460524	0.0857418	-5.37106	7.82761e-08	1.39226e-05	Peg3
177.733	0.508026	0.0945681	5.37207	7.78379e-08	1.39226e-05	Ywhah
119.768	-0.742238	0.140237	-5.29275	1.20489e-07	2.08669e-05	Myzap
59.8068	0.729878	0.138244	5.27964	1.29441e-07	2.18424e-05	Cpne5
52.5818	-0.787472	0.149471	-5.2684	1.37615e-07	2.26411e-05	Olfm1
41.6848	-0.851061	0.162452	-5.23884	1.61586e-07	2.5319e-05	Acp6
60.8376	0.752733	0.143589	5.24229	1.58596e-07	2.5319e-05	Lrrn2
68.3145	1.78263	0.344341	5.17692	2.25575e-07	3.45235e-05	A630076J17Rik
65.3876	1.21907	0.235727	5.17152	2.32201e-07	3.47299e-05	Cacna1g
91.9342	0.698395	0.135679	5.1474	2.64116e-07	3.86254e-05	Smad6
68.8817	0.726877	0.142873	5.08756	3.62692e-07	5.07846e-05	Inpp4a
356.716	1.13123	0.222288	5.089	3.59948e-07	5.07846e-05	Myh7
117.252	-1.07357	0.211749	-5.07003	3.9775e-07	5.45332e-05	Tnnt1
1717.66	-0.491226	0.0983266	-4.99586	5.85736e-07	7.70946e-05	Atp5a1
180.83	-0.451234	0.090313	-4.99634	5.84299e-07	7.70946e-05	Clic4
62.0069	0.73804	0.148813	4.95952	7.06693e-07	9.11912e-05	Cdh11
55.9254	-0.775956	0.157095	-4.9394	7.83634e-07	9.91749e-05	Erbb4
49.1504	-0.801914	0.165283	-4.85175	1.22374e-06	0.000151952	Slc6a6
75.1053	-1.23732	0.255787	-4.8373	1.31613e-06	0.000160398	Scn5a
37.9171	-0.780383	0.161593	-4.8293	1.37011e-06	0.000163939	Adgrd1
185.286	-0.669777	0.140188	-4.77769	1.77321e-06	0.000208383	Fbxl22
41.7851	0.872033	0.184861	4.71723	2.39074e-06	0.000276026	Cnst
195.879	-0.496177	0.105553	-4.70074	2.59221e-06	0.000294126	Ctsd
41.1254	0.738874	0.159153	4.64254	3.44156e-06	0.00038388	Mfsd6
213.462	0.449384	0.0970846	4.62879	3.6781e-06	0.000403427	Bcam
35.8673	0.809878	0.175176	4.62322	3.77837e-06	0.00040763	Dpy19l1
114.622	-0.54619	0.118385	-4.61368	3.95596e-06	0.000419906	Cavin2
251.139	0.530633	0.116176	4.56749	4.93602e-06	0.000515619	Vsnl1
50.998	0.729817	0.160063	4.55955	5.12632e-06	0.00052713	Gria1
100.754	0.623383	0.136886	4.55404	5.26246e-06	0.000527921	Ccnd2
40.0818	0.791868	0.173931	4.55277	5.29445e-06	0.000527921	Sbf2
229.93	-0.443338	0.0978584	-4.5304	5.88711e-06	0.000578255	Idh3a
168.242	0.587753	0.130183	4.51482	6.33705e-06	0.000613296	Kcng2
153.686	0.427291	0.0947404	4.51012	6.47905e-06	0.000617951	Zyx
162.874	-0.477929	0.106355	-4.49372	6.99897e-06	0.000658003	Cox7a1
104.687	-0.581986	0.129917	-4.47968	7.47558e-06	0.000692913	Ednra
47.9421	-0.680875	0.153375	-4.43928	9.02588e-06	0.000824991	Agpat5
53.0343	0.636526	0.144666	4.39998	1.08259e-05	0.000975966	Atp1b2
98.3433	-0.657189	0.149636	-4.39192	1.12353e-05	0.000999182	Spock2
39.7465	0.752728	0.172947	4.35237	1.34673e-05	0.00118171	Bmp4
77.5463	0.569354	0.131606	4.32621	1.51694e-05	0.00131355	Adora1
75.0078	-0.598596	0.138734	-4.31471	1.59813e-05	0.00136588	Zeb2
70.4673	-0.909883	0.211582	-4.30037	1.7051e-05	0.00143862	Gipr
38.5415	-0.738009	0.171768	-4.29655	1.73478e-05	0.00144514	Me1
58.6634	0.546679	0.12804	4.26959	1.95832e-05	0.00161096	Unc5b
253.997	-0.393553	0.0932828	-4.21892	2.45471e-05	0.00199438	Arhgap31
107.801	0.560912	0.133043	4.21602	2.48652e-05	0.00199559	Gde1
84.969	0.881892	0.21064	4.18672	2.83015e-05	0.002244	Thbd
47.1964	-0.617907	0.150115	-4.11623	3.85117e-05	0.00301721	Prss23
112.26	0.499936	0.121781	4.1052	4.03964e-05	0.00312763	Dpysl3
126.716	-0.593324	0.145595	-4.07517	4.59803e-05	0.00351856	Slit3
204.872	-0.935827	0.230205	-4.06519	4.79934e-05	0.0036304	Dlk1
99.698	-0.813294	0.200814	-4.04999	5.12197e-05	0.00383042	Lta4h
61.6786	0.561234	0.139082	4.03528	5.45369e-05	0.00403266	Cmya5
46.8949	-0.619354	0.154587	-4.00651	6.16235e-05	0.00450605	Pdzd8
45.8693	-0.628131	0.157087	-3.99861	6.37166e-05	0.00455782	Acsl1
79.7205	0.54462	0.136154	4.00003	6.33333e-05	0.00455782	Qsox1
34.3633	-0.728991	0.183219	-3.9788	6.92649e-05	0.00490142	Pdxp
44.8406	0.685423	0.172763	3.96742	7.26538e-05	0.00508654	Adam33
76.2357	-0.508859	0.128356	-3.96443	7.35726e-05	0.00509664	Flot1
44.3481	-0.586647	0.148201	-3.95846	7.54352e-05	0.00511793	Abca8a
81.8719	-0.54582	0.13781	-3.96069	7.47347e-05	0.00511793	Fhod3
159.682	0.448594	0.113474	3.95326	7.70946e-05	0.00516172	Cacna2d2
320.535	-0.347545	0.0879516	-3.95154	7.76494e-05	0.00516172	Ybx1
56.0877	-0.525769	0.133744	-3.93117	8.45329e-05	0.00556311	Osr1
43.7522	-0.729242	0.186592	-3.90822	9.29798e-05	0.00605841	Pcgf5
43.3259	0.724594	0.185949	3.89674	9.74957e-05	0.00629039	Igsf9b
52.7715	0.532647	0.136809	3.89337	9.88599e-05	0.00631648	Hlf
118.082	-0.450363	0.116246	-3.87421	0.000106972	0.00676908	Crat
38.4938	-0.652671	0.169228	-3.85677	0.000114897	0.00720134	Abcb8
31.7148	-0.690016	0.17923	-3.84989	0.000118171	0.00733661	Fstl4
159.714	0.388099	0.101087	3.83927	0.000123402	0.00758983	Nptn
44.8029	0.600091	0.156408	3.83671	0.000124695	0.00759833	Inf2
35.7262	-0.834064	0.217712	-3.83105	0.000127597	0.00770384	Tmem163
77.5021	-0.551506	0.144393	-3.81947	0.000133739	0.00800126	Iqsec1
458.677	-0.395018	0.103621	-3.81213	0.000137776	0.00816848	Fabp3
38.9596	0.747682	0.198315	3.77018	0.000163129	0.00933525	Efnb3
95.4438	-0.497056	0.131825	-3.77057	0.000162873	0.00933525	Gm52520
118.342	-0.481377	0.127543	-3.77425	0.000160491	0.00933525	Perp
42.829	0.67981	0.180153	3.77351	0.000160965	0.00933525	S1pr3
89.8308	-1.01445	0.269628	-3.76239	0.000168294	0.00954779	Gja5
37.421	-0.619167	0.165844	-3.73343	0.000188891	0.0106247	Dsc2
42.8268	0.670036	0.179925	3.72398	0.000196106	0.0108576	Mdga1
218.617	-0.329644	0.0885261	-3.72369	0.000196331	0.0108576	Ndufa11
45.8727	0.999605	0.268748	3.71949	0.000199623	0.0109477	Bmp2
38.8824	-1.00992	0.272331	-3.70844	0.000208543	0.0112494	Adamts8
186.282	-0.426256	0.11492	-3.70916	0.000207949	0.0112494	Dsp
86.1412	0.573964	0.155295	3.69597	0.00021905	0.0117201	Ezr
36.6379	-0.641541	0.173852	-3.69016	0.00022411	0.0118941	Sult1a1
46.5954	0.67185	0.182868	3.67396	0.000238821	0.0125735	Csdc2
42.4278	-0.927644	0.253348	-3.66154	0.000250699	0.0130941	Adcy1
71.5117	-0.513175	0.140327	-3.657	0.000255188	0.0132236	Prkg1
57.58	-0.515482	0.141988	-3.63047	0.000282908	0.0145455	Myh8
33.9403	-0.613268	0.169237	-3.62373	0.000290387	0.0147225	Cyp2d22
41.9399	-0.65316	0.180265	-3.62334	0.000290825	0.0147225	Ppp1r1b
54.6504	-0.559705	0.154786	-3.61599	0.000299199	0.0150307	Bag2
34.0319	-0.623608	0.172635	-3.61229	0.000303503	0.0151315	Mnat1
36.345	-0.608585	0.16897	-3.60173	0.000316112	0.0155249	Rmnd1
177.855	0.323855	0.0898965	3.60254	0.000315126	0.0155249	Sptan1
44.3441	0.686666	0.190926	3.5965	0.00032253	0.0157228	Tuba4a
48.8229	0.525275	0.146199	3.59289	0.000327034	0.0158251	Enpp1
1159.74	0.381755	0.106938	3.56988	0.000357139	0.0171557	Tmsb4x
58.9995	0.619501	0.173797	3.5645	0.000364546	0.0173846	Pcdh17
37.5677	0.655889	0.184123	3.56222	0.000367726	0.0174101	Rps6ka2
159.437	0.32693	0.0918919	3.55777	0.000374018	0.0175815	Adcy5
55.755	-0.494527	0.139307	-3.54991	0.000385356	0.017986	Ppp1r1a
81.8674	-0.530851	0.150384	-3.52998	0.000415594	0.0192607	Ckb
131.99	-0.52007	0.147418	-3.52786	0.00041893	0.0192796	Plagl1
60.5239	-0.470846	0.133836	-3.51808	0.000434674	0.0198652	Pdcd4
51.1332	-0.551553	0.157103	-3.51077	0.000446815	0.0202655	Abcc5
246.175	-0.384247	0.1095	-3.50912	0.000449592	0.0202655	Hk1
89.9246	0.430184	0.122672	3.50678	0.000453568	0.0203056	Arglu1
44.1243	-0.524332	0.14995	-3.49672	0.000471016	0.0209443	Arap1
164.712	0.323513	0.0928477	3.48434	0.000493356	0.0215018	Azin1
100.474	-0.478941	0.137435	-3.48485	0.00049242	0.0215018	Pcdh7
48.9332	0.513168	0.147243	3.48518	0.000491805	0.0215018	Pde1a
134.003	-0.409166	0.11763	-3.47841	0.000504398	0.0218384	Oxct1
273.261	0.285292	0.0821202	3.47407	0.000512624	0.0219063	Cavin1
52.728	0.551402	0.158667	3.4752	0.000510464	0.0219063	Kpna6
93.773	-0.485198	0.139918	-3.46774	0.00052485	0.0221413	Actn1
47.6791	-0.519803	0.149861	-3.46858	0.000523221	0.0221413	Clip4
218.019	-0.3493	0.100828	-3.46432	0.000531568	0.0222597	Cs
5022.1	-0.476783	0.137684	-3.46288	0.000534423	0.0222597	Myl4
160.686	0.344653	0.0996149	3.45985	0.000540472	0.0223701	Eid1
80.7853	0.484526	0.140245	3.45484	0.000550615	0.0225068	Adam10
126.534	0.452837	0.131061	3.45516	0.000549966	0.0225068	Ccng1
32.5664	0.629431	0.183036	3.43885	0.000584201	0.0237323	Esrrg
49.315	-0.558692	0.162705	-3.43376	0.000595262	0.0240332	Mypn
69.5404	0.4503	0.131338	3.42856	0.000606797	0.0243496	Adamtsl5
63.5484	0.499083	0.145886	3.42104	0.000623826	0.0248385	Bmp7
50.9709	-0.490204	0.14334	-3.41986	0.000626531	0.0248385	Cdh13
93.8241	-0.440504	0.129077	-3.41273	0.000643161	0.0253452	Dhrs7
46.3682	-0.541829	0.158928	-3.40927	0.00065136	0.0255155	Dhrs11
96.256	0.412392	0.121094	3.40556	0.000660293	0.0257123	Sulf2
106.21	-0.525271	0.154502	-3.39976	0.00067446	0.0261095	Nkx2-5
77.4479	-0.515107	0.15172	-3.39512	0.000685983	0.0262136	Itga6
51.6008	0.611453	0.180038	3.39623	0.000683199	0.0262136	Rgs5
46.3264	0.538592	0.158695	3.39388	0.000689097	0.0262136	Zdhhc2
63.6337	0.47647	0.14108	3.37729	0.000732027	0.0276866	Adk
98.1677	0.41743	0.123858	3.37024	0.000751026	0.0282429	Spats2l
137.363	-0.38825	0.115292	-3.36755	0.000758404	0.0283539	Gas6
59.9541	0.456379	0.135584	3.36603	0.000762595	0.0283539	Sypl
42.0185	-0.558289	0.165977	-3.36365	0.000769192	0.0284385	Ptk7
216.361	0.324357	0.0966166	3.35716	0.000787476	0.028843	Gata6
83.1057	0.421621	0.125607	3.35666	0.000788899	0.028843	Gmpr
56.2986	0.494997	0.14757	3.35432	0.000795611	0.0289277	Exoc4
35.0579	-0.715712	0.214538	-3.33607	0.000849724	0.0307255	Doc2g
120.617	-0.367882	0.110467	-3.33026	0.000867658	0.0310329	Mat2a
168.35	0.671293	0.201505	3.3314	0.000864112	0.0310329	Mt1
71.9152	0.434629	0.131009	3.31755	0.000908104	0.032304	Gsk3b
66.445	0.426725	0.128831	3.31228	0.000925373	0.0323377	Cpeb2
46.0708	0.541846	0.163636	3.31128	0.000928707	0.0323377	Nes
77.1172	-0.420549	0.12694	-3.31299	0.000923054	0.0323377	Snta1
39.2215	0.786984	0.237375	3.31536	0.000915254	0.0323377	Sox17
36.4328	-0.608406	0.183919	-3.30801	0.000939602	0.0325449	Nubp1
35.7873	0.684939	0.207956	3.29366	0.000988908	0.0340733	Gsg1l
34.0828	0.65238	0.198489	3.28673	0.00101359	0.0347419	Calca
33.0362	-0.575978	0.176247	-3.26802	0.00108301	0.036929	Ubn1
31.645	0.597215	0.183067	3.26227	0.00110525	0.0371104	Crhr2
83.3268	0.519687	0.159184	3.2647	0.00109579	0.0371104	Gsta4
35.3425	0.635509	0.19472	3.2637	0.00109967	0.0371104	S100a6
108.952	0.412698	0.126574	3.26052	0.00111207	0.0371501	Txnip
33.8632	-0.585463	0.179976	-3.253	0.00114195	0.0379553	Desi1
333.071	-0.388145	0.119646	-3.2441	0.00117821	0.0389638	Igf2r
89.5963	-0.384899	0.118947	-3.23589	0.00121263	0.0397562	Ago2
40.2748	-0.521163	0.161076	-3.23551	0.00121425	0.0397562	Foxred1
332.444	-0.483109	0.149646	-3.22836	0.00124503	0.0403624	Acaa2
39.457	0.52241	0.161763	3.22948	0.00124016	0.0403624	Ccnjl
39.99	-0.510055	0.158328	-3.2215	0.00127521	0.0404633	Ankrd33b
52.65	0.568193	0.176303	3.22282	0.00126934	0.0404633	Flnb
59.3472	0.567891	0.176076	3.22525	0.00125862	0.0404633	Magi3
64.6698	0.426306	0.13225	3.22347	0.00126646	0.0404633	Rras2
42.7243	-0.532122	0.165221	-3.22068	0.00127889	0.0404633	Wnk2
79.2123	-0.496991	0.154478	-3.21723	0.00129434	0.040523	Bex4
455.982	-0.224379	0.0697665	-3.21615	0.00129925	0.040523	Rpl18a
70.521	-0.422938	0.131469	-3.21703	0.00129527	0.040523	Stk39
88.2863	-0.426853	0.133077	-3.20756	0.00133867	0.0407045	Afap1l1
89.9795	-0.39417	0.122701	-3.21243	0.00131616	0.0407045	Btg1
78.1451	0.410766	0.127951	3.21033	0.00132584	0.0407045	Grina
36.0309	-0.548133	0.170795	-3.2093	0.00133059	0.0407045	Lmcd1
54.8647	-0.499362	0.155719	-3.20681	0.00134218	0.0407045	Mrpl4
43.4687	-0.504559	0.157094	-3.21183	0.00131894	0.0407045	Ostm1
40.6732	0.589994	0.184444	3.19876	0.00138018	0.0416649	Sord
87.8185	0.431412	0.135391	3.18641	0.00144052	0.0432881	Extl3
82.5797	-0.381641	0.119886	-3.18337	0.0014557	0.0435453	Arfgef1
42.5976	-0.509167	0.161004	-3.16245	0.00156448	0.0463776	Gadd45g
39.785	-0.496001	0.156799	-3.1633	0.00155993	0.0463776	Mgat5
102.511	-0.357418	0.113206	-3.15723	0.00159278	0.0470048	Pde4dip
36.8965	0.577953	0.184253	3.13674	0.00170836	0.0501906	Camta1
322.351	0.237029	0.0756569	3.13295	0.00173058	0.0506176	Ddx5
39.6023	0.530998	0.169748	3.12816	0.00175903	0.0509965	Lclat1
41.1048	-0.5117	0.163572	-3.12828	0.00175831	0.0509965	Scamp4
79.2731	-0.399534	0.127782	-3.12668	0.00176792	0.0510294	Txn2
78.8998	0.412919	0.1322	3.12346	0.0017874	0.0513664	Tbx18
177.956	0.345746	0.11093	3.11678	0.00182839	0.0523158	Mcam
130.984	0.326113	0.104697	3.11482	0.00184056	0.0524361	Tbca
47.0736	-0.502293	0.161488	-3.11041	0.00186831	0.0529972	Hccs
36.634	-0.510039	0.164436	-3.10174	0.00192388	0.0543392	Vps53
129.225	-0.363708	0.117365	-3.09895	0.0019421	0.0546196	Oat
40.2462	-0.513075	0.166251	-3.08614	0.00202775	0.0565449	Mpdz
65.4185	0.385981	0.125051	3.08659	0.0020247	0.0565449	Pbx1
38.124	-0.473685	0.154249	-3.07091	0.0021341	0.0590106	Adra1b
33.1694	0.53352	0.17373	3.07097	0.00213362	0.0590106	Plppr1
43.851	0.479082	0.156177	3.06755	0.0021582	0.0594272	Gpx7
36.7854	0.518047	0.168991	3.06553	0.00217287	0.0595819	Angel2
44.221	-0.496953	0.162829	-3.052	0.00227323	0.0620752	Zfp655
44.5417	-0.459137	0.150508	-3.05058	0.00228397	0.0621108	Nuak1
52.6215	-0.529465	0.17368	-3.04851	0.00229982	0.0622843	Cpox
65.9419	-0.406823	0.133764	-3.04136	0.00235514	0.0633042	Hacd1
128.19	-0.35159	0.115611	-3.04116	0.00235671	0.0633042	Nebl
73.1895	0.395714	0.130241	3.03833	0.0023789	0.0636403	Mprip
83.8355	0.467966	0.154186	3.03508	0.0024047	0.0640701	Cd93
33.0693	-0.540578	0.178439	-3.02948	0.00244979	0.0650084	Mtx3
49.1192	0.452651	0.149598	3.02578	0.00247992	0.0655437	Tpp1
82.8987	-0.390693	0.129277	-3.02213	0.00251001	0.0660735	F11r
37.4142	0.549484	0.182115	3.01724	0.00255088	0.0668819	Fat4
89.6912	-0.367587	0.122142	-3.00951	0.00261668	0.0683348	Cdh2
51.1885	0.729321	0.242456	3.00806	0.0026292	0.0683904	Efnb2
33.7456	-0.550346	0.183374	-3.00122	0.00268901	0.0689467	Arhgef10l
32.5745	-0.55097	0.18347	-3.00305	0.00267286	0.0689467	Ddx18
64.3997	0.39773	0.132463	3.00258	0.00267699	0.0689467	Pbx2
50.5545	0.456225	0.152033	3.00082	0.00269249	0.0689467	Zc3h7b
78.0395	0.390338	0.130322	2.99519	0.00274274	0.0699611	Parvb
1038.14	-0.580685	0.194197	-2.99018	0.00278811	0.0708438	Ckm
53.8076	0.489734	0.1639	2.988	0.00280806	0.0710763	Pcm1
54.7982	-0.426946	0.143139	-2.98273	0.00285688	0.0720349	Ppp1r13l
34.3843	0.530026	0.17782	2.98069	0.00287602	0.0722408	Sertad2
47.7238	-0.482958	0.162802	-2.96653	0.00301183	0.0753645	Kpna2
66.8271	0.467801	0.157774	2.96501	0.00302675	0.075451	Ttyh3
53.4785	-0.458175	0.15466	-2.96247	0.00305178	0.0757878	Epm2aip1
42.4271	0.560783	0.190535	2.94319	0.00324844	0.0800673	Esam
38.7949	0.498039	0.169176	2.94391	0.00324093	0.0800673	Usp8
266.294	0.24204	0.082382	2.93802	0.00330318	0.0808113	Eif4g2
32.9842	-0.513269	0.174641	-2.939	0.00329272	0.0808113	Rel
35.0408	0.544145	0.185309	2.93643	0.00332019	0.0809265	Cdo1
50.9571	0.440203	0.149985	2.93497	0.00333575	0.0810057	Limk2
31.9197	-0.573197	0.195679	-2.92927	0.00339763	0.0822051	Clca3a1
37.7194	0.486028	0.16613	2.92559	0.00343805	0.0828784	Rps6ka3
52.116	-0.642546	0.220492	-2.91414	0.00356669	0.0856656	Capn6
53.4736	-0.429677	0.147588	-2.91132	0.00359904	0.0858161	Arrdc3
48.5252	-0.703476	0.241568	-2.91212	0.00358981	0.0858161	Matn2
55.3213	0.394605	0.13565	2.909	0.00362592	0.0861451	Cdipt
49.9175	-0.472298	0.162888	-2.89952	0.00373735	0.088473	Selenbp1
36.8903	-0.498472	0.172121	-2.89606	0.00377881	0.0891339	Scgb3a1
132.639	-0.351284	0.121376	-2.89416	0.00380169	0.0893533	Cd36
31.4556	-0.517673	0.179341	-2.88653	0.00389516	0.0912124	Sdhaf2
36.9901	0.476483	0.165133	2.88545	0.00390851	0.0912124	Ypel5
74.8088	0.40046	0.139034	2.88029	0.00397304	0.0920655	Klhl23
152.502	0.301941	0.10482	2.88057	0.00396954	0.0920655	Trim55
41.7676	-0.453633	0.157579	-2.87877	0.00399235	0.0921882	Clcn5
43.9829	0.469663	0.163401	2.8743	0.00404918	0.0931736	Cr1l
43.5577	-0.445776	0.155337	-2.86973	0.00410825	0.0942034	Faap20
42.3447	-0.455385	0.158868	-2.86644	0.00415111	0.0948556	Msmo1
39.4539	0.496884	0.173547	2.86311	0.00419502	0.0955273	Kank3
144.496	-0.318641	0.11155	-2.8565	0.00428346	0.097205	Cpe
58.2698	-0.425827	0.149153	-2.85497	0.00430407	0.097337	Tmem70
60.6763	-0.431031	0.151092	-2.85278	0.00433389	0.0973424	Gbe1
52.5371	0.418975	0.146826	2.85355	0.00432342	0.0973424	Ikbip
94.1064	-0.341373	0.11977	-2.85025	0.00436855	0.0977871	Tead1
31.431	0.523677	0.184152	2.84372	0.00445906	0.0991388	Clcn7
37.7518	-0.477408	0.167831	-2.84458	0.00444704	0.0991388	Smyd2
105.346	-0.33204	0.116869	-2.84114	0.00449525	0.0996068	Prmt1
59.1418	-0.40524	0.142754	-2.83873	0.00452932	0.100025	Clint1
37.2859	0.590068	0.207972	2.83725	0.00455036	0.100154	Flt1
39.2743	0.483044	0.170455	2.83384	0.0045992	0.100165	Fzd1
35.016	-0.525695	0.185417	-2.83521	0.00457959	0.100165	Ldlr
108.863	-0.297846	0.105136	-2.83297	0.00461175	0.100165	Mgrn1
61.5098	-0.44035	0.15538	-2.83402	0.00459667	0.100165	Pdk1
75.8834	-0.379195	0.134031	-2.82916	0.00466703	0.101032	Apoo
66.479	0.3642	0.128804	2.82755	0.00469061	0.10121	Chsy1
83.2221	0.345598	0.122453	2.82229	0.00476814	0.102546	Erbin
55.0133	0.462825	0.164129	2.81989	0.00480399	0.102646	Frem2
43.2222	-0.453252	0.160714	-2.82023	0.00479891	0.102646	Idi1
38.5552	0.469867	0.166816	2.81668	0.00485232	0.103344	Gm20604
2046.74	0.395431	0.140666	2.81113	0.00493674	0.103447	Atp2a2
34.6825	-0.487296	0.173186	-2.81371	0.00489734	0.103447	Ccdc88a
38.7499	-0.46986	0.167166	-2.81074	0.00494271	0.103447	Fcf1
40.3884	0.525832	0.186992	2.81206	0.00492259	0.103447	Kif23
156.439	-0.351205	0.124752	-2.81521	0.00487447	0.103447	Nudt4
569.874	-0.215418	0.0766563	-2.81017	0.00495149	0.103447	Rps26
78.8583	0.596146	0.212907	2.80002	0.00510989	0.106418	Fbxo32
55.6632	0.41745	0.14918	2.79829	0.00513739	0.106653	Pla2g12a
150.286	0.302716	0.108338	2.79417	0.00520338	0.107684	Amfr
525.736	-0.175171	0.0629834	-2.78122	0.00541549	0.111722	Rps28
70.3128	-0.412793	0.148488	-2.77997	0.00543644	0.111804	Sorbs1
197.426	-0.480294	0.172907	-2.77776	0.00547351	0.111961	Art3
55.381	-0.406002	0.146176	-2.77749	0.00547809	0.111961	Selenoh
90.6028	0.335725	0.121045	2.77355	0.00554476	0.112972	Wdr26
122.498	-0.316451	0.114162	-2.77194	0.0055724	0.11317	Ehd4
37.7854	-0.496725	0.17926	-2.77098	0.00558886	0.11317	Pign
142.94	0.294186	0.106298	2.76756	0.00564773	0.114011	Creb3l2
54.0695	0.388135	0.140862	2.75544	0.0058614	0.117624	Sphkap
41.561	-0.4375	0.15878	-2.75538	0.00586242	0.117624	Tent5a
34.4787	0.510075	0.185187	2.75437	0.00588047	0.117627	Eid2
62.7563	-0.430296	0.156683	-2.74628	0.00602752	0.120203	Aif1l
62.9084	-0.354404	0.129371	-2.73943	0.00615457	0.122366	Dlgap4
35.5477	-0.471468	0.172167	-2.73843	0.00617334	0.12237	Osgepl1
37.7984	-0.423713	0.15489	-2.73557	0.00622729	0.123069	Adamtsl4
42.2671	-0.42676	0.156084	-2.73417	0.00625372	0.123221	Cdc42se1
37.9176	-0.443301	0.162413	-2.72946	0.00634379	0.124251	Golm2
46.5347	0.420452	0.154025	2.72976	0.00633807	0.124251	Commd3
34.9286	0.534075	0.195869	2.7267	0.00639715	0.124925	Cldn5
43.6989	0.419192	0.153938	2.72313	0.00646667	0.125909	Dlg4
62.0468	-0.352804	0.129669	-2.72081	0.00651225	0.12605	Ank
34.3976	-0.468303	0.172095	-2.72119	0.0065048	0.12605	Olfr1104
103.469	-0.401847	0.148205	-2.71143	0.00669931	0.12904	Col6a3
79.0686	0.353873	0.130576	2.71009	0.00672645	0.12904	Daam1
38.8727	-0.447005	0.164887	-2.71098	0.00670845	0.12904	Naga
43.5809	-0.446649	0.164865	-2.70917	0.00674512	0.12904	Slc22a6
171.117	0.277518	0.102705	2.7021	0.00689038	0.131059	Nfia
38.1645	-0.450924	0.16688	-2.70209	0.00689053	0.131059	Pdlim4
80.8475	0.353677	0.131137	2.697	0.00699678	0.132697	Abhd4
48.0078	0.426844	0.158512	2.69282	0.00708503	0.133601	Asb8
52.4753	0.390185	0.144889	2.69299	0.00708136	0.133601	Tnip1
32.0944	0.500742	0.186158	2.68987	0.00714791	0.133638	Dpf3
33.5724	-0.486085	0.180685	-2.69023	0.00714027	0.133638	Nrm
46.5238	0.439149	0.163156	2.6916	0.00711112	0.133638	Tmem123
34.2513	0.485096	0.180779	2.68337	0.00728836	0.135877	Gphn
226.834	0.227591	0.0849269	2.67985	0.0073656	0.136929	Fus
107.781	0.283413	0.106237	2.66774	0.00763629	0.141257	Macf1
35.872	0.472615	0.177174	2.66752	0.00764133	0.141257	Scp2
124.547	-0.317417	0.119049	-2.66628	0.00766964	0.141383	Lama4
35.9529	0.459894	0.172821	2.6611	0.0077885	0.143173	Smarcd1
36.5743	0.433419	0.163036	2.65842	0.00785078	0.143916	Tmem86a
32.902	-0.466477	0.175637	-2.65592	0.00790929	0.144586	Gne
41.2722	-0.431401	0.162639	-2.6525	0.00798977	0.145653	Wdfy3
40.8156	-0.464616	0.175756	-2.64352	0.00820487	0.149161	Syngr1
73.7392	-0.314351	0.119189	-2.63743	0.00835375	0.151449	Mef2c
187.053	0.277296	0.105263	2.63431	0.00843088	0.15201	Dynll2
297.13	-0.24787	0.0940648	-2.63509	0.00841143	0.15201	Rpl10a
36.9433	0.439354	0.166858	2.6331	0.00846086	0.152134	Prune1
36.8703	-0.447044	0.169871	-2.63168	0.00849645	0.152357	Hdgfl3
38.3595	0.460697	0.17521	2.62939	0.00855378	0.152969	Spon2
55.9944	-0.369764	0.140794	-2.62628	0.00863232	0.153955	Cdc27
59.918	0.356303	0.135806	2.62362	0.00870016	0.154745	Ipo9
49.2661	-0.418274	0.159519	-2.6221	0.00873908	0.154966	Aldh5a1
133.344	0.313358	0.119633	2.61932	0.00881053	0.154966	Ccni
85.0477	-0.565169	0.215832	-2.61855	0.00883032	0.154966	Lum
66.1454	-0.358689	0.13697	-2.61875	0.00882525	0.154966	Mcrs1
38.49	-0.425691	0.162431	-2.62074	0.00877381	0.154966	Msrb1
67.7035	-0.375499	0.143569	-2.61545	0.00891089	0.15555	Adssl1
114.101	0.28255	0.108004	2.6161	0.008894	0.15555	Sqstm1
43.392	-0.489202	0.187146	-2.61401	0.00894855	0.155795	Itih5
34.6904	-0.441884	0.169286	-2.61029	0.00904668	0.157088	Tcf7l2
36.3392	-0.449577	0.17273	-2.60277	0.00924732	0.160149	Arhgef3
83.1634	0.319517	0.122829	2.60131	0.00928698	0.160414	Pde3a
50.107	0.391652	0.150656	2.59965	0.0093319	0.160768	Kmt2a
81.8212	-0.338755	0.130371	-2.59839	0.00936618	0.160937	Aifm1
762.704	-0.587028	0.226022	-2.59722	0.00939819	0.161066	Fabp5
497.325	0.194786	0.0753071	2.58655	0.00969425	0.165709	H3f3a
39.1408	0.436771	0.168936	2.58542	0.00972611	0.165823	Ncoa2
69.7261	-0.395808	0.153162	-2.58424	0.00975936	0.165959	Nav2
31.984	0.449444	0.174072	2.58194	0.00982477	0.166641	Stard3nl
38.7445	-0.449322	0.174977	-2.56789	0.010232	0.171885	Cdkn1a
45.5746	-0.393324	0.153183	-2.56767	0.0102384	0.171885	Leprot
50.7826	-0.368646	0.143533	-2.56836	0.0102181	0.171885	Nsmaf
150.973	-0.285834	0.111254	-2.56921	0.0101929	0.171885	Uqcrfs1
51.3992	0.415725	0.162032	2.5657	0.0102968	0.172425	Garem1
38.5347	0.637766	0.248793	2.56344	0.0103641	0.173112	Myl3
5399.76	0.30264	0.118303	2.55818	0.0105221	0.175306	Ubb
68.7483	-0.353253	0.138191	-2.55626	0.0105804	0.175389	Anapc10
1109.99	-0.374541	0.146495	-2.55668	0.0105678	0.175389	Pam
35.6576	0.42043	0.164681	2.553	0.01068	0.176595	Ephb3
73.8644	0.316774	0.124129	2.55197	0.0107115	0.176673	Agfg1
35.0475	0.467656	0.183327	2.55094	0.0107433	0.176754	Jazf1
256.767	-0.284093	0.111557	-2.54661	0.0108775	0.178516	Acadl
45.3917	0.395448	0.155342	2.54566	0.0109072	0.178559	Emc8
39.3613	-0.440477	0.173372	-2.54065	0.0110646	0.180238	Bak1
46.7883	0.395286	0.155569	2.5409	0.0110568	0.180238	Pip4k2c
71.8137	0.333297	0.131344	2.53759	0.0111618	0.180925	Chchd7
39.6156	-0.466546	0.183804	-2.53828	0.01114	0.180925	Pdzd2
41.4337	0.572892	0.226042	2.53445	0.0112624	0.182108	Depp1
42.3545	-0.42341	0.167141	-2.53325	0.0113012	0.182287	Vmn2r46
126.704	0.25427	0.100431	2.53179	0.0113482	0.182598	Hsbp1
47.8821	-0.375339	0.148566	-2.52642	0.0115232	0.184961	Slc38a1
62.1178	0.604121	0.23924	2.52517	0.0115643	0.185169	Epas1
54.5566	0.379688	0.150531	2.52232	0.0116584	0.186224	Pcyox1
45.6913	-0.37232	0.147668	-2.52134	0.011691	0.186291	Psmd7
53.5572	-0.337814	0.134259	-2.51614	0.0118647	0.188196	Cltb
47.3925	-0.382149	0.151884	-2.51605	0.0118677	0.188196	Denr
32.8969	0.438618	0.174478	2.51389	0.0119408	0.188343	Klc4
33.5141	0.472118	0.187825	2.51361	0.0119503	0.188343	Meox1
53.3283	0.338958	0.134914	2.5124	0.0119914	0.188343	Zeb1
1205.08	0.27246	0.108437	2.51261	0.0119843	0.188343	Gpx3
33.599	0.41606	0.165916	2.50765	0.0121537	0.188926	Alg1
48.7837	0.366856	0.146233	2.50871	0.0121172	0.188926	Cdc42se2
74.6857	0.350676	0.139786	2.50866	0.0121191	0.188926	Rcan2
553.263	-0.197504	0.0787775	-2.50712	0.0121721	0.188926	Rpl23
36.0054	0.443551	0.176751	2.50947	0.0120913	0.188926	Ulk2
52.9826	-0.355536	0.141953	-2.50461	0.0122586	0.189376	Mrps35
77.3467	-0.331606	0.132368	-2.50517	0.0122392	0.189376	Plxna4
108.05	-0.32606	0.130894	-2.49103	0.0127373	0.19631	Echs1
43.0422	-0.384711	0.15483	-2.48473	0.0129648	0.199349	Tanc2
50.002	-0.359403	0.14471	-2.4836	0.013006	0.199516	Olig2
71.0489	-0.307578	0.123997	-2.48053	0.0131189	0.200314	Sik1
47.0934	-0.374627	0.150995	-2.48106	0.0130993	0.200314	Timm10
117.38	0.289564	0.116845	2.47818	0.0132053	0.201167	Cdc34
40.6036	-0.39284	0.158632	-2.47642	0.0132707	0.2016	Abcf2
34.4724	0.442383	0.178685	2.47577	0.013295	0.2016	Hars2
48.4258	-0.373822	0.151209	-2.47222	0.0134275	0.202212	Bap1
68.1506	0.37675	0.152382	2.47241	0.0134207	0.202212	Hand2
336.186	-0.172393	0.0697217	-2.47259	0.0134139	0.202212	Rpl26
70.0342	-0.360004	0.145958	-2.4665	0.0136442	0.20349	Alpk3
127.091	0.286135	0.115963	2.46747	0.0136071	0.20349	Fras1
266.433	-0.384459	0.15591	-2.4659	0.013667	0.20349	Igfbp4
42.8384	-0.371789	0.150579	-2.46906	0.0135469	0.20349	Myo9b
66.9121	-0.333654	0.13525	-2.46695	0.0136271	0.20349	Slc4a3
40.2129	0.39865	0.16186	2.46292	0.0137809	0.204723	Gas7
75.7881	0.315984	0.128472	2.45956	0.0139107	0.206186	Rnf7
155.146	-0.255045	0.103733	-2.45867	0.0139454	0.206235	Higd2a
182.749	0.250253	0.101839	2.45734	0.013997	0.206535	Nt5dc2
31.6525	0.451783	0.183964	2.45582	0.0140562	0.206943	Serf1
45.5305	-0.368006	0.150053	-2.45251	0.0141865	0.208395	Pdzd11
139.402	-0.254647	0.103961	-2.44944	0.0143078	0.209046	Anxa5
55.6508	0.363973	0.148704	2.44764	0.0143797	0.209046	Arhgap26
41.9586	0.388879	0.158982	2.44605	0.0144429	0.209046	Bcl7a
46.5643	-0.404211	0.165267	-2.4458	0.0144531	0.209046	Cnih4
44.3106	0.376481	0.153916	2.44601	0.0144447	0.209046	Itpkb
42.2125	0.383432	0.156599	2.44849	0.0143457	0.209046	Mau2
120.547	0.250621	0.102411	2.44721	0.0143968	0.209046	Prkaca
149.349	-0.222148	0.0908878	-2.4442	0.0145173	0.209514	Dld
50.6718	-0.394724	0.16168	-2.44139	0.0146309	0.210692	Kmt5a
73.9939	-0.328157	0.13459	-2.43819	0.0147611	0.212102	Trim11
49.8347	-0.381307	0.15668	-2.43367	0.0149467	0.213835	Blcap
177.231	-0.264574	0.108697	-2.43405	0.0149309	0.213835	Pgm5
72.109	0.306861	0.126221	2.43114	0.0150515	0.214868	Mrpl30
80.5842	-0.304857	0.125506	-2.42901	0.01514	0.215663	Hsd17b10
40.9296	0.40348	0.166259	2.42681	0.0152321	0.216507	Plbd2
81.3087	0.317412	0.130907	2.42472	0.0153202	0.217289	Cux1
32.5268	-0.436054	0.179903	-2.42384	0.0153575	0.217351	Pde2a
73.8656	0.5289	0.21837	2.42203	0.0154339	0.217963	Dhrs7c
243.033	0.222722	0.0920483	2.41962	0.0155365	0.218942	Gnb2
35.5877	0.428754	0.177544	2.41492	0.0157387	0.221317	Slc29a1
32.1903	0.465232	0.192821	2.41277	0.0158319	0.22168	Gas2l1
61.0952	0.350144	0.145096	2.41319	0.0158138	0.22168	Itpa
134.361	-0.275116	0.114315	-2.40664	0.0160999	0.224954	Rbm3
51.2705	-0.349834	0.145441	-2.40534	0.0161576	0.225282	Srebf1
54.4519	0.343172	0.142767	2.40372	0.0162292	0.225802	Tnks1bp1
54.4879	0.339859	0.141507	2.40171	0.0163188	0.226305	Hectd4
39.6029	-0.391401	0.163069	-2.40022	0.0163854	0.226305	Mrps10
221.37	0.214433	0.0893535	2.39983	0.0164029	0.226305	Popdc2
46.5302	-0.367969	0.153271	-2.40077	0.0163604	0.226305	Bckdhb
56.8769	-0.33305	0.139294	-2.39099	0.016803	0.23134	Pdzrn3
43.8737	-0.374561	0.156902	-2.38723	0.016976	0.232888	Mtap
33.6039	-0.426368	0.178632	-2.38685	0.0169935	0.232888	Phgr1
41.1142	-0.370848	0.155411	-2.38624	0.0170216	0.232888	Rd3
35.3535	-0.403856	0.169458	-2.38322	0.0171619	0.23432	Mms19
82.4087	-0.295113	0.123934	-2.38122	0.0172556	0.235112	Snap91
48.7772	0.367824	0.154559	2.37983	0.0173207	0.235512	Chd3
33.5296	-0.457404	0.192332	-2.3782	0.0173975	0.236018	Myo5a
112.597	-0.257659	0.108373	-2.37752	0.0174297	0.236018	Nid2
131.424	0.26069	0.10986	2.37293	0.0176475	0.238476	Chmp4b
43.8512	0.364104	0.15351	2.37186	0.0176989	0.238681	Mex3c
59.5498	0.356905	0.15057	2.37037	0.0177704	0.239155	Foxn3
215.397	-0.20482	0.0865273	-2.36712	0.0179272	0.240773	Etfb
80.376	0.282045	0.119234	2.36548	0.0180068	0.241349	Med25
39.1442	0.371809	0.157272	2.36412	0.0180731	0.241745	Gkap1
55.7863	-0.354006	0.149888	-2.36181	0.0181861	0.242764	Iah1
52.1132	-0.365487	0.155228	-2.35451	0.0185471	0.247081	Dctn1
180.673	-0.225908	0.0959931	-2.35338	0.0186038	0.247337	Got2
42.8425	-0.553097	0.235125	-2.35235	0.0186552	0.24752	Clec3b
31.6532	0.424224	0.180418	2.35133	0.0187062	0.247698	Atg3
39.7265	0.379338	0.161433	2.34982	0.0187826	0.247776	Satb1
89.0854	-0.304858	0.129742	-2.34972	0.0187875	0.247776	Ssr1
70.1846	0.382321	0.162912	2.34679	0.0189361	0.249236	Pcp4l1
121.807	0.289178	0.123463	2.34222	0.0191695	0.251805	Corin
112.14	0.250983	0.107385	2.33721	0.0194281	0.254187	Micos13
51.6308	0.348263	0.148976	2.33771	0.0194021	0.254187	Wac
97.919	-0.363237	0.155503	-2.33588	0.0194973	0.254587	Nrap
33.0156	0.411885	0.176436	2.33447	0.0195712	0.255005	Abhd10
61.3853	-0.325198	0.139344	-2.33379	0.0196069	0.255005	Lman1
32.1623	-0.41304	0.177225	-2.3306	0.0197742	0.255516	Atp13a1
35.9118	-0.407761	0.174952	-2.33071	0.0197688	0.255516	Dnajc30
39.3271	-0.382169	0.163981	-2.33057	0.019776	0.255516	Foxo4
76.2485	-0.305206	0.130985	-2.33009	0.0198014	0.255516	Rnf11
46.4492	-0.362794	0.155822	-2.32826	0.0198981	0.256262	Dip2c
170.134	0.259	0.1115	2.32286	0.0201867	0.25947	Fbn2
34.8847	0.408317	0.17598	2.32025	0.0203274	0.26077	Tjp2
51.1656	-0.328459	0.141834	-2.31581	0.0205688	0.263353	Cox15
35.0559	-0.396015	0.171133	-2.31407	0.0206639	0.264057	Lrfn4
69.493	-0.296216	0.128067	-2.31299	0.0207233	0.264302	Ecpas
41.0629	-0.386682	0.167318	-2.31105	0.0208299	0.264532	Ankrd23
40.1741	0.36421	0.157555	2.31163	0.0207978	0.264532	Commd10
501.042	-0.173768	0.0752087	-2.31047	0.0208619	0.264532	Rpl13
40.1416	-0.365343	0.158185	-2.30959	0.0209107	0.264642	Ptges3l
42.1282	0.381649	0.165382	2.30768	0.0210168	0.265474	Ntm
55.0646	0.315919	0.136943	2.30694	0.0210581	0.265485	Hs6st1
42.8377	-0.363037	0.157476	-2.30535	0.0211472	0.266099	Ubap2
47.3735	0.339489	0.147474	2.30202	0.0213341	0.267025	Gtf2a1
76.2155	0.29284	0.127245	2.30138	0.0213701	0.267025	Naa50
102.298	-0.497849	0.216348	-2.30115	0.0213831	0.267025	Ptn
35.7129	0.396267	0.172044	2.30329	0.0212623	0.267025	Scfd1
64.5413	-0.360829	0.156896	-2.2998	0.0214596	0.267473	Gab1
36.3057	-0.388271	0.168959	-2.29802	0.0215606	0.268223	Polr3e
37.4522	0.430928	0.18767	2.2962	0.0216645	0.269007	Slco3a1
52.3683	0.38934	0.169647	2.29501	0.0217328	0.269347	Xpo1
83.2842	-0.313667	0.13676	-2.29355	0.0218164	0.269871	Ergic1
71.4243	0.324785	0.141652	2.29284	0.0218571	0.269871	Ptpn11
31.7767	0.412696	0.18008	2.29174	0.0219206	0.270149	Polr3b
71.7016	0.282351	0.123291	2.29012	0.0220142	0.27043	Stx12
49.8819	0.345416	0.150842	2.28993	0.0220256	0.27043	Wdr33
31.937	0.40174	0.175698	2.28653	0.0222231	0.271841	Samd14
34.928	0.390277	0.170633	2.28723	0.0221823	0.271841	Spg20
40.8821	0.387286	0.169431	2.28579	0.0222663	0.271863	Ints6
75.3378	-0.31964	0.140457	-2.27571	0.0228634	0.275824	Edf1
156.18	0.458203	0.201117	2.27828	0.0227096	0.275824	Gpc3
62.0843	0.316525	0.13911	2.27536	0.0228841	0.275824	Itpr1
52.9145	-0.337439	0.148159	-2.27755	0.0227535	0.275824	Map2k1
33.6916	-0.376103	0.165195	-2.27673	0.0228025	0.275824	Mapk8ip1
46.4015	-0.373711	0.164161	-2.27649	0.0228166	0.275824	Nus1
117.067	-0.426189	0.187141	-2.27737	0.0227643	0.275824	Slmap
77.3047	0.290563	0.127833	2.27299	0.0230269	0.277038	Copg1
160.734	-0.263817	0.116327	-2.26789	0.0233358	0.279732	H2aw
42.1842	0.375301	0.165473	2.26804	0.0233267	0.279732	Manbal
49.3005	-0.346312	0.15283	-2.26599	0.0234518	0.280612	Mrpl50
56.9842	0.320169	0.141468	2.2632	0.0236236	0.281005	Cyth2
38.15	0.368682	0.162945	2.26262	0.0236594	0.281005	Mtmr6
54.4131	0.323721	0.143114	2.26199	0.0236982	0.281005	Psmc4
33.1456	0.40605	0.179339	2.26415	0.023565	0.281005	Smc2
82.3575	0.259901	0.114891	2.26215	0.0236883	0.281005	Glrx
63.5966	0.318642	0.141026	2.25946	0.0238548	0.282353	Atf6
33.7219	0.430515	0.190662	2.258	0.0239456	0.282412	Auts2
92.7882	0.302893	0.134109	2.25855	0.0239112	0.282412	Clic5
33.4932	-0.421744	0.186851	-2.25712	0.0240007	0.282555	Mup13
47.1052	-0.333635	0.147978	-2.25463	0.0241568	0.282617	Ppp1r3b
54.5522	-0.411545	0.182483	-2.25525	0.0241175	0.282617	Procr
34.4832	-0.382119	0.169507	-2.25429	0.0241777	0.282617	Sap30
51.1954	-0.326145	0.144617	-2.25524	0.0241183	0.282617	Tmem184b
68.5162	-0.325494	0.144524	-2.25219	0.0243106	0.283666	Evl
33.5439	0.454721	0.202132	2.24963	0.0244726	0.283847	Adm
627.174	-0.166752	0.0740758	-2.2511	0.0243794	0.283847	Rplp0
63.5394	-0.294435	0.130906	-2.24922	0.0244985	0.283847	Timm8b
35.6585	0.388156	0.172532	2.24977	0.0244638	0.283847	Tor1a
65.5992	0.325397	0.144808	2.2471	0.0246339	0.28467	Cdkn1b
79.6302	-0.290816	0.129517	-2.2454	0.0247426	0.28467	Esrra
99.2877	-0.267114	0.118934	-2.2459	0.0247106	0.28467	Fmc1
64.534	-0.318444	0.14178	-2.24604	0.0247014	0.28467	Tpr
76.8989	0.286448	0.127657	2.24389	0.0248397	0.285288	Habp4
31.6391	0.407582	0.182134	2.23782	0.0252329	0.28923	Ano10
60.1183	-0.362116	0.161907	-2.23657	0.0253147	0.28923	Ccn4
36.662	0.372076	0.166321	2.2371	0.0252797	0.28923	Scaf11
43.3577	0.340889	0.152527	2.23494	0.0254214	0.289945	Cystm1
105.407	-0.251493	0.112594	-2.23363	0.0255074	0.290423	Eef1d
36.0756	0.378958	0.169741	2.23257	0.0255775	0.290718	Rbm15b
166.39	0.193554	0.0867353	2.23155	0.0256447	0.290979	Ppp1cc
51.1685	-0.359883	0.161402	-2.22972	0.0257658	0.291349	Mcm7
86.1843	0.269806	0.121003	2.22974	0.0257646	0.291349	Pink1
34.63	0.416991	0.187101	2.2287	0.0258341	0.29162	Pole3
62.8079	0.321476	0.144335	2.22729	0.0259277	0.292175	Adgra2
86.0644	0.272629	0.122784	2.22039	0.026392	0.296899	Dennd5a
195.815	0.226282	0.101948	2.2196	0.0264463	0.297001	Mlf1
51.221	0.299313	0.134907	2.21866	0.0265099	0.297209	2310022A10Rik
78.9947	-0.334535	0.150929	-2.21651	0.0266568	0.298348	Itgb1bp2
39.8006	0.432256	0.195306	2.21322	0.0268825	0.299854	Kif20a
34.0928	0.389164	0.175812	2.21352	0.0268616	0.299854	Med9
93.7132	-0.293201	0.132641	-2.21048	0.027072	0.301457	Sncb
46.1738	0.332032	0.150339	2.20855	0.0272056	0.302158	Acad8
49.0096	-0.329821	0.149358	-2.20825	0.0272268	0.302158	LOC118567918
37.4997	-0.387157	0.175518	-2.20579	0.0273986	0.302689	Dpm1
33.8106	0.376234	0.170582	2.20559	0.0274126	0.302689	Gga3
36.2432	0.385522	0.174704	2.20672	0.0273339	0.302689	Wrnip1
49.2181	-0.329031	0.149263	-2.20437	0.027498	0.303067	Fars2
170.926	-0.211536	0.0959873	-2.20379	0.027539	0.303067	Pdha1
77.5414	-0.286577	0.130202	-2.20103	0.0277342	0.304626	Ccdc8
105.016	0.234929	0.106889	2.19787	0.0279584	0.304626	Gna12
64.0557	0.308623	0.140328	2.19929	0.0278571	0.304626	Golim4
34.5525	0.404239	0.183817	2.19914	0.027868	0.304626	Smad5
130.779	-0.226149	0.102821	-2.19944	0.0278464	0.304626	Svil
72.7394	-0.349403	0.15897	-2.19792	0.0279548	0.304626	Tcf21
109.272	-0.255487	0.116313	-2.19655	0.0280523	0.304663	Paip2
36.5327	0.374359	0.170432	2.19652	0.0280544	0.304663	Suz12
63.3531	-0.315264	0.143612	-2.19525	0.0281454	0.305148	Tubb2b
532.793	0.160939	0.0734052	2.19248	0.0283448	0.306805	Hnrnpa2b1
390.731	0.206401	0.0943003	2.18876	0.0286141	0.30921	Hmgn2
463.346	0.181105	0.0827768	2.18787	0.0286791	0.309405	Crip2
42.0166	-0.374654	0.171348	-2.18651	0.0287784	0.309968	Rsc1a1
69.6602	-0.288283	0.132108	-2.18217	0.0290967	0.312684	Mrps16
41.6854	-0.332663	0.15249	-2.18154	0.0291434	0.312684	Osgep
50.1589	-0.325627	0.149292	-2.18114	0.0291731	0.312684	Ssbp1
56.5189	0.299182	0.137251	2.17982	0.0292706	0.313219	Psmd12
124.316	0.238892	0.10969	2.17788	0.0294151	0.314033	BC005537
32.1293	-0.41102	0.188756	-2.17752	0.0294421	0.314033	Pnkp
41.4655	0.335181	0.154012	2.17633	0.0295305	0.314467	Atp6v1c1
88.2759	-0.429096	0.197406	-2.17367	0.0297298	0.314759	Cacna1c
59.679	-0.299576	0.137837	-2.17341	0.0297493	0.314759	Pacsin3
38.3343	-0.364455	0.167625	-2.17423	0.029688	0.314759	Sbno1
39.2231	0.365735	0.168135	2.17525	0.0296113	0.314759	Tpd52
34.185	-0.366012	0.168594	-2.17097	0.0299334	0.316199	Pcca
83.021	0.288191	0.13285	2.16929	0.0300605	0.316525	Psmd2
43.0037	-0.374824	0.17277	-2.1695	0.0300449	0.316525	Smim20
36.0799	0.386613	0.178288	2.16848	0.0301224	0.31667	Numb
44.9063	-0.33862	0.156234	-2.16739	0.030205	0.316957	Opa3
61.3072	-0.300069	0.138481	-2.16685	0.030246	0.316957	Polr2c
68.3225	-0.292181	0.135103	-2.16266	0.0305677	0.318826	Klhl41
35.8428	0.4398	0.203276	2.16356	0.0304983	0.318826	Nos3
34.4757	-0.387429	0.179199	-2.162	0.0306182	0.318826	Rpa3
46.4454	-0.365793	0.169164	-2.16236	0.0305903	0.318826	Spred1
81.0348	-0.287282	0.132983	-2.16029	0.03075	0.319694	Tead2
44.6465	0.332925	0.154194	2.15914	0.0308397	0.319861	Dph3
48.4164	0.318014	0.147309	2.15883	0.0308634	0.319861	Phkb
62.6327	-0.296652	0.1375	-2.15747	0.0309689	0.32045	Gpat4
43.6028	0.331706	0.153951	2.15462	0.0311913	0.32189	Frmpd1
70.4421	-0.26686	0.1239	-2.15385	0.0312523	0.32189	Gmps
37.6891	0.375286	0.174242	2.15381	0.0312547	0.32189	Tfb2m
34.6606	0.420269	0.195202	2.15299	0.0313193	0.322051	Aoc3
71.7474	0.289861	0.134744	2.15119	0.0314609	0.323002	Klhdc8b
65.7957	0.302346	0.140914	2.14561	0.031904	0.326195	Dync1li2
41.9863	-0.330347	0.153979	-2.1454	0.0319206	0.326195	Ncoa1
42.3588	0.349257	0.162776	2.14563	0.0319023	0.326195	Slc35b2
33.0575	0.367784	0.171481	2.14475	0.0319726	0.32622	Smg9
296.339	-0.242262	0.113016	-2.1436	0.0320646	0.326652	Mybphl
47.3538	-0.354448	0.16552	-2.14142	0.0322401	0.327103	Ctxn1
82.5968	0.255743	0.119529	2.1396	0.0323872	0.327103	Glg1
42.6984	0.348637	0.163104	2.13751	0.0325562	0.327103	Lap3
44.1974	-0.3422	0.159865	-2.14056	0.0323092	0.327103	Rngtt
38.8942	0.344765	0.161184	2.13895	0.0324397	0.327103	Rufy3
50.8515	0.352955	0.164916	2.14021	0.032338	0.327103	Snrpa
48.6625	0.327235	0.153091	2.13751	0.0325562	0.327103	Sorbs3
46.2086	0.345414	0.161279	2.14172	0.0322157	0.327103	Trappc3
60.2215	-0.30569	0.143007	-2.13758	0.0325504	0.327103	Trim47
48.1314	0.332943	0.155815	2.13678	0.0326155	0.327199	Myo9a
47.2272	-0.34042	0.159533	-2.13385	0.0328552	0.32886	Ift46
33.8066	0.382161	0.179159	2.13308	0.0329181	0.32886	Plxdc2
33.2152	0.384669	0.180348	2.13292	0.032931	0.32886	Tab1
33.6739	0.346242	0.162456	2.1313	0.0330646	0.329694	Stim1
44.8519	0.309349	0.145218	2.13023	0.0331525	0.330071	Pard3b
34.9296	-0.390378	0.183332	-2.12935	0.0332255	0.330298	Plcl2
33.6042	0.428784	0.201435	2.12864	0.0332839	0.33034	Fdx2
48.2668	-0.317259	0.149082	-2.12808	0.0333301	0.33034	Sh3kbp1
31.7421	-0.370686	0.174296	-2.12676	0.0334402	0.330827	Ankzf1
253.4	-0.187975	0.0884255	-2.1258	0.0335197	0.330827	Ndufs2
56.1466	0.293694	0.138165	2.12568	0.0335301	0.330827	Pet100
57.2415	-0.294818	0.138989	-2.12116	0.033908	0.331112	Camk2g
63.9727	-0.369427	0.174166	-2.12113	0.0339112	0.331112	Gstm1
51.0293	-0.298414	0.140555	-2.1231	0.0337451	0.331112	Kcnj11
40.2912	0.349899	0.164759	2.12371	0.0336946	0.331112	Lrrc8c
44.3663	-0.337462	0.159055	-2.12167	0.0338658	0.331112	Mccc1
42.0043	0.338097	0.159211	2.12357	0.0337062	0.331112	Mrpl55
311.785	0.195679	0.0922054	2.12221	0.0338199	0.331112	Pgam1
54.6346	-0.310961	0.146673	-2.12009	0.0339982	0.33147	Rps6kb2
32.6918	0.384885	0.181781	2.1173	0.0342342	0.332785	Fbh1
42.7398	0.341613	0.161332	2.11745	0.0342217	0.332785	Sf3a2
42.7894	-0.376592	0.178111	-2.11436	0.0344845	0.334724	Sccpdh
51.1364	0.331514	0.156882	2.11314	0.0345884	0.335238	Cacnb2
37.2277	0.346053	0.163978	2.11037	0.0348267	0.335533	Apip
85.9275	0.252175	0.119489	2.11045	0.0348196	0.335533	Fis1
31.6262	-0.371116	0.175759	-2.1115	0.034729	0.335533	Papss1
35.401	-0.377879	0.179105	-2.10982	0.0348738	0.335533	Plcd3
35.5077	0.377715	0.178926	2.11101	0.0347714	0.335533	Suco
58.2143	0.306936	0.145526	2.10915	0.034932	0.335602	Trim24
40.8938	-0.39063	0.185456	-2.10632	0.0351763	0.335988	Bhlhe40
235.38	0.212636	0.100939	2.10659	0.0351533	0.335988	Ndufb9
37.9526	-0.364245	0.172885	-2.10686	0.0351297	0.335988	Ppat
68.9545	-0.281167	0.133439	-2.10709	0.0351099	0.335988	Slc25a20
45.324	-0.321498	0.15269	-2.10556	0.0352423	0.33613	Pnpla8
77.7552	0.238636	0.113393	2.10451	0.0353342	0.336417	Dnmt3a
46.6546	-0.353574	0.168045	-2.10404	0.0353746	0.336417	Olfr24
365.337	0.151596	0.0721308	2.10168	0.0355815	0.336924	Morf4l1
79.8441	0.25281	0.120252	2.10234	0.0355237	0.336924	Ppm1b
56.7061	-0.299389	0.14244	-2.10186	0.0355652	0.336924	Tm9sf2
942.298	-0.545937	0.2599	-2.10057	0.035679	0.337362	Col3a1
1064.71	-0.232825	0.111066	-2.09628	0.0360574	0.338639	Actn2
54.0881	-0.298453	0.142242	-2.0982	0.0358874	0.338639	Ankrd13a
316.762	-0.196017	0.0935635	-2.09502	0.0361695	0.338639	Casq2
75.193	-0.304783	0.145604	-2.09323	0.0363287	0.338639	Dok4
31.8988	0.374805	0.17894	2.09458	0.0362081	0.338639	Fchsd2
53.8939	-0.302635	0.144296	-2.09732	0.0359652	0.338639	Gnai3
73.4073	-0.317895	0.151867	-2.09325	0.0363272	0.338639	Isyna1
35.8118	-0.34883	0.16657	-2.09419	0.0362433	0.338639	Mtif2
32.9738	0.361137	0.172292	2.09608	0.0360752	0.338639	Nln
55.8814	-0.302843	0.144473	-2.09619	0.0360653	0.338639	Tubb6
37.5247	0.352008	0.168255	2.09211	0.0364285	0.339089	Sart3
210.338	0.181395	0.0867694	2.09054	0.0365696	0.339175	Ctnnb1
51.4416	-0.307689	0.147134	-2.09121	0.0365088	0.339175	Smim11
150.502	-0.222273	0.106336	-2.09028	0.0365924	0.339175	Tmem38a
58.1722	0.30434	0.14588	2.08624	0.0369569	0.339924	Ccdc50
64.4069	-0.279473	0.134013	-2.08542	0.0370316	0.339924	Ccny
109.305	0.209152	0.100132	2.08877	0.036728	0.339924	Cox20
74.9243	-0.303732	0.145646	-2.08542	0.0370315	0.339924	Mlip
64.3067	0.272074	0.130503	2.08481	0.0370863	0.339924	Naa38
139.2	0.219909	0.105463	2.08517	0.0370537	0.339924	Serinc3
115.667	-0.229758	0.110098	-2.08685	0.0369017	0.339924	Swi5
38.3795	-0.372575	0.178553	-2.08663	0.0369212	0.339924	Vat1
67.4236	-0.30619	0.147031	-2.08249	0.0372977	0.341056	Brd4
62.1584	0.272262	0.130821	2.08118	0.0374172	0.341056	Dpy30
72.0957	-0.254077	0.122024	-2.08219	0.0373247	0.341056	Mast2
33.204	-0.389626	0.187182	-2.08153	0.0373852	0.341056	Phlda1
33.9772	-0.384869	0.185385	-2.07605	0.0378896	0.342791	AW549877
215.41	0.17422	0.0838823	2.07695	0.037806	0.342791	Csnk1a1
38.826	-0.368206	0.177253	-2.07729	0.0377745	0.342791	Czib
61.5007	-0.292444	0.140762	-2.07757	0.0377485	0.342791	Eml1
42.6214	0.329999	0.158981	2.07572	0.0379201	0.342791	Htt
39.7209	0.32834	0.158101	2.07678	0.0378221	0.342791	Man1c1
48.1768	-0.315669	0.152207	-2.07395	0.0380839	0.3438	Plin3
38.8626	-0.341739	0.164872	-2.07276	0.038195	0.34433	Stk38
38.8193	-0.339123	0.163662	-2.0721	0.0382564	0.344412	Nelfa
337.016	0.151135	0.0729676	2.07126	0.0383347	0.344646	Sptbn1
36.9884	0.368644	0.178119	2.06965	0.0384856	0.34553	Heatr5a
89.4913	-0.246486	0.119146	-2.06878	0.0385668	0.345788	Psmb5
93.3564	-0.298054	0.144447	-2.06342	0.0390729	0.346282	Arhgef7
51.5169	0.305171	0.147735	2.06567	0.0388599	0.346282	Arpc5l
379.657	-0.166111	0.0803671	-2.06691	0.0387428	0.346282	Atp5j2
84.0547	-0.265182	0.128531	-2.06318	0.0390956	0.346282	Celf2
145.758	-0.220759	0.106973	-2.06369	0.0390474	0.346282	Dbi
43.662	0.507487	0.245907	2.06374	0.0390425	0.346282	Gfra2
192.503	0.237357	0.114873	2.06626	0.0388041	0.346282	Pabpc1
73.5211	0.266845	0.12914	2.06632	0.038798	0.346282	Ppp1r12c
40.047	0.37357	0.180928	2.06475	0.0389466	0.346282	1700049E17Rik1
32.738	-0.359768	0.174424	-2.06261	0.0391494	0.346293	Prdm5
31.731	0.359365	0.174438	2.06013	0.0393864	0.347922	Wwtr1
47.9696	0.561853	0.272824	2.0594	0.039456	0.34807	Mki67
40.0602	-0.333147	0.161921	-2.05747	0.0396414	0.349237	U2surp
57.0227	-0.303339	0.147674	-2.05412	0.0399642	0.35161	Txndc17
90.769	-0.229912	0.111965	-2.05343	0.0400313	0.351731	Nynrin
54.7089	-0.300265	0.146379	-2.05128	0.0402397	0.35309	Phldb1
334.053	-0.158189	0.0772246	-2.04843	0.0405182	0.35506	Rpl18
35.9642	-0.35416	0.173338	-2.04317	0.0410357	0.35543	1520401A03Rik
80.0898	0.504008	0.246693	2.04306	0.0410465	0.35543	Ccn2
34.2561	0.34675	0.169703	2.04328	0.0410248	0.35543	Cmtm4
64.2611	0.294704	0.144128	2.04474	0.0408803	0.35543	Hint2
2772.41	-0.191661	0.0937488	-2.04441	0.0409129	0.35543	Myh6
139.323	0.204838	0.100166	2.04498	0.0408569	0.35543	Nrep
72.0021	-0.284895	0.139231	-2.04621	0.0407357	0.35543	Tpcn1
45.3752	0.316684	0.1547	2.04708	0.0406498	0.35543	Urod
44.3827	0.357832	0.175076	2.04386	0.0409673	0.35543	Mt2
39.3564	-0.371597	0.182053	-2.04115	0.0412361	0.356135	Oaf
99.73	-0.451159	0.221019	-2.04126	0.0412247	0.356135	Tagln
60.4737	-0.288049	0.141196	-2.04006	0.0413441	0.3566	Mbnl1
73.7084	-0.298502	0.146692	-2.03488	0.041863	0.360377	Rpp21
44.3729	-0.304554	0.149688	-2.0346	0.0418915	0.360377	Usp4
44.4721	0.304006	0.149504	2.03342	0.0420096	0.360921	Glis2
108.039	0.216558	0.106646	2.03063	0.0422923	0.362554	Aamp
44.3804	-0.305837	0.150625	-2.03046	0.0423099	0.362554	Ppp1r7
48.3713	0.292423	0.144172	2.0283	0.0425301	0.363967	Npr2
43.4137	-0.315201	0.155531	-2.02661	0.0427025	0.364968	Boc
52.5644	-0.320191	0.158261	-2.02319	0.0430536	0.367106	Atf7
150.483	0.192692	0.0952464	2.02309	0.0430643	0.367106	Nfib
109.145	0.243032	0.120222	2.02152	0.0432261	0.368009	Prrc2a
68.5193	-0.277729	0.137498	-2.01988	0.0433961	0.368028	Hmga1
35.0914	0.338353	0.167493	2.02011	0.043372	0.368028	Map3k10
52.4541	-0.275098	0.136185	-2.02003	0.0433807	0.368028	Mfge8
42.8398	-0.323167	0.160206	-2.01719	0.0436752	0.369918	Brwd1
46.6417	-0.302514	0.150094	-2.0155	0.0438527	0.369993	Arid1b
33.6496	-0.334466	0.165937	-2.01561	0.0438405	0.369993	Fam214a
56.15	-0.291789	0.144745	-2.01588	0.0438125	0.369993	Smad4
55.0672	0.340392	0.16906	2.01344	0.0440685	0.371338	Atraid
179.225	0.251483	0.125071	2.01072	0.0443554	0.373277	Tgm2
90.6565	0.314833	0.156653	2.00974	0.0444583	0.373666	Egln3
50.6098	0.294051	0.146708	2.00433	0.0450346	0.375076	Atp6v0a2
50.8013	0.311254	0.155459	2.00217	0.0452667	0.375076	Bod1
45.2595	0.306932	0.153331	2.00176	0.0453101	0.375076	Fam216a
31.4072	-0.352931	0.175917	-2.00623	0.0448318	0.375076	Itfg2
35.4714	-0.387369	0.193349	-2.00348	0.0451263	0.375076	Klf15
44.7489	-0.325035	0.162009	-2.00628	0.0448265	0.375076	Klhl3
34.5569	-0.380235	0.189871	-2.00259	0.045221	0.375076	Magi1
48.7524	-0.30448	0.152038	-2.00266	0.0452136	0.375076	Ppp3ca
75.9403	-0.256412	0.128027	-2.0028	0.0451984	0.375076	Rnh1
42.783	0.309246	0.154223	2.00519	0.0449428	0.375076	Scrn1
123.614	0.231316	0.115232	2.00738	0.0447088	0.375076	Sh3glb1
150.73	-0.553377	0.276044	-2.00467	0.0449982	0.375076	Apoe
102.097	0.223955	0.111969	2.00016	0.0454826	0.375896	Hdac5
32.6446	0.37018	0.18511	1.99979	0.0455233	0.375896	Hira
39.771	0.341946	0.171158	1.99783	0.0457346	0.376224	Ddx23
40.6301	0.338199	0.169256	1.99815	0.0457003	0.376224	Parp8
437.84	-0.146019	0.0730864	-1.9979	0.0457279	0.376224	Rps16
52.7164	-0.291962	0.146293	-1.99574	0.045962	0.376375	Apbb1
55.8349	-0.296768	0.148724	-1.99543	0.0459959	0.376375	Cast
48.7652	-0.288524	0.144659	-1.99451	0.0460961	0.376375	Gstm2
44.7931	-0.31266	0.156728	-1.99491	0.0460523	0.376375	Nfs1
46.5349	-0.297901	0.149359	-1.99453	0.0460937	0.376375	Sgms1
40.0598	-0.33082	0.165705	-1.99644	0.0458856	0.376375	Tmbim1
32.7791	0.360002	0.180566	1.99374	0.04618	0.376456	Cnot7
82.5096	0.251913	0.126441	1.99233	0.0463348	0.376456	Crebbp
45.803	0.300109	0.150558	1.99331	0.046227	0.376456	Fez2
31.4492	-0.357704	0.179515	-1.99261	0.046304	0.376456	Fhl3
86.9841	-0.256616	0.128887	-1.99102	0.046479	0.377162	Lsp1
75.4083	0.255412	0.128385	1.98943	0.0466538	0.378114	Ptges3
35.2088	0.358733	0.180402	1.98853	0.0467536	0.378457	Ice1
37.5376	-0.334554	0.168422	-1.98641	0.0469878	0.379419	Gtf3c4
61.8317	-0.272902	0.137358	-1.98679	0.0469454	0.379419	Rer1
39.2316	-0.333182	0.168154	-1.9814	0.0475459	0.382986	Ldah
145.224	0.238203	0.120205	1.98164	0.0475196	0.382986	Pygb
31.6956	0.345132	0.174363	1.97939	0.0477716	0.384334	Senp1
52.8559	-0.44638	0.225606	-1.97858	0.047863	0.384599	Pitx2
56.4925	0.283735	0.14357	1.97628	0.0481233	0.385388	Dhcr24
39.5242	0.302121	0.15302	1.97439	0.0483371	0.385388	Fzd4
57.4796	0.262239	0.132648	1.97695	0.0480474	0.385388	Gucy1b1
148.734	-0.239905	0.121527	-1.97409	0.0483712	0.385388	Hadhb
501.175	-0.133672	0.0676732	-1.97526	0.0482382	0.385388	Rps3a1
159.602	-0.207756	0.10523	-1.97431	0.0483464	0.385388	Sdhb
34.5531	0.347029	0.175689	1.97524	0.0482408	0.385388	Zmym2
37.4633	-0.337099	0.170923	-1.97223	0.0485836	0.386612	Fam210a
110.527	-0.26842	0.136177	-1.9711	0.0487123	0.387168	Ivns1abp
194.847	0.178255	0.0906876	1.96559	0.0493456	0.388359	Anapc5
40.9665	0.322404	0.163998	1.96591	0.0493093	0.388359	Btbd7
1090.95	-0.585621	0.297977	-1.96532	0.0493768	0.388359	Col1a1
91.5485	0.279228	0.141869	1.96822	0.0490433	0.388359	Ehd2
273.463	0.298741	0.152057	1.96467	0.0494522	0.388359	Fstl1
49.4335	-0.29836	0.15165	-1.96742	0.0491352	0.388359	Idh1
334.384	-0.155485	0.0791311	-1.96491	0.0494252	0.388359	Laptm4a
78.0583	0.281704	0.143287	1.96602	0.0492967	0.388359	Nrd1
47.1079	-0.321983	0.163649	-1.96752	0.049123	0.388359	Prl7c1
31.4559	0.350069	0.177844	1.96841	0.0490214	0.388359	Rpa2
46.0084	0.292922	0.149234	1.96283	0.0496655	0.38957	Dcaf6
35.0947	-0.373995	0.190672	-1.96146	0.0498256	0.39036	1700037H04Rik
90.5112	0.251324	0.128224	1.96004	0.0499911	0.391191	Pkdcc
60.4811	0.30451	0.155406	1.95945	0.0500604	0.391267	Ppfia4
63.2294	-0.257313	0.131506	-1.95666	0.0503871	0.393354	Ptpa
61.2505	0.262365	0.13419	1.95518	0.0505619	0.393785	Baz1b
40.1492	0.320802	0.164051	1.9555	0.0505237	0.393785	Psmf1
38.8251	-0.308014	0.157629	-1.95404	0.0506968	0.394368	Oxsr1
34.6768	-0.330701	0.169731	-1.94838	0.0513693	0.394464	2300009A05Rik
137.887	-0.206203	0.105849	-1.94808	0.0514051	0.394464	Cct5
83.1545	-0.240507	0.123241	-1.95152	0.0509947	0.394464	Dazap1
38.0345	-0.346611	0.177457	-1.95321	0.0507946	0.394464	Ifi27
95.3419	-0.220125	0.112961	-1.94868	0.0513332	0.394464	Isoc1
56.3999	0.330905	0.169707	1.94986	0.0511933	0.394464	Lama5
74.9911	-0.249806	0.128261	-1.94763	0.0514589	0.394464	Mrpl15
42.3044	-0.311187	0.159735	-1.94815	0.0513975	0.394464	Nt5m
63.061	0.255331	0.130828	1.95166	0.0509781	0.394464	Prelid3b
314.64	-0.152926	0.0785289	-1.94739	0.0514883	0.394464	Rpl35
393.341	-0.154074	0.0790924	-1.94803	0.0514113	0.394464	Rps15
58.7484	-0.279976	0.143423	-1.95211	0.0509255	0.394464	Smim10l1
44.7664	0.299908	0.153806	1.94991	0.0511865	0.394464	Bud31
49.7379	0.306148	0.157486	1.94397	0.0518996	0.397152	Dtna
100.62	-0.239486	0.123266	-1.94284	0.052035	0.397265	Itm2c
196.773	0.241402	0.124223	1.9433	0.05198	0.397265	Shox2
39.8118	0.346491	0.178539	1.9407	0.0522951	0.397866	Farp1
34.8831	0.386523	0.199131	1.94105	0.0522523	0.397866	G2e3
40.4446	-0.309635	0.159474	-1.94161	0.0521849	0.397866	Ncoa5
38.1401	-0.341919	0.176359	-1.93877	0.0525297	0.398294	4930555G01Rik
51.6212	-0.287754	0.148496	-1.93779	0.0526489	0.398294	Mrps14
54.8245	0.278397	0.143627	1.93834	0.0525817	0.398294	Mrps17
38.5366	-0.346354	0.17874	-1.93775	0.052654	0.398294	Pde4a
50.2987	-0.296086	0.152781	-1.93797	0.0526263	0.398294	Psma3
43.7491	-0.290597	0.150111	-1.93588	0.0528821	0.398668	Dmtf1
188.09	0.166501	0.0860087	1.93586	0.0528851	0.398668	Fh1
70.8459	0.255897	0.132181	1.93596	0.0528728	0.398668	Mgat4b
45.9444	-0.29425	0.152325	-1.93173	0.0533931	0.400662	Mrps11
32.887	0.341806	0.176936	1.9318	0.0533839	0.400662	Nup37
36.0922	-0.365449	0.189082	-1.93275	0.0532667	0.400662	Ythdf1
58.5069	0.266106	0.137752	1.93178	0.0533864	0.400662	Zbed6
44.2998	-0.297506	0.154131	-1.93021	0.0535803	0.400828	Acvr1b
55.7089	-0.288757	0.14964	-1.92969	0.0536459	0.400828	Adsl
73.3336	-0.249466	0.129285	-1.92958	0.0536589	0.400828	Kank2
62.3714	-0.266047	0.137774	-1.93104	0.0534776	0.400828	Tnfrsf12a
39.0134	0.359769	0.18655	1.92854	0.0537877	0.401334	Mcm3
39.4374	-0.315842	0.163853	-1.9276	0.0539052	0.401756	Mlycd
255.723	0.167562	0.0872219	1.9211	0.0547196	0.406147	Hadha
34.3147	-0.34222	0.178118	-1.92131	0.054693	0.406147	Rhoj
55.5579	0.293679	0.152808	1.92188	0.0546202	0.406147	Stat3
32.4128	-0.325705	0.169556	-1.92092	0.0547413	0.406147	Tbc1d13
66.8715	-0.243535	0.127049	-1.91686	0.0552556	0.409501	Hsdl2
41.9092	0.291572	0.152231	1.91533	0.055451	0.410487	Adam22
110.645	-0.247221	0.129194	-1.91356	0.0556765	0.411693	Tmx4
78.0043	0.269044	0.140866	1.90993	0.0561425	0.414673	Dhx15
46.807	-0.309083	0.161906	-1.90903	0.0562585	0.414989	Galt
85.1356	-0.234235	0.122725	-1.90862	0.0563114	0.414989	Hibadh
63.071	-0.249604	0.130977	-1.90571	0.0566873	0.416826	Raf1
61.9142	-0.253193	0.132837	-1.90604	0.0566447	0.416826	Tob1
46.2827	-0.286283	0.150353	-1.90408	0.0569001	0.417923	Klhl21
52.1077	-0.291339	0.15305	-1.90355	0.0569689	0.417963	Khdrbs3
33.3128	0.339637	0.178683	1.90078	0.0573305	0.420147	Topbp1
44.2947	-0.301955	0.158909	-1.90017	0.0574106	0.420266	Gm20498
43.4565	0.298356	0.157167	1.89834	0.0576518	0.421563	Sv2a
101.854	0.205287	0.108201	1.89726	0.0577931	0.422127	Dnaja2
38.3648	-0.356498	0.188031	-1.89595	0.0579665	0.422924	Homer1
116.042	-0.197772	0.104399	-1.89439	0.0581736	0.423965	Dag1
62.0602	-0.264453	0.139657	-1.89359	0.0582791	0.424264	Nfx1
75.5602	-0.235686	0.12462	-1.89123	0.0585932	0.424375	Eny2
36.1754	-0.316646	0.16738	-1.89178	0.0585199	0.424375	Fer
84.2086	-0.379384	0.200547	-1.89175	0.0585242	0.424375	Kcnj3
42.3396	-0.30974	0.163789	-1.89109	0.0586117	0.424375	Nars
366.793	-0.178208	0.0942374	-1.89106	0.0586167	0.424375	Srl
41.8013	0.330484	0.174825	1.89037	0.0587079	0.424568	Sema6d
40.7689	-0.313589	0.165968	-1.88946	0.0588305	0.424987	Chmp3
120.129	0.193635	0.102524	1.88868	0.0589353	0.425277	Msl1
32.698	-0.323887	0.171582	-1.88765	0.0590728	0.425803	Pla2g6
48.0423	0.275901	0.146258	1.8864	0.0592406	0.426545	Ranbp9
34.9241	0.341858	0.181451	1.88402	0.0595617	0.428388	Ints13
52.8596	-0.303984	0.161452	-1.88281	0.0597259	0.428471	Cdk13
33.7719	-0.362363	0.192529	-1.88212	0.0598196	0.428471	Myc
36.3619	0.330195	0.17534	1.88317	0.0596776	0.428471	Sltm
42.4961	-0.335508	0.178316	-1.88154	0.0598987	0.428471	Trappc13
44.5304	-0.297236	0.15795	-1.88183	0.0598591	0.428471	Snx27
49.1259	-0.284427	0.15132	-1.87964	0.0601575	0.429389	Nfe2l2
32.1077	-0.331251	0.17623	-1.87965	0.060156	0.429389	Tatdn1
34.9742	-0.333279	0.177483	-1.87781	0.0604078	0.430708	Rtf1
50.9026	-0.307313	0.163882	-1.87521	0.0607638	0.432778	Pafah1b3
54.3841	0.277599	0.148121	1.87413	0.060912	0.433364	Asnsd1
42.2402	0.459588	0.245336	1.8733	0.0610266	0.43371	Anln
64.1541	-0.550026	0.293889	-1.87154	0.0612702	0.434279	Col14a1
41.4037	0.359442	0.192175	1.87039	0.0614296	0.434279	Nr2f1
41.435	-0.324351	0.173396	-1.87058	0.061404	0.434279	Prr3
49.6356	-0.264376	0.141352	-1.87034	0.0614366	0.434279	Shb
58.0864	0.255263	0.136381	1.87169	0.0612491	0.434279	Tusc3
71.5868	0.240649	0.128724	1.8695	0.0615537	0.43464	Ccnl2
52.7821	0.407248	0.218094	1.8673	0.0618591	0.435446	Fam78a
55.7154	0.310338	0.1662	1.86725	0.0618663	0.435446	Mgmt
213.215	0.156774	0.0839511	1.86744	0.0618403	0.435446	Nisch
91.9641	0.245532	0.131538	1.86663	0.0619539	0.435597	Cacna1h
38.0274	0.32809	0.175894	1.86527	0.0621434	0.436311	Dyrk1b
35.062	-0.311268	0.166904	-1.86495	0.0621881	0.436311	Olfr1388
53.7228	-0.267979	0.143796	-1.86361	0.0623765	0.436748	Mapk14
82.8009	0.265276	0.142457	1.86215	0.0625822	0.436748	Myh9
198.329	0.165628	0.0889301	1.86245	0.0625393	0.436748	Ndufa13
46.2746	-0.297944	0.15994	-1.86285	0.0624828	0.436748	Sntb2
38.9017	-0.305966	0.1642	-1.86338	0.0624092	0.436748	Zc3h15
93.9088	0.224953	0.120874	1.86105	0.0627367	0.437362	Adgrl1
59.362	-0.2808	0.150973	-1.85994	0.0628944	0.437998	Pgrmc1
43.6666	-0.287562	0.154735	-1.85842	0.0631092	0.439029	Hebp1
35.8424	-0.31783	0.171323	-1.85515	0.0635743	0.441798	Oxld1
58.838	0.318347	0.17167	1.85441	0.0636801	0.442066	Slc22a7
119.772	0.199732	0.107771	1.8533	0.0638392	0.442238	Anapc13
34.2918	0.358903	0.193609	1.85375	0.0637743	0.442238	Commd9
42.6948	0.306541	0.165936	1.84734	0.0646972	0.44771	Ergic2
68.3961	0.262183	0.142149	1.84443	0.0651209	0.448729	Atp1b3
59.9986	0.255234	0.138414	1.84399	0.0651853	0.448729	Gbf1
49.5696	0.358226	0.194098	1.8456	0.0649509	0.448729	Inafm2
51.5047	0.270348	0.146558	1.84465	0.0650886	0.448729	Kidins220
32.9324	0.346777	0.18805	1.84406	0.0651739	0.448729	Trim25
34.1091	-0.317584	0.172388	-1.84227	0.0654358	0.449982	Plekha2
47.1385	-0.27269	0.148073	-1.8416	0.0655343	0.450189	Lmbr1
32.8978	-0.330815	0.179786	-1.84005	0.0657602	0.45127	Sde2
33.1729	0.337973	0.183726	1.83955	0.0658341	0.451307	Pip4p1
61.6745	-0.287879	0.156629	-1.83796	0.0660679	0.452438	Sipa1l3
57.6914	0.570227	0.310397	1.83709	0.0661967	0.452849	Fbln2
43.1701	-0.296913	0.161691	-1.8363	0.0663138	0.453178	Wdr45b
66.5425	-0.253131	0.137931	-1.83519	0.066477	0.45367	Dusp3
81.4072	-0.259161	0.141442	-1.83228	0.0669099	0.45367	Gfm1
60.3674	0.249344	0.136161	1.83124	0.0670648	0.45367	Gjc1
32.9963	-0.325721	0.177903	-1.83089	0.0671172	0.45367	Gstm7
52.3043	-0.289883	0.158314	-1.83106	0.0670916	0.45367	Nsd3
41.6422	-0.299973	0.163856	-1.83071	0.067144	0.45367	Pagr1a
41.8887	-0.287628	0.157042	-1.83153	0.0670209	0.45367	Plxna2
63.7938	-0.276111	0.150711	-1.83206	0.0669431	0.45367	Prkag2
32.0274	0.323621	0.176674	1.83174	0.0669905	0.45367	Snapc2
78.1309	-0.243574	0.133036	-1.8309	0.0671161	0.45367	Tfpi
34.3873	0.31856	0.173784	1.83308	0.0667906	0.45367	Tut7
32.3675	-0.342578	0.187178	-1.83022	0.0672167	0.453696	Syngap1
38.6505	0.308275	0.168549	1.82899	0.0674007	0.454471	Slc24a2
38.9459	0.294163	0.160927	1.82793	0.0675608	0.455084	Kctd5
38.3489	0.294667	0.161267	1.82719	0.0676705	0.455357	Vwa8
44.7669	0.282684	0.154915	1.82476	0.0680372	0.456527	Abcg2
43.0515	0.311329	0.170591	1.825	0.0680009	0.456527	Herc4
36.5578	0.323177	0.177119	1.82463	0.0680562	0.456527	Tmed1
35.5436	0.306974	0.168279	1.8242	0.0681218	0.456527	Txlna
40.9336	0.289894	0.159025	1.82294	0.0683122	0.457337	Chmp2b
164.218	-0.22512	0.123557	-1.82199	0.0684565	0.457838	Cox8b
55.8009	0.263901	0.144898	1.82129	0.0685631	0.458085	Eloc
48.0048	0.283976	0.156109	1.81908	0.0688985	0.458464	Lasp1
42.4695	-0.277824	0.152677	-1.81968	0.0688073	0.458464	Pdhx
283.81	-0.153179	0.0842029	-1.81917	0.0688862	0.458464	Rps5
36.2488	-0.328838	0.180694	-1.81987	0.0687795	0.458464	Tnni2
36.6158	0.307044	0.168964	1.81722	0.0691841	0.458972	Mrpl14
84.2636	0.2257	0.124169	1.81768	0.0691137	0.458972	Rab14
50.4343	0.268572	0.147792	1.81723	0.0691822	0.458972	Rad23a
287.863	0.149584	0.0824309	1.81466	0.0695763	0.461109	Gng5
55.823	-0.262173	0.144548	-1.81374	0.0697179	0.461583	Ccar1
36.5903	-0.304984	0.168277	-1.81239	0.0699252	0.46249	Clybl
88.1481	-0.231736	0.127948	-1.81117	0.0701147	0.462813	Ephb4
31.9366	0.320099	0.176726	1.81127	0.0700996	0.462813	Ppm1l
53.8175	-0.267095	0.147555	-1.81013	0.0702753	0.463062	Atp6v0d1
55.6168	-0.264871	0.146336	-1.81002	0.0702931	0.463062	Plpp3
41.8462	-0.315888	0.174677	-1.80841	0.0705424	0.463865	Aldh6a1
60.8363	-0.277517	0.153466	-1.80833	0.0705559	0.463865	Nsmce4a
47.2183	-0.296213	0.163901	-1.80726	0.070721	0.463952	Aarsd1
98.7097	-0.433986	0.240185	-1.80688	0.0707806	0.463952	Clu
39.0572	0.291936	0.161499	1.80766	0.0706598	0.463952	Tnni3k
32.9464	-0.314389	0.174046	-1.80635	0.0708634	0.464032	Abca1
35.9531	0.301585	0.167018	1.8057	0.0709654	0.464238	Ctc1
44.204	-0.30245	0.167596	-1.80464	0.071131	0.464859	Herc3
33.5962	0.300911	0.166794	1.80409	0.0712173	0.464961	Srr
44.5684	0.284983	0.158115	1.80238	0.0714857	0.465329	Actl6a
50.4886	-0.263498	0.146191	-1.80242	0.0714798	0.465329	Safb
41.2651	-0.300794	0.166835	-1.80295	0.0713968	0.465329	Tmem131
52.2784	-0.272434	0.151294	-1.80069	0.0717515	0.466137	Ankhd1
38.033	-0.293825	0.163169	-1.80074	0.0717442	0.466137	Olfr872
38.734	-0.303083	0.168462	-1.79912	0.0719992	0.466824	Fbxo30
31.774	0.327955	0.182277	1.79921	0.0719849	0.466824	Rab29
110.992	0.215336	0.119792	1.79758	0.0722435	0.467947	Ddr1
33.9073	-0.527273	0.293429	-1.79693	0.0723462	0.468152	C1qa
119.327	-0.365984	0.203889	-1.79502	0.0726504	0.469658	Dpt
40.1433	-0.293523	0.163602	-1.79413	0.0727923	0.470114	Fam122a
37.8819	-0.300485	0.167563	-1.79327	0.0729302	0.470543	Eva1b
105.053	-0.217584	0.1214	-1.79228	0.0730877	0.470636	Camk2d
71.092	-0.235661	0.131454	-1.79272	0.0730179	0.470636	Nras
37.8215	0.311039	0.173699	1.79068	0.073345	0.471831	Arih2
47.2018	0.271373	0.151761	1.78816	0.0737504	0.473851	Tbl1xr1
34.7668	0.320627	0.179338	1.78783	0.0738029	0.473851	Ube2q1
48.8962	0.262449	0.146843	1.78728	0.0738925	0.473963	Vps13d
39.6443	0.289998	0.162422	1.78546	0.0741872	0.474784	E2f4
34.4669	0.305465	0.171115	1.78515	0.0742369	0.474784	Rnf2
88.7067	0.205758	0.115219	1.78579	0.0741334	0.474784	Smtnl2
70.6429	-0.250607	0.140509	-1.78357	0.0744938	0.475795	Cab39
36.9184	0.322841	0.18104	1.78326	0.0745447	0.475795	Ctsc
83.4162	0.237415	0.133167	1.78284	0.0746118	0.475795	Lpl
32.9677	0.31436	0.176539	1.78068	0.0749652	0.476761	Ankmy2
33.1435	0.309739	0.173883	1.7813	0.0748626	0.476761	Epb41l1
63.7302	0.23727	0.133287	1.78014	0.0750532	0.476761	Gps1
68.3277	-0.271371	0.152423	-1.78038	0.0750138	0.476761	Ppif
52.4277	0.251126	0.141156	1.77907	0.0752283	0.477213	Bcl2l1
59.0697	-0.267021	0.150149	-1.77838	0.0753418	0.477213	Hnrnpll
44.7394	0.303484	0.170649	1.77841	0.0753358	0.477213	Pphln1
48.4677	0.285084	0.160532	1.77587	0.0757543	0.479205	Osbpl8
80.2953	-0.282026	0.158844	-1.77549	0.0758172	0.479205	Rpe
101.006	-0.214077	0.120597	-1.77514	0.0758748	0.479205	Tm9sf3
44.4495	0.325862	0.183846	1.77247	0.0763159	0.480712	Alpk2
35.5975	0.326599	0.184284	1.77226	0.0763515	0.480712	Rasl11b
64.3467	0.244599	0.138001	1.77245	0.0763206	0.480712	Tcf4
31.7025	-0.318074	0.179506	-1.77193	0.0764055	0.480712	Tmem87b
64.6526	-0.230864	0.130394	-1.77051	0.0766417	0.481738	Kdm1a
77.0103	-0.230099	0.130006	-1.7699	0.0767434	0.481916	Srrt
109.965	-0.205022	0.115961	-1.76803	0.0770566	0.483324	Higd1a
36.6224	0.360628	0.204012	1.76768	0.0771144	0.483324	Kctd2
193.673	-0.166571	0.0943048	-1.76631	0.0773443	0.483384	Ndufs3
34.3935	-0.306081	0.173218	-1.76702	0.0772242	0.483384	Tanc1
32.4802	0.316429	0.179122	1.76656	0.0773025	0.483384	Zcrb1
33.5267	-0.32691	0.185141	-1.76574	0.0774395	0.483519	Slc18a2
171.689	-0.180999	0.102595	-1.76421	0.0776961	0.483681	Cfl2
37.0757	-0.31625	0.179265	-1.76414	0.0777077	0.483681	Dcaf5
41.2239	-0.290886	0.1648	-1.76509	0.0775486	0.483681	Mrpl21
80.0788	-0.22151	0.125584	-1.76384	0.0777595	0.483681	Tmed9
41.5966	-0.268979	0.152688	-1.76163	0.0781319	0.484004	Ctnnbip1
50.8938	0.24813	0.140944	1.76048	0.0783262	0.484004	Dctn3
56.5106	-0.236658	0.13438	-1.76111	0.0782197	0.484004	Pdgfa
41.1359	-0.287886	0.163394	-1.76191	0.0780852	0.484004	Phyhd1
73.5694	-0.286163	0.162328	-1.76287	0.0779232	0.484004	Psd
54.1302	0.257299	0.146074	1.76143	0.0781655	0.484004	Rbm8a
35.9416	0.302718	0.171916	1.76085	0.078264	0.484004	Wipi2
34.2615	0.325959	0.185379	1.75834	0.0786901	0.485797	Slc36a2
195.967	-0.167394	0.0953114	-1.75629	0.0790395	0.486795	Gm44502
32.7819	-0.310523	0.176842	-1.75593	0.0791005	0.486795	H2-Ke6
33.5605	-0.318852	0.181614	-1.75565	0.0791476	0.486795	Inhba
69.0392	-0.215037	0.122468	-1.75586	0.0791125	0.486795	Xpnpep1
58.8526	-0.246745	0.1407	-1.75369	0.0794828	0.4884	Tbl1x
32.0641	0.334851	0.191276	1.75062	0.0800114	0.491189	Kif20b
80.3568	0.231558	0.132453	1.74823	0.0804237	0.493261	Rprd2
413.171	0.153915	0.0881304	1.74645	0.0807332	0.494698	Atp1b1
162.382	0.190191	0.108975	1.74527	0.0809376	0.494935	Ccdc141
493.628	-0.132047	0.0756748	-1.74493	0.0809976	0.494935	Rpl17
35.519	-0.31552	0.180767	-1.74545	0.0809057	0.494935	Trim12a
41.3404	0.2846	0.163308	1.74272	0.0813829	0.496165	Mink1
39.989	-0.270926	0.155483	-1.74248	0.0814251	0.496165	Pls3
32.6198	-0.343572	0.197157	-1.74263	0.0813978	0.496165	Tgfbr3
95.5008	-0.261528	0.150172	-1.74152	0.0815919	0.496722	Col5a2
39.6928	0.295616	0.169844	1.74052	0.0817685	0.497337	Tmem176a
86.3805	0.231691	0.133161	1.73993	0.0818709	0.4975	Gng2
37.1211	0.292188	0.168005	1.73916	0.0820062	0.497863	Zfp384
43.1753	-0.274083	0.157749	-1.73746	0.0823059	0.499136	Nudt8
32.606	0.309927	0.178415	1.73711	0.0823677	0.499136	Ralgapb
37.3585	0.283459	0.163408	1.73467	0.0827999	0.501294	Rasa1
35.351	-0.291752	0.168243	-1.73411	0.0828984	0.501429	Zfp703
66.4498	0.239626	0.13837	1.73178	0.0833121	0.502085	Mbtps1
40.3054	0.282213	0.162895	1.73248	0.0831873	0.502085	Megf8
32.0779	-0.33036	0.190738	-1.73201	0.0832724	0.502085	Mitf
83.8518	-0.237135	0.13683	-1.73306	0.0830846	0.502085	Snrpe
70.6224	0.229558	0.132863	1.72778	0.0840273	0.502367	Ankrd52
35.0953	0.317143	0.183259	1.73058	0.0835275	0.502367	Col4a6
46.7325	-0.302494	0.174932	-1.72921	0.0837718	0.502367	Cotl1
110.172	-0.203248	0.117614	-1.72809	0.0839719	0.502367	Nap1l1
158.072	0.182611	0.105697	1.72768	0.084046	0.502367	Ndufs1
41.6312	-0.285001	0.164716	-1.73026	0.0835842	0.502367	Polr2i
79.6298	-0.203333	0.11757	-1.72947	0.0837255	0.502367	Prrc2b
51.9471	-0.251851	0.145641	-1.72926	0.0837623	0.502367	Slc25a46
720.637	0.158169	0.0915446	1.72778	0.0840283	0.502367	Tnni1
471.436	-0.12666	0.0735511	-1.72206	0.0850584	0.502909	Atp5e
36.7276	0.30822	0.179183	1.72014	0.0854066	0.502909	Axin1
52.191	-0.265664	0.1542	-1.72285	0.084915	0.502909	B3gat3
88.6425	-0.22188	0.128757	-1.72324	0.0848443	0.502909	Bag1
56.2396	0.238633	0.138724	1.7202	0.0853956	0.502909	Ehmt2
98.8855	0.200549	0.116155	1.72657	0.0842454	0.502909	Fkbp8
135.997	0.191057	0.111056	1.72036	0.0853661	0.502909	Gnao1
189.889	0.188227	0.10912	1.72495	0.0845371	0.502909	Kif1c
32.5394	-0.325395	0.189119	-1.72058	0.0853264	0.502909	Maob
31.4541	-0.310136	0.180215	-1.72093	0.0852642	0.502909	Nckap5l
41.6698	0.290934	0.168581	1.72578	0.0843865	0.502909	Nf1
40.6547	-0.303856	0.176132	-1.72516	0.0844993	0.502909	Olfr1440
141.961	-0.170213	0.0986311	-1.72575	0.0843926	0.502909	Ost4
46.8097	-0.263122	0.152651	-1.72369	0.0847636	0.502909	Rnf38
289.714	-0.150007	0.0871685	-1.72088	0.0852727	0.502909	Rps15a
75.7233	-0.565816	0.328966	-1.71998	0.0854357	0.502909	Scgb3a2
83.9232	0.242128	0.140641	1.72161	0.0851409	0.502909	Trir
70.2521	0.260292	0.151394	1.71931	0.0855582	0.50318	Jun
47.0553	-0.258226	0.150345	-1.71755	0.0858786	0.504161	Aspscr1
47.6497	-0.257556	0.149948	-1.71764	0.0858622	0.504161	Chp1
37.4985	-0.29952	0.174498	-1.71646	0.0860777	0.504161	Fam126a
35.6384	-0.282136	0.164387	-1.71629	0.0861081	0.504161	Poc1b
39.1037	-0.291551	0.169858	-1.71644	0.0860819	0.504161	Trappc5
43.1105	0.260902	0.152438	1.71153	0.0869827	0.504685	Ankrd46
121.095	-0.173614	0.101287	-1.71408	0.0865134	0.504685	Cct2
36.1197	0.296027	0.173115	1.71001	0.0872641	0.504685	Chpf2
37.0372	-0.27931	0.163152	-1.71196	0.0869034	0.504685	Cisd3
151.292	-0.20717	0.121108	-1.71063	0.0871502	0.504685	Hspd1
33.2506	0.312618	0.182423	1.7137	0.0865829	0.504685	Morc3
39.8951	0.273904	0.160101	1.71082	0.0871135	0.504685	Paf1
176.572	0.168802	0.0985524	1.71282	0.0867458	0.504685	Rtl8a
293.549	0.18637	0.108673	1.71497	0.0863506	0.504685	Stard10
56.048	-0.250738	0.14635	-1.71327	0.0866622	0.504685	Tacc2
91.7134	-0.218448	0.127605	-1.71191	0.0869133	0.504685	Tbc1d16
302.877	-0.125613	0.0732854	-1.71403	0.0865231	0.504685	Tle5
65.2917	0.236227	0.138147	1.70997	0.0872711	0.504685	Trappc1
38.3634	0.282674	0.165282	1.71026	0.0872187	0.504685	Vps8
32.4859	0.30034	0.175796	1.70845	0.0875523	0.505866	Homer3
39.5522	0.283562	0.166044	1.70776	0.0876815	0.506168	Otud6b
108.321	-0.175913	0.103072	-1.7067	0.087878	0.506414	Map3k20
59.9591	0.243472	0.142633	1.70698	0.0878265	0.506414	Tmem160
35.3763	0.29328	0.172426	1.7009	0.0889623	0.50804	Ap1b1
257.69	0.150283	0.0887106	1.69408	0.0902497	0.50804	Calu
390.724	-0.142318	0.0837105	-1.70012	0.0891087	0.50804	Cav1
45.5249	-0.273118	0.160646	-1.70012	0.0891076	0.50804	Cers6
511.101	-0.143676	0.0843511	-1.70331	0.0885096	0.50804	Chchd10
44.6408	0.255088	0.150066	1.69984	0.089161	0.50804	Chd8
32.5731	-0.352832	0.207447	-1.70083	0.088975	0.50804	Ednrb
36.0921	-0.281477	0.165603	-1.69971	0.089185	0.50804	Ephx2
57.2676	0.285545	0.168102	1.69864	0.089388	0.50804	Fgl2
47.4553	0.266452	0.15706	1.6965	0.0897909	0.50804	Grk3
57.7573	0.242588	0.142818	1.69859	0.0893972	0.50804	Hcfc1
70.6959	-0.221734	0.130191	-1.70314	0.0885423	0.50804	Iscu
58.523	-0.229319	0.135404	-1.6936	0.0903422	0.50804	Kcnq1
41.8364	-0.28359	0.166928	-1.69888	0.0893425	0.50804	Kras
37.173	-0.246242	0.145093	-1.69713	0.0896723	0.50804	Mn1
97.1514	0.233394	0.137573	1.69651	0.0897885	0.50804	Mtfr1l
54.611	0.251925	0.14877	1.69339	0.0903818	0.50804	Nup188
32.0721	-0.322309	0.190156	-1.69497	0.0900808	0.50804	Olfr1006
35.0302	0.30644	0.180909	1.69389	0.0902857	0.50804	Pex11b
49.0059	-0.241257	0.141888	-1.70033	0.0890694	0.50804	Pitpnc1
45.1502	-0.253564	0.149562	-1.69537	0.0900048	0.50804	Ppp2cb
108.737	-0.176995	0.104448	-1.69458	0.0901558	0.50804	Rab2a
47.2083	0.256895	0.151701	1.69343	0.0903735	0.50804	Seh1l
146.671	-0.231206	0.136542	-1.6933	0.0903988	0.50804	Sfrp1
51.9325	0.288616	0.169546	1.70229	0.0887003	0.50804	Slc44a2
32.3227	0.329513	0.194342	1.69553	0.0899748	0.50804	Smim5
39.2145	0.284302	0.167485	1.69748	0.0896064	0.50804	Specc1l
138.438	-0.181074	0.106375	-1.70223	0.0887127	0.50804	Trdn
39.1457	0.279823	0.164723	1.69874	0.0893674	0.50804	Uba3
37.9055	-0.296101	0.174969	-1.6923	0.0905885	0.508672	Cfap298
38.2373	0.274586	0.162382	1.69098	0.0908399	0.509214	Nbeal1
298.83	-0.147689	0.0873321	-1.69112	0.0908146	0.509214	Rps7
37.0411	-0.249837	0.147816	-1.69019	0.0909914	0.509629	Dapk2
38.9105	-0.323349	0.19136	-1.68974	0.0910777	0.509679	Ccnb1
86.9445	0.234563	0.138865	1.68914	0.0911924	0.509887	Tjp1
103.353	0.185828	0.110089	1.68798	0.091415	0.510273	Gabarapl2
36.011	-0.288177	0.170724	-1.68797	0.0914165	0.510273	Minpp1
54.9985	0.238778	0.141558	1.68678	0.0916457	0.510686	Immp1l
76.4361	0.231001	0.136925	1.68706	0.091591	0.510686	Trim8
53.5629	-0.22425	0.133007	-1.686	0.0917959	0.51109	Tbc1d4
79.6154	0.192963	0.114548	1.68456	0.0920739	0.512205	Ramp1
54.1713	-0.244431	0.145243	-1.68291	0.0923919	0.513107	Cyb5a
32.4827	-0.313117	0.186046	-1.68301	0.0923735	0.513107	Zfp653
37.2783	0.275247	0.16378	1.68059	0.0928433	0.51479	Atoh8
31.5348	0.296157	0.176351	1.67936	0.0930815	0.51479	Cttnbp2nl
71.6945	0.241089	0.143556	1.67941	0.0930723	0.51479	Dnajc10
34.391	-0.303411	0.180724	-1.67887	0.0931783	0.51479	Fig4
139.243	0.205481	0.12236	1.67931	0.0930915	0.51479	Hnrnpdl
38.2848	-0.272313	0.162064	-1.68028	0.0929028	0.51479	Ints5
61.2949	0.269013	0.16027	1.6785	0.0932488	0.51479	Klhl24
86.7558	0.227491	0.135562	1.67813	0.0933208	0.51479	Ndufs4
31.3909	0.323494	0.19289	1.67709	0.0935248	0.515483	St7
40.4282	0.272415	0.162579	1.67559	0.0938184	0.516669	Nlk
89.529	-0.218785	0.130618	-1.67499	0.0939358	0.516883	Ifngr2
71.8522	-0.210349	0.125617	-1.67452	0.0940278	0.516957	Wdr82
86.6533	0.200932	0.120118	1.67279	0.0943687	0.517676	Celf1
75.5319	-0.22199	0.132742	-1.67234	0.0944567	0.517676	Cfap20
53.7126	0.256313	0.153182	1.67326	0.0942762	0.517676	Lats2
91.774	0.209145	0.125079	1.6721	0.0945054	0.517676	Mapre2
50.9083	0.253287	0.151622	1.67051	0.0948178	0.517676	Nf2
55.5494	-0.246013	0.147223	-1.67103	0.094716	0.517676	Ola1
32.1985	-0.295583	0.17694	-1.67053	0.094814	0.517676	Ppie
74.8458	-0.232674	0.139316	-1.67012	0.0948961	0.517676	Ptp4a1
31.3548	0.307472	0.18413	1.66987	0.0949453	0.517676	Thada
586.085	-0.131317	0.0786305	-1.67005	0.0949093	0.517676	Rps4x
66.4325	-0.216228	0.129579	-1.6687	0.0951768	0.518137	Mrps36
54.3952	-0.258628	0.154992	-1.66865	0.0951872	0.518137	Prl7d1
32.9255	0.30171	0.180884	1.66797	0.0953209	0.518435	Ptpn23
36.4107	0.308693	0.185142	1.66733	0.095449	0.518704	Arrdc4
61.4937	0.230825	0.13851	1.66649	0.0956162	0.518756	Ergic3
54.552	-0.236032	0.141626	-1.66659	0.0955967	0.518756	Naa40
31.8236	-0.287727	0.172901	-1.66412	0.0960887	0.520889	Pdpr
34.2381	0.311568	0.187299	1.66348	0.0962168	0.52091	Bcl10
52.679	-0.23021	0.138405	-1.66331	0.0962508	0.52091	Sugt1
48.5535	0.263489	0.158473	1.66267	0.0963777	0.521168	Glmp
64.5345	0.225427	0.135665	1.66164	0.0965844	0.521302	Cdc5l
60.1408	-0.242872	0.146146	-1.66185	0.0965422	0.521302	Cers4
40.4331	-0.271106	0.16333	-1.65987	0.0969404	0.521302	Dock7
44.2297	-0.274717	0.165513	-1.65979	0.096957	0.521302	Ino80d
531.93	-0.140825	0.0848316	-1.66006	0.0969031	0.521302	Mdh2
43.8285	-0.262158	0.157874	-1.66055	0.0968045	0.521302	Sun2
33.5218	-0.32223	0.194047	-1.66057	0.096799	0.521302	Tmem170b
41.3947	-0.272013	0.163966	-1.65896	0.0971239	0.521774	Terf2
73.0456	-0.210128	0.126696	-1.65853	0.0972111	0.521816	Saraf
101.712	0.18029	0.108747	1.65788	0.0973412	0.522089	Ktn1
59.1745	0.248573	0.149996	1.65719	0.0974804	0.522409	Phospho1
62.8305	0.2522	0.152256	1.65642	0.0976376	0.522826	Cmpk1
31.4999	-0.302177	0.182716	-1.65381	0.098167	0.523531	Apmap
69.4644	0.209319	0.126566	1.65383	0.0981625	0.523531	Ccdc47
77.4573	0.199003	0.120238	1.65508	0.0979085	0.523531	Luc7l3
31.8583	0.285456	0.17255	1.65434	0.0980584	0.523531	Nsdhl
43.3124	0.263695	0.159446	1.65382	0.0981637	0.523531	Wbp1
39.4078	-0.275799	0.166908	-1.6524	0.098454	0.52417	Kbtbd2
57.7909	0.222053	0.134411	1.65204	0.0985258	0.52417	Ppig
32.1932	-0.316188	0.191372	-1.65222	0.0984906	0.52417	Slc66a2
101.721	0.323874	0.196117	1.65143	0.0986503	0.524409	Crip1
83.5351	0.200087	0.121267	1.64997	0.0989488	0.525571	Phpt1
32.9884	-0.298807	0.181188	-1.64916	0.0991154	0.525607	Akap12
124.662	-0.190215	0.115316	-1.64951	0.0990436	0.525607	Srf
39.9822	-0.267491	0.162238	-1.64875	0.0991986	0.525625	Ogfr
38.981	0.27116	0.164557	1.64782	0.0993898	0.525791	Csad
50.8732	-0.255739	0.155169	-1.64814	0.0993245	0.525791	Polr2d
33.5485	0.301901	0.183365	1.64644	0.0996722	0.526769	Ogfod3
42.3384	-0.265526	0.161302	-1.64614	0.0997347	0.526769	Slc25a19
67.1697	-0.215382	0.131141	-1.64238	0.100512	0.528751	Pank1
126.359	-0.183447	0.111675	-1.64269	0.100447	0.528751	Pdia6
39.2211	0.273393	0.166436	1.64263	0.100459	0.528751	Retreg3
76.0877	0.199978	0.12175	1.64253	0.10048	0.528751	Slc35f5
103.475	-0.207627	0.126356	-1.64319	0.100343	0.528751	Tceal8
108.631	-0.191248	0.116591	-1.64033	0.100938	0.529721	Cdk2ap1
225.74	-0.136761	0.083366	-1.64049	0.100903	0.529721	Elob
45.2657	0.24929	0.151933	1.64079	0.100842	0.529721	Large1
52.1548	0.256777	0.156719	1.63845	0.101328	0.531346	Plod1
82.7871	-0.199973	0.122143	-1.63721	0.101586	0.531633	Fyttd1
39.2297	0.263091	0.160644	1.63773	0.101479	0.531633	M6pr
41.2089	0.261742	0.159889	1.63703	0.101625	0.531633	Mrps22
42.5213	0.270725	0.165489	1.63591	0.101859	0.532431	Strn
83.0083	-0.199917	0.122943	-1.62609	0.103931	0.533516	Arhgap35
34.569	-0.267319	0.164006	-1.62994	0.103115	0.533516	Baiap2l2
134.372	-0.165561	0.101472	-1.63159	0.102765	0.533516	Chchd3
94.0699	-0.195782	0.119942	-1.6323	0.102617	0.533516	Crtap
36.7591	-0.326986	0.200185	-1.63342	0.102381	0.533516	Dab2
35.3746	0.281682	0.173089	1.62738	0.103656	0.533516	Elp1
38.0273	-0.256903	0.157847	-1.62754	0.103623	0.533516	Fads2
35.3896	-0.291776	0.17929	-1.6274	0.103653	0.533516	Gprin3
172.013	0.140927	0.0866321	1.62673	0.103795	0.533516	H1f0
37.2137	-0.272394	0.167369	-1.62751	0.103629	0.533516	Hint3
44.0367	-0.247773	0.152019	-1.62988	0.103126	0.533516	Kat6a
75.6548	-0.198158	0.121721	-1.62797	0.103532	0.533516	Kmt2d
61.4062	0.234511	0.143628	1.63277	0.102517	0.533516	Mllt1
31.8373	-0.296447	0.18222	-1.62686	0.103767	0.533516	Olfr1015
69.5153	0.211564	0.129746	1.6306	0.102974	0.533516	Parp1
47.1033	-0.273006	0.167661	-1.62832	0.103457	0.533516	Plcg1
40.2199	0.268901	0.16493	1.63039	0.103018	0.533516	Podxl
48.7914	0.262657	0.161481	1.62655	0.103833	0.533516	Ppil1
45.1003	-0.249313	0.152913	-1.63043	0.103012	0.533516	Rdh14
42.0426	0.251022	0.154368	1.62613	0.103923	0.533516	Sesn3
33.8126	-0.293182	0.179478	-1.63353	0.102358	0.533516	Smad3
93.0357	0.205975	0.126289	1.63098	0.102894	0.533516	Vldlr
547.89	-0.159956	0.098337	-1.62661	0.10382	0.533516	Atp5g1
66.6745	-0.223535	0.137562	-1.62498	0.104167	0.534307	0610012G03Rik
83.1822	-0.204509	0.126044	-1.62252	0.104692	0.534307	Ablim1
62.3463	-0.237201	0.146215	-1.62227	0.104745	0.534307	Afdn
52.1053	0.233759	0.144697	1.61551	0.106201	0.534307	Akap11
54.365	0.23512	0.144963	1.62193	0.104818	0.534307	Ankrd13c
50.5268	-0.245313	0.151308	-1.62129	0.104956	0.534307	Bcat2
55.868	-0.251954	0.155554	-1.61972	0.105292	0.534307	Ccnl1
105.389	0.17578	0.108487	1.62029	0.105171	0.534307	Ctdsp1
209.393	0.2864	0.17666	1.6212	0.104975	0.534307	Eef1a2
64.8532	-0.232685	0.143927	-1.61668	0.105946	0.534307	Emc6
32.4921	-0.287422	0.17762	-1.61819	0.105622	0.534307	Gnai1
45.4151	-0.263571	0.162249	-1.62448	0.104273	0.534307	Hmg20b
40.3377	0.250521	0.155028	1.61597	0.1061	0.534307	Llgl1
39.1533	-0.261985	0.161642	-1.62077	0.105067	0.534307	Ly6e
46.2215	-0.24377	0.15018	-1.62318	0.10455	0.534307	Med21
202.252	0.145921	0.0899402	1.62242	0.104714	0.534307	Mef2a
35.4173	0.278781	0.172602	1.61517	0.106274	0.534307	Mex3d
263.909	0.137226	0.0849614	1.61516	0.106277	0.534307	Ndufa2
38.1985	-0.264872	0.163665	-1.61837	0.105582	0.534307	Phkg2
32.3257	0.307091	0.189748	1.61842	0.105573	0.534307	Plk2
56.7875	-0.263354	0.162453	-1.62111	0.104994	0.534307	Rpl3l
50.5182	0.236096	0.145998	1.61712	0.105852	0.534307	Sh2b1
66.9156	-0.240909	0.149051	-1.61628	0.106034	0.534307	Slc39a7
36.7569	-0.276463	0.170452	-1.62194	0.104816	0.534307	Smarcal1
34.3774	0.276383	0.17085	1.6177	0.105728	0.534307	Sugp2
43.8261	0.242284	0.149865	1.61668	0.105947	0.534307	Tspyl1
49.6683	-0.246733	0.152575	-1.61713	0.105851	0.534307	Wipi1
1710.86	0.187849	0.116343	1.61461	0.106394	0.534488	Igf2
69.6887	-0.219378	0.135968	-1.61345	0.106648	0.535353	Pcdhgc3
31.8198	0.284898	0.176651	1.61278	0.106793	0.535672	Rars
51.1857	-0.252113	0.156408	-1.61189	0.106986	0.536235	Cavin3
151.037	0.174643	0.108387	1.61129	0.107116	0.536478	Slc38a2
34.4288	-0.275027	0.170739	-1.61081	0.107222	0.536597	Crot
38.9828	0.258592	0.160628	1.60989	0.107423	0.537195	Impact
36.1323	0.270026	0.167788	1.60932	0.107545	0.53737	Aifm2
194.91	0.144007	0.0895022	1.60898	0.107621	0.53737	Ap2m1
78.6953	0.207995	0.12935	1.608	0.107835	0.538029	Ncor1
53.1466	-0.254778	0.158549	-1.60693	0.108069	0.53879	Tie1
50.702	-0.239767	0.149321	-1.60571	0.108338	0.539721	Tsc22d2
168.707	0.173151	0.107941	1.60413	0.108686	0.540849	Bri3
34.1245	0.27881	0.173829	1.60393	0.108729	0.540849	Slc19a1
39.1454	0.263007	0.164038	1.60332	0.108863	0.541108	Sos1
98.7043	-0.182178	0.113675	-1.60262	0.109018	0.541468	Arf6
38.9768	0.264401	0.165787	1.59482	0.110752	0.5422	Armc8
32.9023	0.289223	0.180844	1.59929	0.109756	0.5422	Atg13
38.7843	0.254307	0.159015	1.59926	0.109762	0.5422	Bach1
42.513	-0.253224	0.15855	-1.59713	0.110237	0.5422	Creb1
64.2599	0.209104	0.131152	1.59437	0.110854	0.5422	Cul4a
110.124	-0.188658	0.118	-1.5988	0.109864	0.5422	Eif4ebp1
36.0557	0.281139	0.17611	1.59639	0.110402	0.5422	Fitm1
42.2568	0.254376	0.159005	1.59979	0.109644	0.5422	Fnbp1
81.4057	-0.263171	0.165017	-1.59481	0.110755	0.5422	Gas1
34.5664	-0.282992	0.177136	-1.59759	0.110133	0.5422	Htra3
47.5094	-0.272321	0.170794	-1.59444	0.110838	0.5422	Klhl30
40.6024	-0.259427	0.162071	-1.6007	0.109443	0.5422	Lig1
36.3689	-0.268467	0.168359	-1.59461	0.1108	0.5422	Lrp4
93.1603	-0.225072	0.140847	-1.598	0.110044	0.5422	Myocd
35.7968	-0.27945	0.175184	-1.59519	0.110671	0.5422	Rnase4
42.5037	-0.250402	0.156963	-1.5953	0.110646	0.5422	Smim4
53.8763	-0.237557	0.14869	-1.59767	0.110116	0.5422	Spry2
85.2885	-0.232404	0.145287	-1.59962	0.109682	0.5422	Ssh2
36.4534	0.2653	0.166418	1.59418	0.110895	0.5422	Synrg
86.3318	-0.18684	0.117093	-1.59565	0.110568	0.5422	Tmed10
41.9557	0.304992	0.190909	1.59758	0.110137	0.5422	Ccn1
63.0192	0.240673	0.151017	1.59368	0.111008	0.542348	Epb41
60.5142	-0.24321	0.152646	-1.59329	0.111095	0.542369	Dnaja3
49.1494	0.23347	0.146576	1.59282	0.111201	0.542484	Sf3b6
38.9429	-0.284095	0.178418	-1.59231	0.111316	0.542645	Fblim1
141.435	0.161197	0.101388	1.5899	0.111857	0.544477	Caprin1
328.378	-0.136435	0.0858026	-1.59011	0.11181	0.544477	Rpl37
34.2722	-0.272514	0.171649	-1.58762	0.112372	0.544772	Frg1
60.4236	0.222285	0.139939	1.58845	0.112185	0.544772	Hipk2
34.7737	-0.277447	0.174741	-1.58776	0.11234	0.544772	Nudt5
43.2968	-0.249523	0.157053	-1.58878	0.112111	0.544772	Pip5k1b
74.8036	0.200381	0.126208	1.58771	0.112352	0.544772	Prcc
57.7636	0.214548	0.135154	1.58743	0.112415	0.544772	Vcan
109.109	0.1768	0.11148	1.58594	0.112753	0.546008	Slc25a23
130.074	0.181868	0.114727	1.58522	0.112916	0.546397	Pfkm
36.3216	0.286844	0.181024	1.58457	0.113065	0.546715	Aaas
38.4036	0.261827	0.1653	1.58395	0.113205	0.546991	Zfp516
55.4604	0.246637	0.155792	1.58312	0.113395	0.547324	Pmpca
39.9228	0.267904	0.169247	1.58292	0.11344	0.547324	Tmem161a
40.6904	0.279657	0.176963	1.58032	0.114034	0.547801	Ezh2
54.9461	0.226134	0.143096	1.5803	0.114038	0.547801	Ing4
55.6533	-0.222511	0.140798	-1.58035	0.114026	0.547801	Klhl7
36.6708	0.264613	0.16743	1.58044	0.114007	0.547801	Phc1
51.3858	-0.250838	0.15859	-1.58168	0.113723	0.547801	Rfxank
70.5156	-0.210845	0.133398	-1.58058	0.113975	0.547801	Timm13
41.7139	0.258093	0.163411	1.57941	0.114242	0.548218	Agps
40.956	0.259691	0.164446	1.57919	0.114292	0.548218	Atf2
51.034	-0.23657	0.15002	-1.57692	0.114814	0.550322	Taf9
39.2314	0.263709	0.167274	1.57651	0.114909	0.550373	Nhlrc2
96.1112	-0.177763	0.112799	-1.57593	0.115042	0.550614	Myo1c
46.0488	0.240227	0.152558	1.57466	0.115335	0.551614	Zfp638
48.0394	-0.250988	0.159492	-1.57367	0.115564	0.552308	Erlec1
186.814	0.15079	0.0959601	1.57138	0.116094	0.554438	Anp32a
39.7709	-0.259929	0.165557	-1.57003	0.116409	0.555537	Incenp
32.1392	0.31259	0.199197	1.56926	0.116589	0.555992	Prr16
59.5022	0.209801	0.133799	1.56803	0.116873	0.55638	Cpsf7
39.2294	-0.260253	0.165997	-1.56782	0.116923	0.55638	Snx9
32.4894	-0.284428	0.181396	-1.56799	0.116883	0.55638	Zfp609
41.0144	0.267733	0.170851	1.56706	0.117102	0.556825	Dctpp1
68.3812	-0.238566	0.152357	-1.56583	0.117387	0.557781	Tnxb
279.165	-0.172345	0.110152	-1.56462	0.117673	0.558735	Pgk1
366.06	-0.124688	0.0797365	-1.56375	0.117877	0.559298	Rps6
33.5941	0.29814	0.190786	1.5627	0.118124	0.559663	Ints6l
70.8954	0.220922	0.141354	1.5629	0.118077	0.559663	Olfml2b
34.3861	0.262614	0.168164	1.56165	0.118371	0.560026	Phf3
39.1771	-0.260319	0.166684	-1.56175	0.118346	0.560026	Tmem208
127.368	0.165989	0.106611	1.55697	0.119479	0.561181	2210418O10Rik
42.3818	-0.249478	0.160367	-1.55567	0.119788	0.561181	Atl2
52.0275	-0.229483	0.147428	-1.55657	0.119572	0.561181	Bcas2
61.5579	0.22308	0.143413	1.5555	0.119826	0.561181	Cfdp1
512.495	0.11525	0.0739526	1.55843	0.119132	0.561181	Cfl1
41.2154	0.294335	0.189113	1.5564	0.119614	0.561181	Creb3l1
34.1457	-0.272311	0.175004	-1.55602	0.119702	0.561181	Decr2
35.6277	0.274187	0.175855	1.55916	0.118957	0.561181	Fam171a1
36.6974	0.267708	0.172135	1.55522	0.119894	0.561181	Ggps1
64.3759	-0.237572	0.152564	-1.55719	0.119425	0.561181	Ninj1
42.8856	-0.251029	0.161287	-1.55641	0.119611	0.561181	Os9
48.9086	0.239867	0.153937	1.55822	0.119182	0.561181	Phf2
33.97	0.269513	0.173192	1.55615	0.119672	0.561181	Ppp1r16a
37.2789	0.26193	0.167886	1.56016	0.118721	0.561181	Rnf114
83.3178	-0.196892	0.126463	-1.55691	0.119492	0.561181	Sec61a1
33.4412	0.281172	0.180854	1.55469	0.12002	0.561373	Esyt1
43.2964	-0.237661	0.152911	-1.55425	0.120125	0.561463	Pgam5
93.6952	-0.393423	0.253187	-1.55388	0.120212	0.561473	Bex1
62.8209	-0.208133	0.134081	-1.55229	0.120593	0.562456	Mrpl34
46.0462	0.248949	0.160365	1.55239	0.120569	0.562456	Mxi1
101.659	-0.181198	0.116964	-1.54918	0.121338	0.562714	Clta
125.382	-0.170381	0.109906	-1.55024	0.121084	0.562714	Cox17
157.887	-0.141505	0.0912197	-1.55126	0.12084	0.562714	Klc1
34.3331	0.265913	0.171596	1.54965	0.121226	0.562714	Mafk
49.3985	0.242327	0.156386	1.54955	0.12125	0.562714	Mdm2
40.7161	-0.245008	0.158158	-1.54913	0.12135	0.562714	Ptdss2
42.1894	-0.257826	0.166444	-1.54902	0.121376	0.562714	Sh2b3
43.0869	-0.272453	0.175907	-1.54885	0.121418	0.562714	Stat5b
113.23	0.16657	0.107386	1.55113	0.120871	0.562714	Ube2m
36.6673	-0.270714	0.174869	-1.5481	0.121599	0.562758	Olfr202
31.5273	-0.265466	0.171479	-1.5481	0.121599	0.562758	Plpp7
36.1385	-0.26467	0.171023	-1.54757	0.121725	0.562948	Lias
39.2394	-0.24504	0.15851	-1.5459	0.122128	0.564072	Atic
38.1579	0.259724	0.168013	1.54585	0.12214	0.564072	Plin2
33.4375	0.287223	0.186034	1.54393	0.122606	0.564207	Agtpbp1
191.173	0.144478	0.0935269	1.54477	0.122401	0.564207	Gm36327
34.6806	-0.271403	0.175856	-1.54332	0.122752	0.564207	Llph
41.7896	0.249501	0.161577	1.54416	0.122549	0.564207	Man2a1
50.0029	-0.246619	0.159664	-1.54462	0.122439	0.564207	Ncoa4
34.6477	-0.264538	0.171416	-1.54325	0.122769	0.564207	Nqo2
93.5228	-0.185517	0.120106	-1.54461	0.12244	0.564207	Psmb4
314.046	-0.118478	0.0768048	-1.54258	0.122932	0.564562	Rpsa
44.1202	-0.248103	0.16088	-1.54217	0.123033	0.564631	Sf3b4
58.3621	-0.215234	0.139841	-1.53914	0.123771	0.564694	Dnaaf9
60.1715	0.214858	0.139647	1.53859	0.123905	0.564694	Acaa1a
39.2387	0.263101	0.170875	1.53973	0.123627	0.564694	Atp13a3
112.326	0.171428	0.111352	1.53952	0.123678	0.564694	Eif3m
31.9398	0.284027	0.184601	1.5386	0.123901	0.564694	Ltv1
39.2182	0.251221	0.163265	1.53873	0.123871	0.564694	Polr3d
106.301	0.176383	0.11456	1.53965	0.123646	0.564694	Ppp1r2
169.579	-0.146393	0.0950165	-1.54071	0.123387	0.564694	Reep5
327.539	-0.113748	0.0738498	-1.54027	0.123496	0.564694	Rpl34
74.8144	0.210778	0.136713	1.54176	0.123133	0.564694	Ubap2l
43.1202	0.237577	0.154463	1.53808	0.124029	0.564867	Brd9
44.0897	-0.244418	0.15923	-1.535	0.124784	0.565645	Atf5
33.9861	-0.271233	0.176563	-1.53619	0.124493	0.565645	Ccnb2
96.9376	-0.189415	0.12341	-1.53484	0.124824	0.565645	Cdc37
45.5098	0.246877	0.160627	1.53696	0.124304	0.565645	Clk3
133.424	0.159898	0.104183	1.53479	0.124836	0.565645	Eif3a
38.7873	-0.281798	0.183411	-1.53643	0.124432	0.565645	Pbdc1
140.805	-0.190321	0.124022	-1.53458	0.124887	0.565645	Ppp1r3c
35.468	0.258971	0.168749	1.53465	0.12487	0.565645	Rev3l
36.3822	-0.261166	0.170265	-1.53388	0.125058	0.565732	Gpatch2
39.3592	0.246512	0.16072	1.5338	0.125078	0.565732	Sh2d6
148.678	0.160061	0.10454	1.5311	0.125745	0.566099	Arpc2
127.111	0.14834	0.0968886	1.53103	0.125762	0.566099	Capzb
105.094	-0.182711	0.119265	-1.53197	0.12553	0.566099	Cops9
47.8317	0.24546	0.160127	1.53291	0.125298	0.566099	Dcakd
37.6333	-0.259171	0.169093	-1.53271	0.125347	0.566099	Prpf39
61.6775	-0.208803	0.13633	-1.5316	0.125621	0.566099	Eif3d
66.371	0.201141	0.13129	1.53204	0.125513	0.566099	Polr1d
64.9124	-0.209683	0.137031	-1.53019	0.12597	0.566652	Aimp1
119.927	0.173475	0.113402	1.52973	0.126084	0.566776	Fry
37.0721	0.295558	0.193355	1.52858	0.126369	0.567371	Bcr
50.6981	-0.229894	0.150542	-1.52711	0.126734	0.567371	Ckap5
59.9074	-0.212336	0.139028	-1.52729	0.126688	0.567371	Naa35
146.163	-0.210547	0.137798	-1.52794	0.126528	0.567371	S100a10
47.0684	0.391925	0.256639	1.52714	0.126726	0.567371	Sox18
55.9	0.227967	0.149236	1.52756	0.126621	0.567371	Zfp706
78.9879	-0.188946	0.123857	-1.52552	0.127128	0.568364	Trabd2b
70.2808	0.194819	0.127697	1.52564	0.127099	0.568364	U2af1
54.5418	-0.239826	0.157255	-1.52507	0.127242	0.568484	Selenok
54.2927	0.221122	0.145035	1.52461	0.127357	0.568613	Nek9
121.973	-0.164843	0.108258	-1.52269	0.127836	0.568717	Acadvl
294.811	0.124901	0.082048	1.52229	0.127937	0.568717	Cd81
87.6518	-0.176641	0.115978	-1.52306	0.127743	0.568717	Chchd1
74.8255	-0.199655	0.131153	-1.5223	0.127934	0.568717	Kcmf1
51.9936	-0.220128	0.144622	-1.5221	0.127985	0.568717	Naa15
43.283	0.239243	0.15707	1.52316	0.12772	0.568717	Osbpl5
33.1098	0.276852	0.181856	1.52236	0.127918	0.568717	Runx1t1
59.4332	-0.202364	0.133068	-1.52076	0.128321	0.568738	Ccdc6
157.355	0.142674	0.0937975	1.52109	0.128238	0.568738	Cdk16
41.8482	0.279689	0.183921	1.5207	0.128335	0.568738	Hjurp
39.5974	0.233567	0.153589	1.52073	0.128327	0.568738	Trim33
50.5136	-0.245885	0.161779	-1.51988	0.128541	0.569265	Coq5
53.0805	0.219557	0.144631	1.51805	0.129002	0.570026	Anxa11
118.667	-0.1753	0.115573	-1.51679	0.129319	0.570026	Kdelr2
32.5747	-0.271081	0.178715	-1.51684	0.129308	0.570026	Mppe1
41.8039	-0.26996	0.177786	-1.51845	0.1289	0.570026	Oplah
56.0557	-0.248111	0.163362	-1.51878	0.128817	0.570026	Ros1
38.9849	-0.25019	0.164884	-1.51737	0.129174	0.570026	Tars
69.3079	0.236675	0.156023	1.51693	0.129285	0.570026	Tpm3
34.2726	-0.255996	0.168917	-1.51552	0.129642	0.570684	Mrpl36
32.7348	0.271705	0.179281	1.51553	0.129638	0.570684	Pop4
34.3125	-0.272331	0.180428	-1.50936	0.131207	0.571413	4932438A13Rik
82.1906	0.204282	0.135216	1.51078	0.130845	0.571413	Alad
50.2118	-0.244692	0.161701	-1.51324	0.130219	0.571413	Bcl2l13
34.0194	0.283079	0.186953	1.51417	0.129983	0.571413	Dcun1d4
34.5267	-0.400115	0.264701	-1.51157	0.130642	0.571413	Grhpr
53.1461	0.250482	0.165606	1.51252	0.130402	0.571413	Hspb3
45.9841	-0.223388	0.147963	-1.50976	0.131106	0.571413	Nhsl1
50.0199	0.225341	0.149326	1.50906	0.131284	0.571413	Npm3
59.1144	-0.202239	0.133957	-1.50973	0.131112	0.571413	Oxr1
60.1718	-0.227904	0.15067	-1.5126	0.130382	0.571413	Pkp2
41.9778	-0.23253	0.154005	-1.50989	0.131073	0.571413	Praf2
31.9991	-0.269448	0.178419	-1.5102	0.130992	0.571413	Rbm7
34.6266	0.265844	0.175895	1.51138	0.130691	0.571413	Snrpa1
188.205	0.130233	0.0860921	1.51272	0.130351	0.571413	Srsf3
89.3174	-0.210312	0.139315	-1.50961	0.131143	0.571413	Txndc5
44.6223	-0.261777	0.173284	-1.51068	0.130869	0.571413	Wasl
43.9464	-0.239934	0.158462	-1.51414	0.12999	0.571413	Snrnp27
95.3013	-0.185182	0.122758	-1.50852	0.131422	0.57164	2610507B11Rik
38.9844	0.260733	0.173189	1.50548	0.132201	0.574647	Lrp1
76.9177	0.212574	0.141305	1.50436	0.132489	0.574823	Clptm1
46.0664	-0.227521	0.151247	-1.5043	0.132504	0.574823	Eif3j1
46.3146	0.228169	0.151641	1.50467	0.132409	0.574823	Kdm4a
136.364	-0.331824	0.220906	-1.5021	0.13307	0.575291	Dcn
393.873	0.141831	0.0944238	1.50207	0.133079	0.575291	Des
159.807	0.186686	0.124299	1.50191	0.133121	0.575291	Gnai2
301.588	0.152269	0.101307	1.50305	0.132827	0.575291	H3f3b
132.224	0.158363	0.105446	1.50185	0.133136	0.575291	Pabpn1
34.5914	-0.260558	0.173336	-1.50319	0.132789	0.575291	Ppm1m
47.5005	0.234086	0.155929	1.50124	0.133293	0.575592	Ncaph2
40.8071	-0.262071	0.174644	-1.5006	0.133459	0.575931	Siae
34.0639	-0.253167	0.168758	-1.50018	0.133569	0.576025	Ikbkb
32.4547	-0.27876	0.185868	-1.49978	0.133672	0.576093	Mpv17l2
185.275	-0.207799	0.138615	-1.49911	0.133845	0.576463	Tpm2
31.3444	-0.265785	0.17738	-1.49839	0.134031	0.576584	Olfr891
33.0317	0.259134	0.172949	1.49833	0.134049	0.576584	Ubp1
55.1557	0.221334	0.147785	1.49768	0.134218	0.576831	Cyb5b
47.7508	-0.252035	0.168342	-1.49716	0.134352	0.576831	Lrpprc
41.6452	-0.2363	0.157839	-1.49709	0.134369	0.576831	Maoa
78.1641	-0.318007	0.21248	-1.49664	0.134487	0.57696	Rpap3
42.543	-0.241024	0.161299	-1.49427	0.135105	0.577823	Cmas
70.4834	-0.195565	0.130948	-1.49345	0.135318	0.577823	Galnt2
325.648	-0.152056	0.10181	-1.49353	0.135299	0.577823	Gpi1
40.4611	0.244783	0.163898	1.49351	0.135303	0.577823	Hmbox1
55.6231	-0.20563	0.137535	-1.49511	0.134885	0.577823	Pim3
49.2916	0.242237	0.162083	1.49453	0.135038	0.577823	Rtn4rl1
31.6695	-0.269914	0.180765	-1.49318	0.13539	0.577823	Tmem143
62.0577	0.208009	0.139243	1.49386	0.135213	0.577823	Uqcc2
33.5582	0.258743	0.173445	1.49179	0.135755	0.577847	Cyb5r4
33.4395	0.253635	0.169967	1.49226	0.13563	0.577847	Mapk8
34.4308	-0.275762	0.184872	-1.49164	0.135794	0.577847	Pisd
140.587	-0.158065	0.105978	-1.49148	0.135835	0.577847	Sh3bgr
35.0215	-0.240911	0.161501	-1.4917	0.135778	0.577847	Zbtb44
33.8541	0.284249	0.190641	1.49102	0.135957	0.577882	Nup107
45.3563	0.221258	0.148417	1.49078	0.136019	0.577882	Syne2
42.4711	0.251864	0.169008	1.49024	0.136161	0.578111	Ppp1r13b
576.74	-0.120226	0.0808117	-1.48773	0.136823	0.580517	Ldhb
71.7433	-0.22298	0.14991	-1.48742	0.136904	0.580517	Raly
42.996	0.233961	0.157343	1.48695	0.137029	0.580673	Sel1l
42.2976	0.238483	0.160445	1.48639	0.137177	0.580928	Ppox
59.1942	-0.238685	0.160638	-1.48585	0.137318	0.581152	Dynlt1a
482.906	-0.131082	0.0883052	-1.48442	0.137697	0.581527	Cycs
38.3552	0.24666	0.166133	1.48471	0.13762	0.581527	Mtmr9
68.2362	0.200691	0.135208	1.48431	0.137726	0.581527	Rgs12
39.6056	-0.250498	0.168778	-1.48418	0.13776	0.581527	Rnf34
181.651	-0.148585	0.100205	-1.48281	0.138126	0.581596	Cd63
34.0967	0.267178	0.180275	1.48205	0.138326	0.581596	Cog2
45.6868	0.250254	0.168742	1.48306	0.13806	0.581596	Kcnj12
75.3887	0.185961	0.125483	1.48196	0.138352	0.581596	Mcrip1
90.6189	-0.188948	0.127571	-1.48113	0.138572	0.581596	Odc1
55.7078	0.202073	0.136335	1.48219	0.138291	0.581596	Pdrg1
42.6765	0.241894	0.163135	1.48279	0.13813	0.581596	Smarca5
31.3685	-0.271511	0.183289	-1.48133	0.138519	0.581596	Zzz3
206.228	-0.118913	0.0802625	-1.48155	0.138461	0.581596	Uqcr10
52.4418	-0.212886	0.144149	-1.47685	0.139716	0.582347	Akr7a5
61.592	0.206211	0.139632	1.47682	0.139724	0.582347	Ap1s1
62.6716	-0.218786	0.147886	-1.47943	0.139026	0.582347	Ccdc71l
53.7164	0.236283	0.159926	1.47745	0.139554	0.582347	Cnot1
48.025	0.228135	0.154416	1.47741	0.139567	0.582347	Lage3
266.623	-0.11586	0.0783448	-1.47885	0.139179	0.582347	Ndufa12
110.776	0.155929	0.10551	1.47786	0.139445	0.582347	Pea15a
32.6509	-0.273001	0.184604	-1.47885	0.139181	0.582347	Sephs2
42.5893	0.240896	0.162882	1.47897	0.139149	0.582347	Trip6
48.4894	0.22174	0.150094	1.47734	0.139585	0.582347	Ubr5
37.3728	0.247502	0.167565	1.47705	0.139662	0.582347	Styx
67.7606	0.209635	0.142136	1.47489	0.140243	0.583954	Adgrb2
202.172	0.145722	0.0988354	1.47439	0.140376	0.583954	Gdi2
41.5907	-0.251166	0.170317	-1.4747	0.140294	0.583954	Rchy1
41.2646	-0.243928	0.165511	-1.47378	0.14054	0.584265	Dut
52.2994	0.23151	0.157272	1.47203	0.141012	0.584647	Cdc26
54.8286	-0.215824	0.14677	-1.47049	0.141429	0.584647	Etnk1
31.606	0.266039	0.180703	1.47224	0.140955	0.584647	Exosc8
38.5577	0.238544	0.161982	1.47266	0.140843	0.584647	Nemf
46.0644	-0.342655	0.233018	-1.47051	0.141424	0.584647	Nos1ap
81.0025	-0.191535	0.130311	-1.46983	0.141609	0.584647	Rab11b
32.0229	0.278872	0.189643	1.47051	0.141422	0.584647	Rasgef1b
47.8848	-0.249831	0.169941	-1.4701	0.141534	0.584647	Rsph1
70.084	-0.241275	0.164115	-1.47015	0.14152	0.584647	Sall2
42.1698	0.241696	0.164286	1.47119	0.141239	0.584647	Slc2a1
225.457	0.139257	0.0947328	1.47	0.141561	0.584647	Vdac1
48.6407	-0.243022	0.165383	-1.46946	0.141709	0.584696	Pdgfra
461.263	-0.0981446	0.066875	-1.46758	0.142218	0.58631	Rpl37a
48.6671	0.23097	0.157405	1.46736	0.142279	0.58631	Tmem50a
48.587	-0.214487	0.146221	-1.46687	0.142412	0.586491	Ctps
33.8112	0.285254	0.194583	1.46598	0.142655	0.586794	Jag2
53.8377	0.224969	0.153464	1.46594	0.142664	0.586794	Map4k3
34.5958	-0.26393	0.180106	-1.46541	0.142808	0.587019	Mb
168.027	-0.271999	0.185729	-1.4645	0.143058	0.587468	Col5a1
31.6277	-0.249526	0.170751	-1.46134	0.143922	0.587468	Slc7a5
49.6619	-0.220182	0.150668	-1.46137	0.143914	0.587468	Lgr4
39.3196	-0.230816	0.158052	-1.46038	0.144186	0.587468	Irag1
50.5685	-0.208827	0.142817	-1.4622	0.143687	0.587468	Mta2
42.1782	-0.228466	0.156321	-1.46151	0.143874	0.587468	Nup54
168.173	-0.147646	0.101119	-1.46012	0.144256	0.587468	Ogdh
68.416	-0.191194	0.13093	-1.46027	0.144216	0.587468	Pa2g4
35.5775	0.256854	0.175731	1.46164	0.143841	0.587468	Pde4d
57.7521	-0.232733	0.15902	-1.46354	0.143319	0.587468	Robo4
756.658	-0.100549	0.0687411	-1.46272	0.143545	0.587468	Rplp1
49.2127	-0.262546	0.179662	-1.46133	0.143925	0.587468	Ryr3
40.9597	0.237475	0.162247	1.46366	0.143286	0.587468	Smim19
64.7033	0.191265	0.130642	1.46404	0.143183	0.587468	Ssbp2
79.3554	0.19516	0.133659	1.46013	0.144254	0.587468	Tmem30a
34.8084	-0.236108	0.161877	-1.45856	0.144687	0.588494	Igdcc4
35.2212	0.259208	0.177714	1.45857	0.144684	0.588494	Mboat7
35.373	0.251714	0.172807	1.45661	0.145223	0.589466	Cpsf4
91.636	0.19189	0.131704	1.45697	0.145123	0.589466	Lmnb1
132.845	-0.163256	0.112126	-1.45601	0.145391	0.589466	Nnt
54.7877	0.258161	0.177291	1.45614	0.145354	0.589466	S100a8
41.4752	-0.373314	0.256392	-1.45603	0.145385	0.589466	Stab1
1888.09	0.17822	0.122425	1.45574	0.145463	0.589466	Tnnc1
61.1775	-0.253481	0.174183	-1.45525	0.145599	0.589653	Aebp1
63.8585	-0.196364	0.134999	-1.45456	0.145792	0.590071	Bpnt2
71.5213	0.239207	0.16458	1.45344	0.146102	0.590602	Alox8
41.7867	0.238321	0.163964	1.45349	0.146087	0.590602	Srm
36.9694	-0.246959	0.170081	-1.45201	0.1465	0.590675	Ap3m1
185.807	0.385271	0.265268	1.45239	0.146394	0.590675	Casq1
33.7225	-0.253916	0.174843	-1.45225	0.146431	0.590675	Etv6
211.093	0.131604	0.0906404	1.45193	0.146521	0.590675	Itm2b
72.1109	-0.20459	0.140926	-1.45176	0.146569	0.590675	Pdxdc1
154.367	0.133714	0.0921949	1.45034	0.146964	0.591902	Ube2d3
60.389	0.250523	0.172918	1.4488	0.147394	0.593077	BC004004
35.0481	0.239388	0.165249	1.44865	0.147436	0.593077	Prkcd
39.7578	0.248107	0.17143	1.44728	0.147819	0.594185	Med16
35.7222	-0.248668	0.171849	-1.44702	0.147892	0.594185	Uri1
33.4831	0.263788	0.182344	1.44665	0.147994	0.594233	Srgap2
48.0721	0.23241	0.160696	1.44627	0.148103	0.594307	Hes6
55.6985	-0.208205	0.14418	-1.44406	0.148722	0.595848	Atrx
182.279	-0.145563	0.100823	-1.44375	0.148809	0.595848	Btf3
33.7174	0.247117	0.171317	1.44245	0.149174	0.595848	Cygb
127.004	0.155803	0.107993	1.44272	0.1491	0.595848	Ddost
39.8903	0.260347	0.180398	1.44318	0.14897	0.595848	Fnbp1l
34.3515	-0.240977	0.167112	-1.442	0.149301	0.595848	Kat6b
36.7987	-0.243561	0.168717	-1.4436	0.14885	0.595848	Rpusd3
83.537	-0.291039	0.201808	-1.44216	0.149259	0.595848	Shisa9
38.2257	0.235322	0.163012	1.44359	0.148855	0.595848	Tomm34
47.9665	-0.221543	0.153774	-1.44071	0.149667	0.596152	Erbb2
32.7428	-0.268571	0.186393	-1.44089	0.149617	0.596152	Mnt
104.788	0.17534	0.121726	1.44045	0.14974	0.596152	Rnaset2a
117.419	-0.171614	0.119063	-1.44138	0.149478	0.596152	Uqcrc1
89.3259	0.169553	0.117872	1.43845	0.150307	0.596992	Acin1
70.2264	0.189283	0.131556	1.4388	0.150206	0.596992	Cpsf6
86.7573	-0.17181	0.119443	-1.43842	0.150314	0.596992	Nsfl1c
77.0188	-0.174569	0.121345	-1.43862	0.150259	0.596992	Rheb
65.1347	0.192612	0.133999	1.43741	0.1506	0.597319	Oxa1l
35.4304	-0.241816	0.168196	-1.4377	0.150519	0.597319	Pcdhgb7
46.4096	0.220024	0.153095	1.43717	0.150669	0.597319	Sh3bgrl
590.874	0.118586	0.0825413	1.43669	0.150807	0.597509	Tmsb10
57.4436	0.206268	0.144139	1.43104	0.152418	0.601335	Agap1
56.472	0.201622	0.140911	1.43085	0.152474	0.601335	Aip
57.52	0.202186	0.141368	1.43021	0.152657	0.601335	Arhgef25
87.2153	0.184776	0.129185	1.43032	0.152624	0.601335	Capza1
59.3709	0.193725	0.135206	1.43282	0.151911	0.601335	Clasp1
39.6085	0.233335	0.163133	1.43034	0.15262	0.601335	Mars1
44.0356	-0.210495	0.146969	-1.43224	0.152076	0.601335	Patl1
46.4661	0.225808	0.157734	1.43157	0.152266	0.601335	Rhot1
189.122	0.165992	0.116069	1.43011	0.152687	0.601335	Smyd1
46.2793	0.233566	0.163137	1.43172	0.152225	0.601335	Ss18
78.9844	-0.198711	0.139032	-1.42925	0.152932	0.601941	Lims1
48.4922	0.214698	0.150312	1.42835	0.15319	0.602598	Gtf3c2
63.4841	-0.194301	0.136293	-1.42561	0.153981	0.605326	Pcmt1
33.5571	0.244277	0.171385	1.42531	0.154068	0.605326	Pold3
37.2518	-0.248038	0.174142	-1.42435	0.154346	0.605513	Hsf1
35.5931	-0.237811	0.167011	-1.42393	0.154468	0.605513	Mtfp1
33.5192	-0.249943	0.175538	-1.42387	0.154483	0.605513	Nlgn2
37.8612	0.250772	0.176033	1.42458	0.154279	0.605513	Usp25
32.7827	-0.240867	0.169218	-1.42341	0.154617	0.605674	Prxl2a
38.1031	0.230058	0.161761	1.42221	0.154966	0.606419	Iws1
37.2878	-0.238179	0.167481	-1.42212	0.154991	0.606419	Smn1
36.3153	0.235301	0.165557	1.42126	0.15524	0.606945	Ccdc136
133.236	0.146291	0.102948	1.42102	0.15531	0.606945	Grn
77.874	0.182721	0.128683	1.41994	0.155626	0.607817	Ank3
98.1063	0.158478	0.111865	1.41669	0.156573	0.607911	Copa
64.4649	0.179663	0.126766	1.41728	0.1564	0.607911	Dgcr2
68.9424	0.182273	0.128546	1.41796	0.156201	0.607911	Gpbp1l1
95.0969	0.162833	0.114828	1.41807	0.156172	0.607911	Klhl9
31.4476	-0.252658	0.178125	-1.41843	0.156064	0.607911	Lsm1
40.692	-0.23829	0.168194	-1.41675	0.156555	0.607911	Optn
375.314	-0.107756	0.0760403	-1.41709	0.156457	0.607911	Rpl36
33.647	-0.25645	0.180718	-1.41906	0.155881	0.607911	Tmem41b
175.154	0.144759	0.102013	1.41902	0.155894	0.607911	Tmod1
238.768	-0.129833	0.0915978	-1.41742	0.15636	0.607911	Atpif1
47.8382	0.230195	0.162525	1.41637	0.156668	0.60792	Anapc7
88.0209	-0.157901	0.111513	-1.41598	0.15678	0.607996	Agpat1
162.086	-0.136263	0.0962974	-1.41502	0.157062	0.608133	Etfa
47.051	0.208582	0.147353	1.41553	0.156914	0.608133	Grik5
38.0736	-0.2312	0.163438	-1.4146	0.157185	0.608133	Isoc2a
32.3106	0.248841	0.175893	1.41473	0.157148	0.608133	Tmem8b
72.4633	0.17023	0.120483	1.4129	0.157686	0.609297	Cap1
93.6371	0.21713	0.153706	1.41263	0.157764	0.609297	Sfta2
39.4409	-0.232715	0.164737	-1.41264	0.157761	0.609297	Slc47a1
34.0062	0.244118	0.172913	1.41179	0.158011	0.609362	BC005624
87.4139	-0.183477	0.130033	-1.411	0.158243	0.609362	C1qbp
35.2617	0.252347	0.178804	1.4113	0.158156	0.609362	Ddo
48.6402	-0.244312	0.17303	-1.41196	0.157962	0.609362	Efemp2
136.364	0.151812	0.107574	1.41123	0.158176	0.609362	Tsc22d1
59.1209	0.199251	0.141352	1.40961	0.158655	0.609529	1110002E22Rik
154.655	-0.150637	0.106865	-1.4096	0.158657	0.609529	Dlst
43.0874	-0.221878	0.157374	-1.40988	0.158575	0.609529	Irs1
64.1862	0.186276	0.132091	1.41021	0.158479	0.609529	Urgcp
56.1502	-0.201485	0.142972	-1.40927	0.158757	0.609555	Stip1
38.238	-0.247561	0.175961	-1.40691	0.159453	0.610809	1700123O20Rik
257.646	0.109407	0.0777812	1.4066	0.159547	0.610809	Arf1
85.4932	-0.180128	0.128013	-1.40711	0.159393	0.610809	Mdfi
62.6638	0.188601	0.134054	1.40691	0.159455	0.610809	Pds5a
49.7817	-0.207665	0.147592	-1.40703	0.159419	0.610809	Taok1
68.3634	0.18549	0.131929	1.40598	0.15973	0.611151	Actr10
36.3819	0.235326	0.167438	1.40545	0.159888	0.611402	Tfip11
81.6637	-0.214062	0.152352	-1.40505	0.160005	0.611494	Adam19
512.392	-0.134722	0.0959461	-1.40414	0.160277	0.611825	Eno3
57.0333	-0.203041	0.144572	-1.40443	0.16019	0.611825	Tial1
45.8284	-0.233086	0.166039	-1.4038	0.160377	0.61185	Ypel2
51.2592	0.231973	0.16531	1.40326	0.160539	0.612113	Ppm1g
74.2812	-0.193881	0.138242	-1.40248	0.160772	0.612645	Samd8
191.181	0.124572	0.0888518	1.40202	0.160909	0.612812	Atp6v0c
38.4476	0.416184	0.297048	1.40107	0.161194	0.613473	Fbln5
65.2267	-0.185681	0.132552	-1.40082	0.161269	0.613473	Tax1bp1
39.8456	0.235535	0.168252	1.39989	0.161546	0.61382	Dcp2
38.8524	0.225617	0.161154	1.40001	0.16151	0.61382	Sf3a3
44.329	-0.212986	0.152196	-1.39942	0.161686	0.613996	Pitrm1
135.841	-0.178509	0.127719	-1.39767	0.162212	0.614184	Coro6
46.6445	0.212439	0.151952	1.39807	0.162093	0.614184	Golga3
67.3503	0.179304	0.128265	1.39792	0.162137	0.614184	Per1
41.1231	0.271309	0.194153	1.39739	0.162295	0.614184	Sesn1
203.028	-0.12806	0.0915404	-1.39894	0.16183	0.614184	Slc25a5
79.4267	0.186679	0.133533	1.398	0.162114	0.614184	Tmem242
127.95	0.145784	0.104437	1.3959	0.162743	0.614819	Mfn2
33.1942	-0.247767	0.17744	-1.39634	0.162612	0.614819	Mul1
31.3818	-0.246537	0.176586	-1.39613	0.162675	0.614819	Zfp275
72.9411	-0.198819	0.142587	-1.39437	0.163206	0.616214	Atp1a2
70.6732	0.204065	0.146752	1.39055	0.164363	0.61628	Chpt1
66.5848	0.19224	0.138304	1.38998	0.164535	0.61628	Coro1c
41.1271	0.220808	0.15871	1.39127	0.164144	0.61628	Cpeb3
58.4724	0.201779	0.145095	1.39067	0.164326	0.61628	Derl1
77.2144	0.179987	0.129286	1.39216	0.163875	0.61628	Efhd2
68.7544	0.217905	0.156551	1.39191	0.16395	0.61628	Fzr1
35.8078	-0.252977	0.181601	-1.39304	0.163607	0.61628	Gabbr1
37.4404	0.245909	0.17688	1.39026	0.16445	0.61628	Gcn1
88.8306	0.170873	0.122596	1.3938	0.163379	0.61628	Gucy1a1
37.7107	-0.235926	0.169297	-1.39356	0.16345	0.61628	Mogs
100.805	-0.166145	0.119288	-1.3928	0.16368	0.61628	Nenf
42.8364	-0.219335	0.157714	-1.39071	0.164314	0.61628	Parl
76.4574	-0.235208	0.169187	-1.39022	0.164461	0.61628	Rogdi
85.6824	0.165102	0.118621	1.39185	0.163968	0.61628	Atp6ap1
37.5001	-0.232688	0.167679	-1.3877	0.165229	0.618218	Arfip2
43.5375	-0.226132	0.162959	-1.38766	0.16524	0.618218	Ssbp4
47.3149	-0.21739	0.156718	-1.38714	0.1654	0.618228	Arhgef40
47.3817	0.222552	0.160452	1.38704	0.165431	0.618228	Fuca2
33.4429	0.252576	0.182362	1.38502	0.166046	0.620175	Pfkfb2
45.0698	0.215605	0.155706	1.3847	0.166146	0.620195	Prkcsh
37.9379	0.230373	0.166529	1.38338	0.166549	0.621348	Trim41
51.841	-0.202984	0.14677	-1.383	0.166664	0.621424	Mettl9
38.9926	-0.237628	0.171866	-1.38263	0.166778	0.6215	Fcgrt
44.4564	-0.215006	0.155543	-1.38229	0.166882	0.621533	Wdr77
31.6518	0.245844	0.177921	1.38176	0.167047	0.621795	Gid4
31.9872	0.240063	0.173917	1.38034	0.167483	0.62282	Mical1
34.7999	0.23598	0.170969	1.38024	0.167511	0.62282	Parp6
54.462	-0.19799	0.143479	-1.37993	0.167609	0.622833	Psmc5
108.134	0.154222	0.111823	1.37916	0.167846	0.623009	Anapc11
33.1443	0.263434	0.190976	1.37941	0.167769	0.623009	Ing2
50.0866	0.204372	0.148241	1.37865	0.168003	0.623241	Plod3
66.3091	-0.1962	0.14238	-1.378	0.168203	0.62328	Acadsb
79.2695	-0.172935	0.125483	-1.37815	0.168156	0.62328	Tsc22d4
87.2642	0.179039	0.13048	1.37215	0.170015	0.625796	Ak2
159.336	0.12312	0.0895207	1.37532	0.169032	0.625796	Anxa6
37.8826	-0.226846	0.165153	-1.37356	0.169579	0.625796	Atf6b
35.1821	-0.366755	0.267036	-1.37343	0.16962	0.625796	Cbr2
49.2068	-0.201751	0.146998	-1.37248	0.169914	0.625796	Gigyf2
38.6804	0.22597	0.164667	1.37229	0.169974	0.625796	Hyal2
68.3692	-0.172305	0.125575	-1.37213	0.170023	0.625796	Osbp
63.8882	0.190354	0.138678	1.37264	0.169866	0.625796	Rab1b
37.416	-0.231423	0.168579	-1.37278	0.16982	0.625796	Smap2
35.3053	0.243623	0.177303	1.37405	0.169425	0.625796	Tmem159
43.0008	-0.231583	0.168498	-1.3744	0.169319	0.625796	Ube2a
38.4013	0.241676	0.175804	1.37469	0.169228	0.625796	Ubl7
38.1281	-0.218097	0.159021	-1.37149	0.170221	0.626175	Aagab
54.4256	0.208209	0.152076	1.36911	0.170966	0.627641	Akt3
36.7764	0.241286	0.176143	1.36983	0.17074	0.627641	Cxxc1
45.9439	-0.223671	0.163378	-1.36904	0.170987	0.627641	Fam20b
37.2007	-0.208506	0.152306	-1.36899	0.171001	0.627641	Mxra7
120.42	-0.161432	0.118089	-1.36704	0.171612	0.629235	Csrp1
32.5686	0.237283	0.173619	1.36669	0.171723	0.629235	Mbd1
36.7839	0.225123	0.164699	1.36688	0.171663	0.629235	Mtmr12
66.7773	0.179614	0.131473	1.36617	0.171885	0.629418	Cbx1
42.7951	-0.22126	0.161986	-1.36592	0.171964	0.629418	Uqcc3
37.7427	-0.228045	0.167084	-1.36485	0.1723	0.629948	Ago1
42.1684	0.228487	0.167404	1.36488	0.172292	0.629948	Mcc
103.029	0.175806	0.128982	1.36302	0.172875	0.630997	Map1b
107.626	0.158902	0.11656	1.36326	0.172799	0.630997	Rtn3
33.3469	-0.233929	0.171602	-1.36321	0.172817	0.630997	Tent4b
35.756	-0.253397	0.185974	-1.36254	0.173029	0.63121	H6pd
53.8822	-0.222335	0.163237	-1.36204	0.173186	0.631434	Slc16a9
55.2473	-0.187247	0.13756	-1.3612	0.173449	0.632043	Tspan18
74.9003	-0.174871	0.128547	-1.36036	0.173716	0.632664	Mtdh
52.2226	0.202854	0.149238	1.35927	0.174062	0.633574	Hook3
70.5108	0.189154	0.139241	1.35846	0.174318	0.633806	Lamtor4
63.9147	-0.222461	0.163735	-1.35866	0.174253	0.633806	ROSA26
54.1445	0.195487	0.144303	1.3547	0.175515	0.635602	Aldh1l2
72.5483	0.230897	0.170441	1.35471	0.175511	0.635602	Egfl7
42.1353	-0.220265	0.162628	-1.35441	0.175606	0.635602	Fem1b
43.2071	-0.209982	0.155055	-1.35425	0.175658	0.635602	Lman2l
84.729	0.164931	0.121612	1.35621	0.175034	0.635602	Rab11a
393.49	-0.109363	0.0807284	-1.3547	0.175514	0.635602	Rpl5
32.1995	0.247002	0.182401	1.35417	0.175682	0.635602	Sema5a
71.5693	0.177414	0.130938	1.35494	0.175437	0.635602	Stk24
166.591	-0.147887	0.109142	-1.35499	0.175419	0.635602	Hspa9
125.726	0.146331	0.108149	1.35305	0.176039	0.636545	Pafah1b1
44.7332	0.217899	0.161111	1.35248	0.176223	0.63662	Scarf2
52.9301	-0.200705	0.148408	-1.35238	0.176253	0.63662	Srpk2
55.9408	0.201529	0.149152	1.35117	0.176642	0.636727	Fbxw5
34.4273	0.243585	0.180279	1.35116	0.176646	0.636727	Nde1
260.765	0.120088	0.0888388	1.35175	0.176456	0.636727	Pcbd2
256.798	-0.132966	0.0984143	-1.35108	0.17667	0.636727	Uqcrq
36.6639	-0.223766	0.166231	-1.34611	0.178267	0.637031	Abat
87.3048	0.279169	0.207573	1.34492	0.17865	0.637031	Akr1b3
66.1508	-0.185086	0.137549	-1.3456	0.178431	0.637031	Atad3a
37.5272	0.212692	0.158332	1.34333	0.179166	0.637031	Atp8a2
41.2583	0.218429	0.162232	1.3464	0.178174	0.637031	Bcl2l2
38.5152	0.233969	0.173312	1.34999	0.17702	0.637031	Bend4
42.9246	-0.221911	0.165072	-1.34433	0.178842	0.637031	Cdc42ep3
40.393	0.230357	0.171414	1.34386	0.178994	0.637031	Ciao2a
375.327	-0.282284	0.209553	-1.34708	0.177955	0.637031	Col1a2
103.661	0.154773	0.115255	1.34287	0.179313	0.637031	Col4a5
88.235	0.157051	0.11695	1.34288	0.17931	0.637031	Crk
41.061	-0.223925	0.166073	-1.34835	0.177545	0.637031	Git2
32.9282	0.230598	0.171609	1.34374	0.179032	0.637031	Mier2
82.9264	-0.159468	0.118374	-1.34716	0.177929	0.637031	Miga2
37.7743	0.233938	0.17357	1.3478	0.177721	0.637031	Mindy3
78.8939	0.170677	0.126707	1.34702	0.177974	0.637031	Paip1
37.3633	0.218406	0.162691	1.34246	0.179448	0.637031	Pkd2
79.6729	0.168384	0.124948	1.34764	0.177774	0.637031	Pkig
48.8301	0.223782	0.166174	1.34668	0.178084	0.637031	Pnpla2
81.5271	-0.162013	0.120542	-1.34404	0.178937	0.637031	Rabac1
291.703	-0.112495	0.083574	-1.34605	0.178287	0.637031	Rack1
37.2757	0.237926	0.17664	1.34696	0.177994	0.637031	Rasip1
43.6991	-0.232433	0.173147	-1.34241	0.179464	0.637031	Rtn4r
34.1082	-0.231817	0.172492	-1.34393	0.17897	0.637031	Sh3d19
51.8892	0.213307	0.158878	1.34259	0.179406	0.637031	Tacc1
37.2887	-0.230331	0.170946	-1.34739	0.177853	0.637031	Tasor2
36.2082	0.226575	0.168434	1.34518	0.178566	0.637031	Ucn
430.969	-0.111509	0.0829215	-1.34476	0.178704	0.637031	Atp5c1
92.7898	-0.148295	0.11055	-1.34143	0.179781	0.637811	Nfe2l1
59.9991	0.18384	0.137109	1.34083	0.179977	0.637819	Gypc
69.7649	-0.175033	0.130539	-1.34085	0.179968	0.637819	Hif1a
46.3435	0.206023	0.153747	1.34001	0.180241	0.638126	Ccpg1
685.581	-0.123677	0.0923192	-1.33966	0.180355	0.638126	Cryab
47.878	0.210883	0.157397	1.33982	0.180305	0.638126	Gpr153
36.711	-0.236631	0.176792	-1.33847	0.180744	0.639158	Bmi1
49.852	-0.214645	0.160501	-1.33735	0.18111	0.639942	Bri3bp
42.5901	-0.225123	0.168364	-1.33712	0.181183	0.639942	Lrrc4b
31.6516	-0.246451	0.184346	-1.33689	0.181257	0.639942	Olfr147
48.0031	0.234195	0.175341	1.33565	0.181663	0.640921	Gpc4
39.0591	0.224359	0.168003	1.33545	0.181729	0.640921	Kif2a
35.5445	0.238441	0.17879	1.33363	0.182324	0.642359	Exosc7
144.899	0.128592	0.0964239	1.33361	0.182332	0.642359	Tecr
45.0724	-0.21279	0.159683	-1.33257	0.182672	0.643212	Trpm7
52.0617	0.185221	0.139027	1.33227	0.182772	0.643222	C1d
138.051	0.14158	0.106311	1.33176	0.18294	0.643469	Msn
62.6462	0.177418	0.133257	1.33139	0.18306	0.643545	Tent2
63.9897	0.232817	0.174912	1.33105	0.183174	0.643603	Loxl2
1169.39	0.15555	0.116969	1.32983	0.183573	0.644662	Slc25a4
36.1206	-0.2314	0.174231	-1.32812	0.184138	0.644986	Bysl
52.6938	0.202961	0.152819	1.32811	0.184142	0.644986	Hdac3
68.3984	-0.176094	0.132636	-1.32765	0.184293	0.644986	Lamtor5
34.9696	0.231883	0.174446	1.32925	0.183766	0.644986	Lime1
31.9387	0.235888	0.177697	1.32748	0.184352	0.644986	Pik3ca
66.2677	-0.223471	0.168288	-1.32791	0.184208	0.644986	Rsph14
32.9834	0.238327	0.179403	1.32844	0.184032	0.644986	Stk38l
45.4839	-0.20382	0.153633	-1.32666	0.18462	0.645054	Fbxw2
61.6965	0.20134	0.15178	1.32653	0.184665	0.645054	Kdm5b
68.1537	-0.172042	0.129685	-1.32662	0.184635	0.645054	Sh3glb2
62.2981	-0.191071	0.144144	-1.32556	0.184987	0.645493	Ak3
87.6823	0.177803	0.134108	1.32583	0.184897	0.645493	Tmem94
31.7312	0.255674	0.193544	1.32101	0.186497	0.645664	Ccndbp1
717.219	-0.128401	0.0969486	-1.32442	0.185362	0.645664	Cox6a2
88.0372	-0.185793	0.140543	-1.32197	0.186178	0.645664	Eif5
35.0123	0.220709	0.166921	1.32223	0.186091	0.645664	Elf1
64.1963	-0.181016	0.136687	-1.32431	0.185399	0.645664	Entpd4
44.7002	0.220197	0.166422	1.32312	0.185796	0.645664	Mrpl38
39.5503	0.218021	0.164719	1.3236	0.185637	0.645664	Mrps34
80.2727	0.166636	0.126016	1.32233	0.186057	0.645664	Pbxip1
80.3751	-0.168069	0.126959	-1.32381	0.185566	0.645664	Phb
103.498	0.167854	0.12682	1.32356	0.18565	0.645664	Rnf44
463.435	-0.0873284	0.066016	-1.32284	0.18589	0.645664	Rpl3
259.76	-0.108678	0.0822802	-1.32083	0.186559	0.645664	Rps25
36.796	-0.236782	0.17918	-1.32147	0.186345	0.645664	Slc16a2
41.1863	0.23203	0.175475	1.3223	0.186069	0.645664	Spcs3
48.5431	0.195811	0.148249	1.32082	0.186561	0.645664	Tsnax
41.6311	0.217298	0.164534	1.32069	0.186606	0.645664	Zfpm1
47.855	-0.212825	0.161362	-1.31893	0.187192	0.647306	Pkn2
51.3563	0.200813	0.152284	1.31868	0.187277	0.647306	Sfi1
36.7928	0.217974	0.165531	1.31682	0.187899	0.648206	Ankra2
91.2693	-0.159265	0.120956	-1.31672	0.187932	0.648206	Brd2
48.2976	-0.194934	0.147985	-1.31725	0.187754	0.648206	Cat
221.258	0.128147	0.0973064	1.31695	0.187856	0.648206	Cst3
139.044	-0.137468	0.104496	-1.31553	0.188331	0.649242	Mapkapk2
48.4649	-0.202041	0.153662	-1.31484	0.188565	0.64971	Emg1
40.0237	0.220658	0.167867	1.31448	0.188684	0.649779	Crnkl1
66.8206	-0.187826	0.142995	-1.31351	0.189011	0.650343	Ptbp1
33.6487	-0.244965	0.186511	-1.31341	0.189045	0.650343	Rgs2
77.3401	-0.167374	0.127549	-1.31223	0.189443	0.651371	Flot2
50.0087	-0.29109	0.222787	-1.30658	0.191354	0.651822	Antxr1
78.9737	-0.198356	0.151621	-1.30823	0.190794	0.651822	Bves
80.64	0.18874	0.144191	1.30896	0.190549	0.651822	Cacna1d
40.3905	-0.205213	0.156692	-1.30966	0.19031	0.651822	Copg2
47.2067	0.201802	0.153959	1.31074	0.189944	0.651822	Dctn5
32.2391	0.23332	0.178002	1.31077	0.189935	0.651822	Ddx21
36.9621	-0.237937	0.181692	-1.30956	0.190345	0.651822	Epha7
65.5967	-0.168569	0.129045	-1.30628	0.191456	0.651822	Mapk1ip1l
40.9298	-0.204617	0.156514	-1.30734	0.191096	0.651822	Morc2a
57.5304	-0.19504	0.149289	-1.30646	0.191397	0.651822	Psenen
56.7517	-0.188643	0.143893	-1.31099	0.189859	0.651822	Pum2
41.7114	-0.204983	0.156841	-1.30695	0.19123	0.651822	Rangrf
43.11	0.216851	0.165823	1.30772	0.190968	0.651822	Runx3
33.1026	-0.224755	0.171704	-1.30897	0.190543	0.651822	Serinc5
81.1238	-0.207256	0.158536	-1.30731	0.191106	0.651822	Slamf8
48.4347	-0.222541	0.170057	-1.30863	0.19066	0.651822	Suclg2
47.3764	0.201005	0.153456	1.30985	0.190246	0.651822	Tkt
42.5854	-0.203459	0.155322	-1.30992	0.190223	0.651822	Tor1aip1
66.2987	-0.188517	0.144216	-1.30718	0.191151	0.651822	Lsm7
40.8293	0.20455	0.156954	1.30325	0.19249	0.652369	Cers5
50.9782	-0.188167	0.144306	-1.30394	0.192253	0.652369	Ddit4
32.3156	0.229203	0.176261	1.30036	0.193477	0.652369	Dnttip1
39.1973	-0.202462	0.155617	-1.30103	0.193249	0.652369	Eef2k
35.252	-0.238075	0.182406	-1.30519	0.191828	0.652369	Endog
42.5371	-0.227393	0.174916	-1.30001	0.193598	0.652369	Fam98b
46.43	0.230723	0.177196	1.30208	0.19289	0.652369	Fbxo38
39.8407	0.213132	0.163459	1.30388	0.192273	0.652369	Gpr180
40.204	0.221939	0.170204	1.30396	0.192248	0.652369	Mapk8ip3
112.305	0.156611	0.120418	1.30057	0.193406	0.652369	Mical3
33.4392	0.234353	0.180311	1.29972	0.193698	0.652369	Panx2
111.449	-0.138946	0.106846	-1.30044	0.19345	0.652369	Park7
41.1877	-0.205561	0.157939	-1.30152	0.19308	0.652369	Psmd9
429.326	0.0958228	0.0736087	1.30179	0.19299	0.652369	Rps14
36.1544	0.226918	0.174589	1.29973	0.193694	0.652369	Tbc1d22b
148.142	0.140961	0.108247	1.30221	0.192843	0.652369	Tgfb1i1
38.3689	-0.214966	0.164791	-1.30447	0.192073	0.652369	Trappc2l
31.9009	-0.234567	0.180208	-1.30165	0.193037	0.652369	Trappc4
36.7024	0.209532	0.160656	1.30422	0.192158	0.652369	Ttc1
35.5853	0.221117	0.170101	1.29991	0.193631	0.652369	Zfp322a
33.6011	-0.231533	0.178138	-1.29973	0.193692	0.652369	Zfp36l2
114.927	0.142848	0.1101	1.29744	0.194481	0.652447	2310022B05Rik
64.359	-0.173182	0.13339	-1.29831	0.194179	0.652447	Acbd3
118.321	-0.148811	0.115067	-1.29326	0.19592	0.652447	Alyref
44.3204	-0.192739	0.149021	-1.29337	0.195883	0.652447	Atpaf1
33.1363	0.237239	0.183031	1.29617	0.194916	0.652447	Ccnt1
45.5587	0.204765	0.157988	1.29608	0.194947	0.652447	Dnajb11
97.6277	-0.138646	0.107054	-1.2951	0.195285	0.652447	Ech1
53.1268	-0.196665	0.151574	-1.29748	0.194466	0.652447	Fto
53.592	0.181353	0.140058	1.29484	0.195375	0.652447	Gnaq
53.7218	-0.195179	0.150759	-1.29464	0.195444	0.652447	Hhatl
73.9884	0.169781	0.13117	1.29436	0.195542	0.652447	Lmo4
49.672	-0.210176	0.162304	-1.29496	0.195335	0.652447	Mrpl57
43.1575	0.195131	0.150886	1.29323	0.19593	0.652447	Ndufaf1
53.7009	0.193269	0.149267	1.29479	0.195392	0.652447	Pard3
34.913	0.21606	0.166529	1.29743	0.194483	0.652447	Pcnt
32.449	0.260054	0.201209	1.29245	0.1962	0.652447	Pde1c
39.991	-0.211644	0.163495	-1.2945	0.195493	0.652447	Pptc7
36.5939	-0.220943	0.170928	-1.29261	0.196147	0.652447	Prr12
45.485	-0.192397	0.148628	-1.29449	0.195497	0.652447	Rabgap1l
47.878	-0.197225	0.151787	-1.29936	0.193821	0.652447	Rxra
70.8461	-0.210862	0.162675	-1.29622	0.194901	0.652447	Samd4b
49.7232	-0.228306	0.176224	-1.29555	0.195132	0.652447	Scyl1
59.3463	-0.182461	0.141139	-1.29277	0.196089	0.652447	Smurf2
41.5515	-0.209697	0.162053	-1.294	0.195664	0.652447	Spg7
140.849	-0.150159	0.115901	-1.29558	0.195119	0.652447	Spon1
61.8337	-0.172979	0.133892	-1.29193	0.196381	0.652718	Ipo7
55.7684	0.190783	0.147767	1.29111	0.196666	0.653335	Laptm4b
122.103	-0.12876	0.09978	-1.29044	0.196899	0.653452	Ppp2ca
38.7121	-0.231821	0.179607	-1.29071	0.196803	0.653452	Tcf19
43.2416	0.214533	0.166304	1.29	0.19705	0.65349	4921524J17Rik
38.833	-0.209507	0.162482	-1.28942	0.197251	0.65349	Aktip
31.5344	0.227632	0.176559	1.28927	0.197304	0.65349	Cacul1
64.6126	-0.223161	0.173092	-1.28926	0.197308	0.65349	Sftpd
61.0481	0.28821	0.223726	1.28823	0.197666	0.653791	Col18a1
127.558	-0.149383	0.115967	-1.28815	0.197694	0.653791	Col6a2
40.6413	0.208132	0.161576	1.28814	0.197697	0.653791	Eif2a
40.3928	-0.198729	0.154411	-1.28702	0.198089	0.654008	AI837181
63.7018	-0.185411	0.14417	-1.28606	0.198424	0.654008	Ccdc80
37.583	0.223602	0.173785	1.28666	0.198213	0.654008	Ctbp2
41.9723	-0.205327	0.1595	-1.28732	0.197983	0.654008	Eif2b4
34.275	-0.238027	0.185138	-1.28567	0.198558	0.654008	Gtf2a2
37.7347	0.210515	0.163545	1.2872	0.198023	0.654008	Plekha8
77.9486	0.163426	0.127064	1.28617	0.198383	0.654008	Ppdpf
93.3082	-0.256205	0.199237	-1.28593	0.198469	0.654008	Sall3
[truncated: 11,815 more rows]

## Sheet: Supplementary data 4
Supplementary data 4: PANTHER GO term analysis E17.5 wild-type SAN vs delB/delB SAN
GO biological process complete (P-adj<0.05; E17.5 wild-type SAN vs delB/delB HCN4-low)	Homo sapiens - REFLIST (20580)	Client Text Box Input (285)	Client Text Box Input (expected)	Client Text Box Input (over/under)	Client Text Box Input (fold Enrichment)	Client Text Box Input (raw P-value)	Client Text Box Input (FDR)	Direction (UP is UP in delB/delB HCN4low)
supramolecular fiber organization (GO:0097435)	609	49	8.43	+	5.81	1.15e-23	1.73e-19	UP
circulatory system development (GO:0072359)	933	55	12.92	+	4.26	4.14e-20	3.11e-16	UP
actin filament-based process (GO:0030029)	614	44	8.5	+	5.17	2.5e-19	1.25e-15	UP
tissue development (GO:0009888)	1769	72	24.5	+	2.94	3.01e-17	1.13e-13	UP
actin cytoskeleton organization (GO:0030036)	544	38	7.53	+	5.04	2.04e-16	6.14e-13	UP
anatomical structure morphogenesis (GO:0009653)	2248	80	31.13	+	2.57	7.28e-16	1.82e-12	UP
animal organ development (GO:0048513)	2877	92	39.84	+	2.31	1.98e-15	4.25e-12	UP
heart development (GO:0007507)	568	37	7.87	+	4.7	4.8e-15	9.02e-12	UP
developmental process (GO:0032502)	5765	141	79.84	+	1.77	1.22e-14	2.04e-11	UP
anatomical structure development (GO:0048856)	5251	132	72.72	+	1.82	2.62e-14	3.94e-11	UP
muscle tissue development (GO:0060537)	350	28	4.85	+	5.78	8.56e-14	1.17e-10	UP
anatomical structure formation involved in morphogenesis (GO:0048646)	977	46	13.53	+	3.4	2.89e-13	3.62e-10	UP
blood vessel development (GO:0001568)	529	33	7.33	+	4.5	5.38e-13	6.22e-10	UP
vasculature development (GO:0001944)	551	33	7.63	+	4.32	1.64e-12	1.77e-09	UP
muscle cell development (GO:0055001)	169	19	2.34	+	8.12	2.55e-12	2.55e-09	UP
negative regulation of biological process (GO:0048519)	5235	126	72.5	+	1.74	5.26e-12	4.94e-09	UP
cellular process (GO:0009987)	15507	260	214.75	+	1.21	5.71e-12	5.05e-09	UP
cellular developmental process (GO:0048869)	3687	99	51.06	+	1.94	8.37e-12	6.29e-09	UP
tube morphogenesis (GO:0035239)	688	36	9.53	+	3.78	7.56e-12	6.31e-09	UP
cell differentiation (GO:0030154)	3684	99	51.02	+	1.94	8.14e-12	6.44e-09	UP
muscle structure development (GO:0061061)	521	31	7.22	+	4.3	9.65e-12	6.91e-09	UP
actomyosin structure organization (GO:0031032)	123	16	1.7	+	9.39	1.51e-11	1.03e-08	UP
cytoskeleton organization (GO:0007010)	1272	50	17.62	+	2.84	1.9e-11	1.19e-08	UP
blood vessel morphogenesis (GO:0048514)	437	28	6.05	+	4.63	1.84e-11	1.21e-08	UP
animal organ morphogenesis (GO:0009887)	975	42	13.5	+	3.11	5.99e-11	3.6e-08	UP
regulation of multicellular organismal process (GO:0051239)	2941	83	40.73	+	2.04	6.89e-11	3.98e-08	UP
system development (GO:0048731)	3593	95	49.76	+	1.91	8.34e-11	4.64e-08	UP
tube development (GO:0035295)	910	40	12.6	+	3.17	9.94e-11	5.34e-08	UP
muscle system process (GO:0003012)	291	22	4.03	+	5.46	1.3e-10	6.73e-08	UP
multicellular organismal process (GO:0032501)	6323	139	87.56	+	1.59	1.47e-10	7.39e-08	UP
multicellular organism development (GO:0007275)	3986	101	55.2	+	1.83	1.8e-10	8.71e-08	UP
negative regulation of cellular process (GO:0048523)	5012	118	69.41	+	1.7	2.17e-10	1.02e-07	UP
striated muscle tissue development (GO:0014706)	331	23	4.58	+	5.02	2.6e-10	1.15e-07	UP
regulation of biological quality (GO:0065008)	2961	82	41.01	+	2	2.52e-10	1.15e-07	UP
regulation of cell communication (GO:0010646)	3497	92	48.43	+	1.9	2.67e-10	1.15e-07	UP
actin filament organization (GO:0007015)	278	21	3.85	+	5.45	3.52e-10	1.47e-07	UP
cell adhesion (GO:0007155)	963	40	13.34	+	3	5.28e-10	2.15e-07	UP
collagen fibril organization (GO:0030199)	63	11	0.87	+	12.61	9.64e-10	3.81e-07	UP
striated muscle cell development (GO:0055002)	140	15	1.94	+	7.74	1.06e-09	4.09e-07	UP
cardiocyte differentiation (GO:0035051)	120	14	1.66	+	8.42	1.25e-09	4.7e-07	UP
regulation of signaling (GO:0023051)	3490	90	48.33	+	1.86	1.29e-09	4.72e-07	UP
cardiac muscle tissue development (GO:0048738)	192	17	2.66	+	6.39	1.59e-09	5.7e-07	UP
regulation of cellular component organization (GO:0051128)	2472	71	34.23	+	2.07	1.81e-09	6.32e-07	UP
myofibril assembly (GO:0030239)	68	11	0.94	+	11.68	2.26e-09	7.71e-07	UP
extracellular matrix organization (GO:0030198)	280	20	3.88	+	5.16	2.47e-09	8.26e-07	UP
extracellular structure organization (GO:0043062)	281	20	3.89	+	5.14	2.63e-09	8.6e-07	UP
external encapsulating structure organization (GO:0045229)	282	20	3.91	+	5.12	2.8e-09	8.94e-07	UP
epithelium development (GO:0060429)	1111	42	15.39	+	2.73	3.12e-09	9.75e-07	UP
angiogenesis (GO:0001525)	346	22	4.79	+	4.59	3.38e-09	1.04e-06	UP
regulation of signal transduction (GO:0009966)	3061	81	42.39	+	1.91	3.79e-09	1.14e-06	UP
regulation of cell migration (GO:0030334)	956	38	13.24	+	2.87	5.01e-09	1.48e-06	UP
muscle contraction (GO:0006936)	237	18	3.28	+	5.48	6.08e-09	1.76e-06	UP
regulation of biological process (GO:0050789)	11782	210	163.16	+	1.29	7.75e-09	2.2e-06	UP
tissue morphogenesis (GO:0048729)	573	28	7.94	+	3.53	8.43e-09	2.35e-06	UP
regulation of locomotion (GO:0040012)	1063	40	14.72	+	2.72	8.82e-09	2.41e-06	UP
regulation of response to stimulus (GO:0048583)	4070	97	56.36	+	1.72	1.28e-08	3.43e-06	UP
muscle cell differentiation (GO:0042692)	281	19	3.89	+	4.88	1.53e-08	4.03e-06	UP
cell migration (GO:0016477)	917	36	12.7	+	2.83	1.82e-08	4.64e-06	UP
biological regulation (GO:0065007)	12180	214	168.67	+	1.27	1.8e-08	4.67e-06	UP
cardiac ventricle development (GO:0003231)	127	13	1.76	+	7.39	2.44e-08	6.01e-06	UP
heart morphogenesis (GO:0003007)	259	18	3.59	+	5.02	2.42e-08	6.07e-06	UP
cellular component organization (GO:0016043)	6034	128	83.56	+	1.53	2.69e-08	6.53e-06	UP
cell development (GO:0048468)	2264	64	31.35	+	2.04	2.78e-08	6.54e-06	UP
regulation of cell motility (GO:2000145)	1019	38	14.11	+	2.69	2.75e-08	6.56e-06	UP
cardiac cell development (GO:0055006)	68	10	0.94	+	10.62	3.17e-08	7.34e-06	UP
Unclassified (UNCLASSIFIED)	2885	12	39.95	-	0.3	6.64e-08	1.49e-05	UP
biological_process (GO:0008150)	17695	273	245.05	+	1.11	6.64e-08	1.51e-05	UP
regulation of cellular process (GO:0050794)	11384	202	157.65	+	1.28	7.4e-08	1.63e-05	UP
epithelial cell differentiation (GO:0030855)	647	28	8.96	+	3.13	1.1e-07	2.39e-05	UP
morphogenesis of an epithelium (GO:0002009)	459	23	6.36	+	3.62	1.23e-07	2.64e-05	UP
regulation of action potential (GO:0098900)	60	9	0.83	+	10.83	1.32e-07	2.79e-05	UP
positive regulation of biological process (GO:0048518)	6153	127	85.21	+	1.49	1.49e-07	3.11e-05	UP
cellular component organization or biogenesis (GO:0071840)	6231	128	86.29	+	1.48	1.66e-07	3.43e-05	UP
positive regulation of cellular process (GO:0048522)	5836	121	80.82	+	1.5	2.9e-07	5.88e-05	UP
positive regulation of signaling (GO:0023056)	1749	51	24.22	+	2.11	3.06e-07	6.13e-05	UP
striated muscle cell differentiation (GO:0051146)	219	15	3.03	+	4.95	4.38e-07	8.66e-05	UP
renal system development (GO:0072001)	319	18	4.42	+	4.07	5.5e-07	0.000107	UP
regulation of actin filament-based process (GO:0032970)	394	20	5.46	+	3.67	6.84e-07	0.000132	UP
cardiac chamber development (GO:0003205)	170	13	2.35	+	5.52	7.51e-07	0.000143	UP
positive regulation of cell communication (GO:0010647)	1747	50	24.19	+	2.07	8.58e-07	0.000161	UP
mesenchymal cell differentiation (GO:0048762)	173	13	2.4	+	5.43	9.16e-07	0.00017	UP
regulation of system process (GO:0044057)	557	24	7.71	+	3.11	1e-06	0.000183	UP
positive regulation of signal transduction (GO:0009967)	1566	46	21.69	+	2.12	1.3e-06	0.000236	UP
cell communication involved in cardiac conduction (GO:0086065)	41	7	0.57	+	12.33	1.36e-06	0.000244	UP
kidney development (GO:0001822)	308	17	4.27	+	3.99	1.54e-06	0.000273	UP
cellular component assembly involved in morphogenesis (GO:0010927)	129	11	1.79	+	6.16	1.86e-06	0.000321	UP
cellular anatomical entity morphogenesis (GO:0032989)	129	11	1.79	+	6.16	1.86e-06	0.000324	UP
epithelial tube morphogenesis (GO:0060562)	313	17	4.33	+	3.92	1.92e-06	0.000328	UP
sarcomere organization (GO:0045214)	44	7	0.61	+	11.49	2.24e-06	0.000379	UP
organelle organization (GO:0006996)	3121	74	43.22	+	1.71	2.46e-06	0.00041	UP
circulatory system process (GO:0003013)	511	22	7.08	+	3.11	2.91e-06	0.00048	UP
epithelial cell development (GO:0002064)	196	13	2.71	+	4.79	3.7e-06	0.000604	UP
cell differentiation involved in kidney development (GO:0061005)	48	7	0.66	+	10.53	4.11e-06	0.000657	UP
regulation of membrane depolarization (GO:0003254)	48	7	0.66	+	10.53	4.11e-06	0.000664	UP
cardiac neural crest cell development involved in outflow tract morphogenesis (GO:0061309)	9	4	0.12	+	32.09	4.3e-06	0.00068	UP
regulation of transmembrane transport (GO:0034762)	445	20	6.16	+	3.25	4.39e-06	0.000688	UP
regulation of response to wounding (GO:1903034)	170	12	2.35	+	5.1	4.63e-06	0.000702	UP
response to wounding (GO:0009611)	446	20	6.18	+	3.24	4.54e-06	0.000704	UP
regulation of heart contraction (GO:0008016)	200	13	2.77	+	4.69	4.62e-06	0.000708	UP
regulation of localization (GO:0032879)	2020	53	27.97	+	1.89	4.81e-06	0.000722	UP
sensory organ development (GO:0007423)	611	24	8.46	+	2.84	4.93e-06	0.000734	UP
cell motility (GO:0048870)	1143	36	15.83	+	2.27	4.98e-06	0.000734	UP
kidney epithelium development (GO:0072073)	143	11	1.98	+	5.55	5.08e-06	0.000741	UP
intracellular signaling cassette (GO:0141124)	832	29	11.52	+	2.52	5.19e-06	0.000751	UP
muscle tissue morphogenesis (GO:0060415)	70	8	0.97	+	8.25	5.5e-06	0.000788	UP
regulation of intracellular signal transduction (GO:1902531)	1964	52	27.2	+	1.91	5.56e-06	0.000789	UP
striated muscle contraction (GO:0006941)	121	10	1.68	+	5.97	7.25e-06	0.00102	UP
mesenchyme development (GO:0060485)	245	14	3.39	+	4.13	8.81e-06	0.00123	UP
positive regulation of cell-substrate adhesion (GO:0010811)	126	10	1.74	+	5.73	1.04e-05	0.00143	UP
muscle organ development (GO:0007517)	320	16	4.43	+	3.61	1.1e-05	0.0015	UP
cardiac chamber morphogenesis (GO:0003206)	127	10	1.76	+	5.69	1.11e-05	0.00151	UP
regulation of supramolecular fiber organization (GO:1902903)	397	18	5.5	+	3.27	1.18e-05	0.00155	UP
developmental growth (GO:0048589)	436	19	6.04	+	3.15	1.18e-05	0.00156	UP
regulation of cell-substrate adhesion (GO:0010810)	218	13	3.02	+	4.31	1.17e-05	0.00157	UP
growth (GO:0040007)	436	19	6.04	+	3.15	1.18e-05	0.00157	UP
muscle organ morphogenesis (GO:0048644)	78	8	1.08	+	7.41	1.24e-05	0.0016	UP
regulation of cellular response to growth factor stimulus (GO:0090287)	323	16	4.47	+	3.58	1.23e-05	0.0016	UP
regulation of blood circulation (GO:1903522)	254	14	3.52	+	3.98	1.33e-05	0.00169	UP
positive regulation of response to stimulus (GO:0048584)	2262	56	31.33	+	1.79	1.44e-05	0.00182	UP
collagen-activated tyrosine kinase receptor signaling pathway (GO:0038063)	58	7	0.8	+	8.72	1.49e-05	0.00187	UP
ossification (GO:0001503)	292	15	4.04	+	3.71	1.51e-05	0.00187	UP
endothelium development (GO:0003158)	105	9	1.45	+	6.19	1.55e-05	0.0019	UP
positive regulation of cellular component organization (GO:0051130)	1114	34	15.43	+	2.2	1.54e-05	0.0019	UP
cardiac neural crest cell differentiation involved in heart development (GO:0061307)	12	4	0.17	+	24.07	1.63e-05	0.00196	UP
cardiac neural crest cell development involved in heart development (GO:0061308)	12	4	0.17	+	24.07	1.63e-05	0.00198	UP
regulation of body fluid levels (GO:0050878)	369	17	5.11	+	3.33	1.69e-05	0.00201	UP
regulation of developmental process (GO:0050793)	2435	59	33.72	+	1.75	1.72e-05	0.00203	UP
cell morphogenesis (GO:0000902)	705	25	9.76	+	2.56	1.8e-05	0.00211	UP
glomerulus development (GO:0032835)	60	7	0.83	+	8.42	1.87e-05	0.00218	UP
regulation of monoatomic ion transport (GO:0043269)	451	19	6.25	+	3.04	1.89e-05	0.00219	UP
wound healing (GO:0042060)	335	16	4.64	+	3.45	1.93e-05	0.00222	UP
positive regulation of protein processing (GO:0010954)	25	5	0.35	+	14.44	2.08e-05	0.00237	UP
membrane raft assembly (GO:0001765)	13	4	0.18	+	22.22	2.33e-05	0.00258	UP
response to endogenous stimulus (GO:0009719)	1233	36	17.08	+	2.11	2.28e-05	0.00258	UP
cardiac muscle cell development (GO:0055013)	62	7	0.86	+	8.15	2.33e-05	0.00259	UP
collagen-activated signaling pathway (GO:0038065)	62	7	0.86	+	8.15	2.33e-05	0.00261	UP
regulation of multicellular organismal development (GO:2000026)	1396	39	19.33	+	2.02	2.56e-05	0.00273	UP
positive regulation of multicellular organismal process (GO:0051240)	1655	44	22.92	+	1.92	2.5e-05	0.00273	UP
endothelial cell differentiation (GO:0045446)	86	8	1.19	+	6.72	2.56e-05	0.00274	UP
response to oxygen-containing compound (GO:1901700)	1585	43	21.95	+	1.96	2.5e-05	0.00274	UP
cellular response to chemical stimulus (GO:0070887)	1970	50	27.28	+	1.83	2.54e-05	0.00274	UP
regulation of metal ion transport (GO:0010959)	382	17	5.29	+	3.21	2.62e-05	0.00278	UP
heart process (GO:0003015)	113	9	1.56	+	5.75	2.8e-05	0.00295	UP
regulation of transport (GO:0051049)	1608	43	22.27	+	1.93	2.98e-05	0.00311	UP
positive regulation of protein maturation (GO:1903319)	27	5	0.37	+	13.37	3.09e-05	0.00321	UP
regulation of protein processing (GO:0070613)	65	7	0.9	+	7.78	3.18e-05	0.00327	UP
bundle of His cell to Purkinje myocyte communication (GO:0086069)	14	4	0.19	+	20.63	3.23e-05	0.00328	UP
response to nitrogen compound (GO:1901698)	1055	32	14.61	+	2.19	3.22e-05	0.00329	UP
cardiac conduction (GO:0061337)	66	7	0.91	+	7.66	3.52e-05	0.00355	UP
cardiac muscle cell differentiation (GO:0055007)	90	8	1.25	+	6.42	3.56e-05	0.00357	UP
membrane raft organization (GO:0031579)	28	5	0.39	+	12.89	3.72e-05	0.00368	UP
regulation of cardiac muscle cell action potential (GO:0098901)	28	5	0.39	+	12.89	3.72e-05	0.0037	UP
atrial cardiac muscle cell to AV node cell communication (GO:0086066)	15	4	0.21	+	19.26	4.36e-05	0.00428	UP
basement membrane organization (GO:0071711)	29	5	0.4	+	12.45	4.45e-05	0.00431	UP
positive regulation of developmental process (GO:0051094)	1323	37	18.32	+	2.02	4.44e-05	0.00433	UP
regulation of molecular function (GO:0065009)	1518	41	21.02	+	1.95	4.8e-05	0.00463	UP
negative regulation of response to stimulus (GO:0048585)	1696	44	23.49	+	1.87	4.84e-05	0.00463	UP
cardiac ventricle morphogenesis (GO:0003208)	70	7	0.97	+	7.22	5.16e-05	0.00482	UP
negative regulation of signaling (GO:0023057)	1434	39	19.86	+	1.96	5.15e-05	0.00484	UP
Purkinje myocyte to ventricular cardiac muscle cell communication (GO:0086068)	6	3	0.08	+	36.11	5.1e-05	0.00485	UP
negative regulation of cell communication (GO:0010648)	1434	39	19.86	+	1.96	5.15e-05	0.00487	UP
atrioventricular valve development (GO:0003171)	30	5	0.42	+	12.04	5.28e-05	0.00489	UP
regulation of monoatomic ion transmembrane transport (GO:0034765)	326	15	4.51	+	3.32	5.38e-05	0.00496	UP
positive regulation of apoptotic process (GO:0043065)	531	20	7.35	+	2.72	5.56e-05	0.0051	UP
regulation of protein maturation (GO:1903317)	71	7	0.98	+	7.12	5.66e-05	0.00516	UP
enzyme-linked receptor protein signaling pathway (GO:0007167)	622	22	8.61	+	2.55	6.02e-05	0.00545	UP
regulation of monoatomic cation transmembrane transport (GO:1904062)	292	14	4.04	+	3.46	6.14e-05	0.00552	UP
regulation of cell population proliferation (GO:0042127)	1662	43	23.02	+	1.87	6.54e-05	0.00585	UP
regulation of membrane potential (GO:0042391)	454	18	6.29	+	2.86	6.87e-05	0.00607	UP
embryonic organ development (GO:0048568)	454	18	6.29	+	2.86	6.87e-05	0.00611	UP
endothelial cell development (GO:0001885)	51	6	0.71	+	8.5	7.14e-05	0.00628	UP
response to muscle activity (GO:0014850)	32	5	0.44	+	11.28	7.29e-05	0.00633	UP
cardiac muscle hypertrophy (GO:0003300)	32	5	0.44	+	11.28	7.29e-05	0.00637	UP
lung development (GO:0030324)	192	11	2.66	+	4.14	7.92e-05	0.00684	UP
positive regulation of programmed cell death (GO:0043068)	546	20	7.56	+	2.65	8.14e-05	0.00699	UP
negative regulation of multicellular organismal process (GO:0051241)	1103	32	15.27	+	2.09	8.52e-05	0.00723	UP
striated muscle hypertrophy (GO:0014897)	33	5	0.46	+	10.94	8.49e-05	0.00725	UP
limb joint morphogenesis (GO:0036022)	7	3	0.1	+	30.95	8.83e-05	0.00737	UP
regulation of heart rate (GO:0002027)	102	8	1.41	+	5.66	8.73e-05	0.00737	UP
regulation of ventricular cardiac muscle cell membrane depolarization (GO:0060373)	7	3	0.1	+	30.95	8.83e-05	0.00741	UP
reproductive structure development (GO:0048608)	303	14	4.2	+	3.34	9.1e-05	0.00756	UP
respiratory tube development (GO:0030323)	196	11	2.71	+	4.05	9.53e-05	0.00778	UP
regulation of wound healing (GO:0061041)	132	9	1.83	+	4.92	9.48e-05	0.00779	UP
regulation of plasminogen activation (GO:0010755)	18	4	0.25	+	16.05	9.45e-05	0.00781	UP
regulation of muscle system process (GO:0090257)	233	12	3.23	+	3.72	0.000105	0.00848	UP
reproductive system development (GO:0061458)	307	14	4.25	+	3.29	0.000105	0.00849	UP
regulation of actin filament organization (GO:0110053)	270	13	3.74	+	3.48	0.000107	0.00863	UP
neurogenesis (GO:0022008)	1380	37	19.11	+	1.94	0.000108	0.00867	UP
muscle hypertrophy (GO:0014896)	35	5	0.48	+	10.32	0.000114	0.00898	UP
regulation of epithelial to mesenchymal transition (GO:0010717)	106	8	1.47	+	5.45	0.000114	0.00901	UP
regulation of cardiac muscle cell contraction (GO:0086004)	35	5	0.48	+	10.32	0.000114	0.00903	UP
regulation of BMP signaling pathway (GO:0030510)	107	8	1.48	+	5.4	0.000122	0.00937	UP
response to hormone (GO:0009725)	839	26	11.62	+	2.24	0.000122	0.00937	UP
positive regulation of epithelial to mesenchymal transition (GO:0010718)	56	6	0.78	+	7.74	0.000122	0.00941	UP
endoderm formation (GO:0001706)	56	6	0.78	+	7.74	0.000122	0.00946	UP
positive regulation of cell-matrix adhesion (GO:0001954)	56	6	0.78	+	7.74	0.000122	0.00951	UP
cell-matrix adhesion (GO:0007160)	137	9	1.9	+	4.74	0.000126	0.00962	UP
cell junction organization (GO:0034330)	566	20	7.84	+	2.55	0.000132	0.01	UP
regulation of smooth muscle cell proliferation (GO:0048660)	138	9	1.91	+	4.71	0.000133	0.0101	UP
regulation of collagen fibril organization (GO:1904026)	8	3	0.11	+	27.08	0.00014	0.0103	UP
negative regulation of signal transduction (GO:0009968)	1338	36	18.53	+	1.94	0.000137	0.0103	UP
positive regulation of plasminogen activation (GO:0010756)	8	3	0.11	+	27.08	0.00014	0.0104	UP
response to activity (GO:0014823)	82	7	1.14	+	6.16	0.000142	0.0104	UP
cardiac septum development (GO:0003279)	109	8	1.51	+	5.3	0.000139	0.0104	UP
negative regulation of cell growth (GO:0030308)	171	10	2.37	+	4.22	0.000141	0.0104	UP
pulmonary valve morphogenesis (GO:0003184)	20	4	0.28	+	14.44	0.000146	0.0107	UP
tissue remodeling (GO:0048771)	110	8	1.52	+	5.25	0.000148	0.0108	UP
regulation of cell differentiation (GO:0045595)	1546	40	21.41	+	1.87	0.000149	0.0108	UP
programmed cell death (GO:0012501)	1094	31	15.15	+	2.05	0.000152	0.011	UP
cardiac muscle tissue morphogenesis (GO:0055008)	59	6	0.82	+	7.34	0.000163	0.0115	UP
response to fatty acid (GO:0070542)	59	6	0.82	+	7.34	0.000163	0.0116	UP
cell death (GO:0008219)	1099	31	15.22	+	2.04	0.000162	0.0116	UP
cardiac muscle contraction (GO:0060048)	84	7	1.16	+	6.02	0.000165	0.0117	UP
eye development (GO:0001654)	404	16	5.59	+	2.86	0.000176	0.0123	UP
positive regulation of supramolecular fiber organization (GO:1902905)	176	10	2.44	+	4.1	0.000178	0.0125	UP
negative regulation of cell population proliferation (GO:0008285)	706	23	9.78	+	2.35	0.000184	0.0128	UP
pulmonary valve formation (GO:0003193)	2	2	0.03	+	72.21	0.000191	0.013	UP
regulation of cell fate determination (GO:1905933)	2	2	0.03	+	72.21	0.000191	0.0131	UP
dendrite regeneration (GO:0031104)	2	2	0.03	+	72.21	0.000191	0.0131	UP
neuron migration (GO:0001764)	145	9	2.01	+	4.48	0.000194	0.0131	UP
renal interstitial fibroblast development (GO:0072141)	2	2	0.03	+	72.21	0.000191	0.0132	UP
kidney interstitial fibroblast differentiation (GO:0072071)	2	2	0.03	+	72.21	0.000191	0.0132	UP
visual system development (GO:0150063)	408	16	5.65	+	2.83	0.000196	0.0132	UP
apoptotic process (GO:0006915)	1055	30	14.61	+	2.05	0.000195	0.0132	UP
regulation of programmed cell death (GO:0043067)	1516	39	20.99	+	1.86	0.000208	0.0138	UP
regulation of atrial cardiac muscle cell membrane depolarization (GO:0060371)	9	3	0.12	+	24.07	0.000208	0.0139	UP
heart valve morphogenesis (GO:0003179)	62	6	0.86	+	6.99	0.000215	0.0142	UP
glomerulus vasculature development (GO:0072012)	22	4	0.3	+	13.13	0.000216	0.0143	UP
cell surface receptor signaling pathway (GO:0007166)	2080	49	28.8	+	1.7	0.000217	0.0143	UP
negative regulation of locomotion (GO:0040013)	330	14	4.57	+	3.06	0.000221	0.0145	UP
positive regulation of cell differentiation (GO:0045597)	860	26	11.91	+	2.18	0.000235	0.0152	UP
actin filament bundle assembly (GO:0051017)	63	6	0.87	+	6.88	0.000235	0.0153	UP
sensory system development (GO:0048880)	415	16	5.75	+	2.78	0.000238	0.0153	UP
regulation of actin filament-based movement (GO:1903115)	41	5	0.57	+	8.81	0.000245	0.0157	UP
regulation of cyclase activity (GO:0031279)	41	5	0.57	+	8.81	0.000245	0.0157	UP
respiratory system development (GO:0060541)	219	11	3.03	+	3.63	0.000252	0.016	UP
cell-cell junction organization (GO:0045216)	184	10	2.55	+	3.92	0.000256	0.0161	UP
negative regulation of vascular associated smooth muscle cell proliferation (GO:1904706)	23	4	0.32	+	12.56	0.000259	0.0162	UP
renal filtration cell differentiation (GO:0061318)	23	4	0.32	+	12.56	0.000259	0.0162	UP
embryonic morphogenesis (GO:0048598)	595	20	8.24	+	2.43	0.000255	0.0162	UP
podocyte differentiation (GO:0072112)	23	4	0.32	+	12.56	0.000259	0.0163	UP
regulation of cold-induced thermogenesis (GO:0120161)	151	9	2.09	+	4.3	0.000262	0.0163	UP
positive regulation of cell migration (GO:0030335)	552	19	7.64	+	2.49	0.00027	0.0167	UP
collagen metabolic process (GO:0032963)	65	6	0.9	+	6.67	0.000279	0.0171	UP
regulation of apoptotic process (GO:0042981)	1477	38	20.45	+	1.86	0.000278	0.0171	UP
regulation of cell-matrix adhesion (GO:0001952)	121	8	1.68	+	4.77	0.000286	0.0175	UP
response to mechanical stimulus (GO:0009612)	223	11	3.09	+	3.56	0.000294	0.0179	UP
regulation of lyase activity (GO:0051339)	43	5	0.6	+	8.4	0.000308	0.0181	UP
pulmonary valve development (GO:0003177)	24	4	0.33	+	12.04	0.000308	0.0182	UP
response to peptide hormone (GO:0043434)	425	16	5.89	+	2.72	0.00031	0.0182	UP
kidney vasculature development (GO:0061440)	24	4	0.33	+	12.04	0.000308	0.0183	UP
renal system vasculature development (GO:0061437)	24	4	0.33	+	12.04	0.000308	0.0183	UP
cell-cell signaling involved in cardiac conduction (GO:0086019)	24	4	0.33	+	12.04	0.000308	0.0184	UP
actin filament bundle organization (GO:0061572)	66	6	0.91	+	6.56	0.000303	0.0184	UP
smooth muscle tissue development (GO:0048745)	24	4	0.33	+	12.04	0.000308	0.0185	UP
blood coagulation (GO:0007596)	189	10	2.62	+	3.82	0.000317	0.0185	UP
glomerular epithelial cell differentiation (GO:0072311)	24	4	0.33	+	12.04	0.000308	0.0186	UP
regulation of monoatomic ion transmembrane transporter activity (GO:0032412)	155	9	2.15	+	4.19	0.000319	0.0186	UP
odontogenesis (GO:0042476)	124	8	1.72	+	4.66	0.000337	0.0196	UP
coagulation (GO:0050817)	191	10	2.65	+	3.78	0.000344	0.0199	UP
regulation of anatomical structure morphogenesis (GO:0022603)	833	25	11.54	+	2.17	0.000347	0.02	UP
import into cell (GO:0098657)	697	22	9.65	+	2.28	0.000353	0.0203	UP
regulation of vascular endothelial growth factor signaling pathway (GO:1900746)	25	4	0.35	+	11.55	0.000362	0.0207	UP
intracellular signal transduction (GO:0035556)	1745	42	24.17	+	1.74	0.000377	0.0215	UP
artery morphogenesis (GO:0048844)	69	6	0.96	+	6.28	0.000386	0.0218	UP
positive regulation of neuron projection development (GO:0010976)	159	9	2.2	+	4.09	0.000384	0.0218	UP
elastic fiber assembly (GO:0048251)	11	3	0.15	+	19.69	0.000399	0.0225	UP
hemostasis (GO:0007599)	195	10	2.7	+	3.7	0.000406	0.0228	UP
regulation of actin cytoskeleton organization (GO:0032956)	351	14	4.86	+	2.88	0.000413	0.023	UP
membraneless organelle assembly (GO:0140694)	351	14	4.86	+	2.88	0.000413	0.0231	UP
nucleic acid metabolic process (GO:0090304)	2158	13	29.88	-	0.44	0.000418	0.0232	UP
cardiac muscle cell action potential involved in contraction (GO:0086002)	46	5	0.64	+	7.85	0.000424	0.0233	UP
endodermal cell differentiation (GO:0035987)	46	5	0.64	+	7.85	0.000424	0.0234	UP
regulation of transmembrane receptor protein serine/threonine kinase signaling pathway (GO:0090092)	272	12	3.77	+	3.19	0.000436	0.0239	UP
negative regulation of cell motility (GO:2000146)	312	13	4.32	+	3.01	0.000438	0.0239	UP
vascular process in circulatory system (GO:0003018)	273	12	3.78	+	3.17	0.00045	0.0245	UP
regulation of neuron projection development (GO:0010975)	440	16	6.09	+	2.63	0.000453	0.0246	UP
regulation of transmembrane transporter activity (GO:0022898)	163	9	2.26	+	3.99	0.000461	0.0249	UP
development of primary sexual characteristics (GO:0045137)	236	11	3.27	+	3.37	0.000475	0.0256	UP
cellular response to endogenous stimulus (GO:0071495)	948	27	13.13	+	2.06	0.000478	0.0257	UP
heart contraction (GO:0060047)	100	7	1.38	+	5.05	0.000485	0.0259	UP
regulation of cardiac muscle cell membrane repolarization (GO:0099623)	27	4	0.37	+	10.7	0.000492	0.026	UP
protein localization to cell periphery (GO:1990778)	237	11	3.28	+	3.35	0.000492	0.026	UP
glomerular epithelium development (GO:0072010)	27	4	0.37	+	10.7	0.000492	0.0261	UP
regulation of cellular response to vascular endothelial growth factor stimulus (GO:1902547)	27	4	0.37	+	10.7	0.000492	0.0262	UP
vascular associated smooth muscle cell development (GO:0097084)	12	3	0.17	+	18.05	0.000527	0.0267	UP
regulation of ventricular cardiac muscle cell action potential (GO:0098911)	12	3	0.17	+	18.05	0.000527	0.0268	UP
regulation of timing of cell differentiation (GO:0048505)	12	3	0.17	+	18.05	0.000527	0.0268	UP
collagen biosynthetic process (GO:0032964)	12	3	0.17	+	18.05	0.000527	0.0269	UP
glial cell migration (GO:0008347)	48	5	0.66	+	7.52	0.000517	0.0269	UP
regulation of sodium ion transmembrane transport (GO:1902305)	48	5	0.66	+	7.52	0.000517	0.027	UP
ventricular septum development (GO:0003281)	73	6	1.01	+	5.94	0.000524	0.027	UP
positive regulation of cold-induced thermogenesis (GO:0120162)	101	7	1.4	+	5	0.000515	0.027	UP
development of primary female sexual characteristics (GO:0046545)	101	7	1.4	+	5	0.000515	0.027	UP
morphogenesis of a branching epithelium (GO:0061138)	166	9	2.3	+	3.92	0.000526	0.027	UP
regulation of muscle contraction (GO:0006937)	166	9	2.3	+	3.92	0.000526	0.0271	UP
regulation of cytoskeleton organization (GO:0051493)	536	18	7.42	+	2.42	0.000522	0.0271	UP
semi-lunar valve development (GO:1905314)	49	5	0.68	+	7.37	0.00057	0.028	UP
negative regulation of coagulation (GO:0050819)	49	5	0.68	+	7.37	0.00057	0.0281	UP
cell communication by chemical coupling (GO:0010643)	3	2	0.04	+	48.14	0.000568	0.0282	UP
negative regulation of smooth muscle cell proliferation (GO:0048662)	49	5	0.68	+	7.37	0.00057	0.0282	UP
regulation of AV node cell action potential (GO:0098904)	3	2	0.04	+	48.14	0.000568	0.0283	UP
cellular response to oxygen-glucose deprivation (GO:0090650)	3	2	0.04	+	48.14	0.000568	0.0284	UP
regulation of cardiac muscle contraction (GO:0055117)	74	6	1.02	+	5.85	0.000563	0.0284	UP
regulation of actin filament bundle assembly (GO:0032231)	103	7	1.43	+	4.91	0.000579	0.0284	UP
cardiac muscle thin filament assembly (GO:0071691)	3	2	0.04	+	48.14	0.000568	0.0285	UP
negative regulation of endodermal cell differentiation (GO:1903225)	3	2	0.04	+	48.14	0.000568	0.0286	UP
heart valve development (GO:0003170)	75	6	1.04	+	5.78	0.000605	0.0293	UP
regulation of coagulation (GO:0050818)	75	6	1.04	+	5.78	0.000605	0.0294	UP
positive regulation of response to wounding (GO:1903036)	75	6	1.04	+	5.78	0.000605	0.0295	UP
cellular response to nitrogen compound (GO:1901699)	624	20	8.64	+	2.31	0.000613	0.0295	UP
DNA metabolic process (GO:0006259)	749	1	10.37	-	0.1	0.000611	0.0295	UP
glucose homeostasis (GO:0042593)	206	10	2.85	+	3.51	0.000623	0.0299	UP
skin development (GO:0043588)	284	12	3.93	+	3.05	0.000639	0.0306	UP
positive regulation of monoatomic ion transport (GO:0043270)	207	10	2.87	+	3.49	0.000647	0.0307	UP
negative regulation of protein metabolic process (GO:0051248)	683	21	9.46	+	2.22	0.000644	0.0307	UP
regulation of sodium ion transmembrane transporter activity (GO:2000649)	29	4	0.4	+	9.96	0.000651	0.0308	UP
response to calcium ion (GO:0051592)	137	8	1.9	+	4.22	0.000657	0.0308	UP
carbohydrate homeostasis (GO:0033500)	207	10	2.87	+	3.49	0.000647	0.0308	UP
negative regulation of transport (GO:0051051)	411	15	5.69	+	2.64	0.000654	0.0308	UP
endothelial cell morphogenesis (GO:0001886)	13	3	0.18	+	16.66	0.000678	0.0317	UP
regulation of development, heterochronic (GO:0040034)	13	3	0.18	+	16.66	0.000678	0.0317	UP
regulation of sodium ion transport (GO:0002028)	77	6	1.07	+	5.63	0.000696	0.0324	UP
sex differentiation (GO:0007548)	287	12	3.97	+	3.02	0.000701	0.0325	UP
biomineral tissue development (GO:0031214)	107	7	1.48	+	4.72	0.000727	0.0336	UP
cGMP-mediated signaling (GO:0019934)	30	4	0.42	+	9.63	0.000743	0.034	UP
outflow tract morphogenesis (GO:0003151)	78	6	1.08	+	5.55	0.000746	0.034	UP
developmental growth involved in morphogenesis (GO:0060560)	140	8	1.94	+	4.13	0.000757	0.034	UP
regulation of transporter activity (GO:0032409)	174	9	2.41	+	3.74	0.000738	0.034	UP
generation of neurons (GO:0048699)	1192	31	16.51	+	1.88	0.000756	0.034	UP
cell communication (GO:0007154)	5232	98	72.45	+	1.35	0.000753	0.034	UP
branching involved in blood vessel morphogenesis (GO:0001569)	30	4	0.42	+	9.63	0.000743	0.0341	UP
cardiac muscle cell contraction (GO:0086003)	52	5	0.72	+	6.94	0.000751	0.0341	UP
actin-mediated cell contraction (GO:0070252)	78	6	1.08	+	5.55	0.000746	0.0341	UP
nervous system development (GO:0007399)	2251	50	31.17	+	1.6	0.000753	0.0341	UP
positive regulation of cell motility (GO:2000147)	580	19	8.03	+	2.37	0.00077	0.0345	UP
nephron development (GO:0072006)	141	8	1.95	+	4.1	0.000793	0.0354	UP
blood circulation (GO:0008015)	421	15	5.83	+	2.57	0.000835	0.037	UP
atrial cardiac muscle cell action potential (GO:0086014)	14	3	0.19	+	15.47	0.000854	0.0371	UP
morphogenesis of a branching structure (GO:0001763)	177	9	2.45	+	3.67	0.000833	0.0371	UP
atrial cardiac muscle cell to AV node cell signaling (GO:0086026)	14	3	0.19	+	15.47	0.000854	0.0372	UP
extracellular matrix assembly (GO:0085029)	31	4	0.43	+	9.32	0.000844	0.0372	UP
cell communication by electrical coupling involved in cardiac conduction (GO:0086064)	14	3	0.19	+	15.47	0.000854	0.0373	UP
positive regulation of cell-substrate junction organization (GO:0150117)	31	4	0.43	+	9.32	0.000844	0.0373	UP
actin crosslink formation (GO:0051764)	14	3	0.19	+	15.47	0.000854	0.0374	UP
regulation of angiogenesis (GO:0045765)	294	12	4.07	+	2.95	0.000864	0.0374	UP
vascular endothelial growth factor receptor signaling pathway (GO:0048010)	80	6	1.11	+	5.42	0.000853	0.0375	UP
regulation of apoptotic signaling pathway (GO:2001233)	379	14	5.25	+	2.67	0.000875	0.0378	UP
regulation of cell adhesion (GO:0030155)	794	23	11	+	2.09	0.000885	0.038	UP
head development (GO:0060322)	794	23	11	+	2.09	0.000885	0.0381	UP
morphogenesis of an epithelial sheet (GO:0002011)	54	5	0.75	+	6.69	0.000893	0.0382	UP
insulin-like growth factor receptor signaling pathway (GO:0048009)	81	6	1.12	+	5.35	0.00091	0.0385	UP
embryo development (GO:0009790)	1045	28	14.47	+	1.93	0.000908	0.0385	UP
nephron epithelium development (GO:0072009)	111	7	1.54	+	4.55	0.000904	0.0386	UP
positive regulation of locomotion (GO:0040017)	596	19	8.25	+	2.3	0.000907	0.0386	UP
negative regulation of cell migration (GO:0030336)	297	12	4.11	+	2.92	0.000943	0.0398	UP
aorta morphogenesis (GO:0035909)	32	4	0.44	+	9.03	0.000954	0.0401	UP
osteoblast differentiation (GO:0001649)	145	8	2.01	+	3.98	0.000952	0.0401	UP
gland development (GO:0048732)	427	15	5.91	+	2.54	0.000962	0.0403	UP
positive regulation of chemotaxis (GO:0050921)	146	8	2.02	+	3.96	0.000995	0.0415	UP
positive regulation of molecular function (GO:0044093)	893	25	12.37	+	2.02	0.000998	0.0415	UP
developmental cell growth (GO:0048588)	113	7	1.56	+	4.47	0.001	0.0417	UP
DNA repair (GO:0006281)	522	0	7.23	-	< 0.01	0.00101	0.0418	UP
embryonic organ morphogenesis (GO:0048562)	300	12	4.15	+	2.89	0.00103	0.0423	UP
platelet-derived growth factor receptor signaling pathway (GO:0048008)	83	6	1.15	+	5.22	0.00103	0.0424	UP
endoderm development (GO:0007492)	83	6	1.15	+	5.22	0.00103	0.0425	UP
regulation of vasculature development (GO:1901342)	300	12	4.15	+	2.89	0.00103	0.0425	UP
heart valve formation (GO:0003188)	15	3	0.21	+	14.44	0.00106	0.0432	UP
left ventricular cardiac muscle tissue morphogenesis (GO:0003220)	4	2	0.06	+	36.11	0.00113	0.0438	UP
formation of radial glial scaffolds (GO:0021943)	4	2	0.06	+	36.11	0.00113	0.0439	UP
microspike assembly (GO:0030035)	4	2	0.06	+	36.11	0.00113	0.0441	UP
positive regulation of collagen fibril organization (GO:1904028)	4	2	0.06	+	36.11	0.00113	0.0442	UP
cardiac fibroblast cell differentiation (GO:0060935)	4	2	0.06	+	36.11	0.00113	0.0443	UP
regulation of small GTPase mediated signal transduction (GO:0051056)	302	12	4.18	+	2.87	0.00109	0.0443	UP
cardiac fibroblast cell development (GO:0060936)	4	2	0.06	+	36.11	0.00113	0.0444	UP
cardiac muscle cell action potential (GO:0086001)	57	5	0.79	+	6.33	0.00114	0.0444	UP
lipoprotein particle mediated signaling (GO:0055095)	4	2	0.06	+	36.11	0.00113	0.0445	UP
embryonic heart tube development (GO:0035050)	84	6	1.16	+	5.16	0.0011	0.0445	UP
cell-substrate adhesion (GO:0031589)	184	9	2.55	+	3.53	0.0011	0.0445	UP
low-density lipoprotein particle mediated signaling (GO:0055096)	4	2	0.06	+	36.11	0.00113	0.0446	UP
[truncated: 322 more rows]

## Sheet: Supplementary data 5
Supplementary data 5: PANTHER GO term analysis of NanoString GeoMx E17.5 wild-type vs delB/delB SAN and RA cluster analysis
[truncated: 1,284 more rows]

[truncated: 17 more sheets: Supplementary data 6, Supplementary data 7, Supplementary data 8, Supplementary data 9, Supplementary data 10, Supplementary data 11, Supplementary data 12, Supplementary data 13, Supplementary data 14, Supplementary data 15, Supplementary data 16, Supplementary data 17, Supplementary data 18, Supplementary data 19, Supplementary data 20, Supplementary data 21, Supplementary data 22]
