# Supplementary material for: PITX2 dosage-dependent changes in pacemaker cell state underlie sinus node dysfunction and atrial arrhythmias
Source: Nat Commun. 2025 Dec 5;16:11197. doi: 10.1038/s41467-025-66959-3 (PMC12712101; doi:10.1038/s41467-025-66959-3)
Supplement: Supplementary file 6 — Source data [file 41467_2025_66959_MOESM6_ESM.xlsx]

## Sheet: Figure 3
Fig. 3c	L2FC (vs wild-type SAN)
Gene	delB/delB HCN4high	P-val or P-adj	delB/delB HCN4low	P-val or P-adj	delB/delB RA
Sec24b	-0.00682126	ns	0.0336308	ns	-0.0414199	ns
Casp6	-0.263034	ns	-0.133267	ns	0.0554951	ns
Pla2g12a	-0.104697	ns	-0.530114	0.00440976	-0.330973	ns
Gar1	0.247927	ns	0.192645	ns	0.421464	ns
Rrh	0.100862	ns	0.0148478	ns	0.0392594	ns
Lrit3	-0.0144996	ns	-0.0291463	ns	0.137504	ns
Egf	-0.512813	0.0406655	-0.478047	ns	-1.19794	0.00466331
Elovl6	0.216575	ns	0.259644	ns	-0.342392	ns
Enpep	0.265811	ns	0.0612268	ns	-0.640212	0.0100493
Fam241a	-0.270358	ns	-0.270358	ns	-0.4458	ns
Ap1ar	0.169925	ns	-0.0191088	ns	0.321928	ns
Neurog2	0.0660892	ns	-0.0931094	ns	0.0223678	ns
Zgrf1	-0.422943	ns	-0.0603726	ns	-0.123382	ns
Larp7	-0.311586	ns	-0.35739	ns	-0.118941	ns
Ank2	0.389567	ns	0.570463	0.00754903	0.799087	0.0167051
Camk2d	-0.146133	ns	0.0625949	ns	-0.0493661	ns
Pitx2	1.29451	0.000303258	1.73272	8.47008e-09	-0.432111	ns
Fig. 3d	L2FC (vs delB/delB)
Gene	delB/delB HCN4high	P-val or P-adj	delB/delB HCN4low	P-val or P-adj	wild-type RA	P-val or P-adj	delB/delB RA
Pitx2	1.29451	0.000303258	1.73272	8.47008e-09	-0.432111	ns	-0.170986	ns
Hcn4	-0.801469	9.10554e-06	-2.66308	1.47023e-69	-5.40939	1.59792e-132	-5.73132	1.77347e-214
Tbx3	-0.655516	0.00221261	-2.3329	8.85692e-20	-2.6384	8.15281e-16	-2.85853	4.98901e-27
Isl1	-0.967867	0.000222601	-2	4.36494e-17	-2.58496	4.84927e-15	-2.43686	8.32635e-23
Gja1	1.08466	8.94931e-05	2.49221	3.16587e-31	3.03717	5.29936e-41	2.97199	3.69026e-46
Scn5a	1.06206	0.0017861	2.28824	1.46697e-09	0.749593	ns	0.716207	0.0363424
Tbx5	-0.0728263	ns	-0.1484	ns	-0.293797	ns	-0.417068	0.0472503
Fig. 3g	L2FC (Transcription factors)			L2FC (Ion handling)
	Fhl1	1.7808		Gja1	2.50138
	Pitx2	1.75611		Scn5a	2.29648
	Osr1	1.67944		Gja5	1.93462
	Peg3	1.55013		Ryr2	0.887926
	Tbx20	1.12224		Kcnj3	0.844831
	Plagl1	1.04874		Clic4	0.813285
	Zbtb44	0.87845		Tpcn1	0.718522
	Bhlhe40	0.806566		Atp2a2	-0.511768
	Klf15	0.776166		Clic5	-0.548289
	Hes1	0.744657		Best3	-0.615542
	Tcf21	0.742522		Itpr1	-0.640342
	Nkx2-5	0.471912		Cacnb2	-0.747675
	Gata6	-0.43099		Gjd3	-0.912738
	Crip2	-0.48927		Kcnj12	-0.985984
	Atf6	-0.51862		Kcng2	-1.04001
	Zyx	-0.52582		Cacna2d2	-1.1466
	Shox2	-0.55889		Gria1	-1.52278
	Nfia	-0.64467		Cacna1g	-1.83769
	Tbx18	-0.65972		Hcn1	-2.14809
	Hand2	-0.78201		Pln	-2.29506
	Esrrg	-1.14968		Hcn4	-2.65764
	Hlf	-1.21694
	Tub	-1.26026
	Etv1	-1.29217
	Isl1	-1.91645
	Tbx3	-2.27196

## Sheet: Figure 4
Fig. 4a	Mean gray value per nucleus (PITX2)				Fig. 4c	Normalized gene expression (root mean square):
WT SAN	WT LAB	WT LAA	HOM SAN		gene	GM1902_HET_LA_AB	GM1902_HET_LA_AC	GM1902_HET_LA_AF	GM1902_HET_LA_Aur_AB	GM1902_HET_LA_Aur_AC	GM1902_HET_LA_Aur_AF	GM1902_HET_SAN_Hcn4neg_AA	GM1902_HET_SAN_Hcn4neg_AB	GM1902_HET_SAN_Hcn4neg_AC	GM1902_HET_SAN_Hcn4neg_AD	GM1902_HET_SAN_Hcn4neg_AE	GM1902_HET_SAN_Hcn4neg_AF	GM1902_HET_SAN_Hcn4pos_AA	GM1902_HET_SAN_Hcn4pos_AB	GM1902_HET_SAN_Hcn4pos_AC	GM1902_HET_SAN_Hcn4pos_AD	GM1902_HET_SAN_Hcn4pos_AE	GM1902_HET_SAN_Hcn4pos_AF	GM1902_HOM_LA_AG	GM1902_HOM_LA_AH	GM1902_HOM_LA_AI	GM1902_HOM_LA_Aur_AG	GM1902_HOM_LA_Aur_AH	GM1902_HOM_LA_Aur_AI	GM1902_HOM_SAN_Hcn4neg_AG	GM1902_HOM_SAN_Hcn4neg_AH	GM1902_HOM_SAN_Hcn4neg_AI	GM1902_HOM_SAN_Hcn4pos_AG	GM1902_HOM_SAN_Hcn4pos_AH	GM1902_HOM_SAN_Hcn4pos_AI	GM1902_WT_LA_AJ	GM1902_WT_LA_AK	GM1902_WT_LA_AL	GM1902_WT_LA_Aur_AJ	GM1902_WT_LA_Aur_AK	GM1902_WT_LA_Aur_AL	GM1902_WT_SAN_Hcn4pos_AJ	GM1902_WT_SAN_Hcn4pos_AK	GM1902_WT_SAN_Hcn4pos_AL
-33.7652	-70.3128	8.8034	-78.4172		Pitx2	1.53412	1.53779	2.25302	0.827547	0.870574	1.10385	0.457599	0.406662	0.758032	0.42438	0.527697	0.862934	0.367634	0.890963	0.380371	0.409331	0.209158	0.436665	1.55564	1.502	1.2742	0.757667	0.681183	0.872046	0.587734	1.04618	0.826567	0.967209	0.32459	0.382179	1.9485	1.30886	1.80888	0.666625	0.625653	0.85317	0.189212	0.280248	0.219168
-33.7302	-70.1368	8.9334	-78.1742		Bmp10	0.43362	0.621913	0.868385	0.813884	1.24401	0.622639	1.80103	0.909965	1.34598	0.916866	0.580041	0.964608	0.775875	1.25227	1.2543	1.88008	0.689715	1.24795	0.919501	0.480869	0.763961	1.10509	0.71689	0.766838	0.823692	0.862467	0.956376	0.67655	0.875751	1.59957	0.431553	0.383651	0.477194	1.29028	0.43182	1.00138	1.24788	0.875503	0.96363
-33.6752	-69.9268	8.9734	-76.7282		Tbx5	0.976342	1.02761	0.860316	0.88609	0.827378	1.03528	0.940369	1.02876	0.941655	0.808384	0.940338	1.02297	1.18575	0.930476	0.945021	1.04853	1.10483	0.901324	0.856473	1.11088	0.967579	0.778925	0.807077	0.938849	1.01459	0.893291	0.801058	1.03804	1.40001	1.08703	0.984643	1.06899	0.967008	0.878015	0.693566	0.92121	0.992056	1.32733	1.17165
-33.5362	-69.4938	8.9874	-76.3172		Hcn4	0.0216662	0.0322697	0.0433897	0.0236822	0.017213	0.0301535	0.376499	0.24337	0.34155	0.290786	0.358656	0.381725	1.91462	1.7479	1.90476	1.47197	2.02934	1.58861	0.0282917	0.0302742	0.0429436	0.0345706	0.0322381	0.0366395	0.289791	0.239172	0.286001	1.3517	1.20553	1.40594	0.0409696	0.0280354	0.0257509	0.034384	0.040995	0.0278766	1.83674	2.18945	2.12119
-33.4682	-69.3078	9.0254	-75.7672		Tbx3	0.353271	0.26308	0.353737	0.526557	0.328899	0.329234	0.490752	0.460905	0.572762	0.641314	0.310118	0.44205	1.26668	1.50091	1.68021	1.70107	0.993379	1.45173	0.266134	0.330552	0.393862	0.374318	0.284725	0.395346	0.266451	0.395242	0.766986	1.21802	1.36006	2.93213	0.285664	0.307677	0.196815	0.350397	0.351804	0.196672	1.84757	1.82776	1.52353
-33.2502	-69.1958	9.2884	-75.2772		Isl1	0.355256	0.388019	0.355725	0.388311	0.246958	0.423788	0.68194	0.741591	0.602564	0.676052	0.712823	0.426753	1.32296	0.852336	1.81415	1.27964	0.508562	1.73417	0.535259	0.496397	0.492894	0.389706	0.42288	0.53009	0.928888	0.565281	0.951999	1.10461	0.645736	1.50111	0.28285	0.53041	0.562975	0.387602	0.601428	0.421924	1.91104	2.47462	2.34476
-33.2402	-68.9698	9.6224	-74.9742		Gja1	1.30793	1.11896	1.08164	1.53175	1.74537	1.45692	0.654805	1.28272	0.780647	0.964953	0.843549	0.625425	0.305594	0.28018	0.245555	0.268745	0.214939	0.232676	1.15541	0.926605	0.948998	1.60713	1.42484	1.13844	0.598944	1.20202	0.486797	0.497807	0.129718	0.27022	1.17385	0.947337	0.873257	1.63899	1.54672	1.27137	0.226848	0.182733	0.175175
-33.2272	-68.9228	9.7014	-73.8452		Scn5a	1.22638	1.12969	1.64227	0.411104	0.410855	0.543469	1.53757	1.3072	1.38576	1.33191	1.76403	1.71577	1.07074	0.428355	0.591793	0.650496	0.81586	0.500474	1.24669	1.16502	0.951798	0.471521	0.351765	0.661419	0.77268	1.46943	1.05587	0.770647	0.686351	0.386494	1.14701	1.33835	1.02441	0.395697	0.309001	0.424089	0.471011	0.357995	0.65015
-33.2032	-68.6428	9.7874	-73.3852
-32.9222	-67.7378	9.9444	-73.3252
-32.9102	-67.2008	9.9664	-73.3082
-32.8712	-66.4968	10.0854	-72.0702
-32.8442	-66.4868	10.2714	-71.6802
-32.7802	-65.9618	10.3024	-71.2182
-32.7212	-65.8358	10.3834	-70.6282
-32.7032	-65.5898	10.4084	-69.2102
-32.5422	-65.4088	10.4384	-68.9042
-32.5302	-65.2668	10.6884	-68.6922
-32.4312	-64.9918	10.6914	-68.3562
-32.1092	-64.9908	10.8074	-68.0302
-32.0912	-64.9518	10.9344	-67.6832
-32.0542	-64.7188	10.9784	-67.6252
-31.9482	-64.6498	11.0964	-67.4092
-31.9222	-64.4688	11.3174	-67.3282
-31.9132	-64.4288	11.3344	-67.2682
-31.8572	-63.5738	11.4434	-67.1492
-31.8322	-63.5218	11.5164	-66.9922
-31.6752	-63.4868	11.5414	-66.5662
-31.6082	-63.3428	11.7664	-66.5092
-31.4652	-63.2398	11.7744	-66.4922
-31.4512	-63.1468	11.7864	-66.4922
-31.3992	-63.1188	11.9184	-66.2362
-31.3702	-63.0818	11.9404	-65.6592
-31.2862	-63.0218	11.9444	-65.2292
-31.1682	-62.5158	12.2094	-65.1512
-30.8302	-62.3328	12.5984	-64.9492
-30.7192	-61.8068	12.8784	-64.4922
-30.5192	-61.7588	13.1154	-64.4712
-30.4902	-61.3008	13.1884	-64.0062
-30.2092	-61.1768	13.3604	-64.0002
-29.9772	-61.1738	13.7834	-63.4922
-29.4102	-61.1728	13.8174	-62.9922
-29.2482	-60.9758	13.8734	-62.5292
-29.1922	-60.9688	13.9684	-61.6592
-29.0782	-60.9498	13.9744	-61.1322
-29.0652	-60.7248	14.0924	-59.8362
-28.9462	-60.2788	14.1524	-59.1862
-28.8662	-60.1888	14.1664	-58.5372
-28.7242	-58.3998	14.1994	-58.1392
-28.5882	-58.3358	14.3344	-57.8802
-28.4842	-58.2098	14.3424	-57.5542
-28.4222	-57.2318	14.4534	-57.1882
-28.3512	-56.9308	14.4854	-56.1112
-28.0022	-56.7118	14.7314	-55.3102
-27.9442	-56.5688	15.0204	-55.2922
-27.9152	-56.2188	15.0874	-54.2002
-27.8322	-56.1188	15.2494	-50.8382
-27.7902	-55.7138	15.3304	-49.7842
-27.7362	-55.2518	15.4894	-48.1362
-27.6442	-55.1548	15.5154	-46.0482
-27.4862	-55.1328	15.5554	-45.9472
-27.4772	-54.8868	15.5754	-45.6992
-27.2912	-54.2438	15.6474	-44.7052
-27.1662	-54.0758	15.6634	-44.0452
-27.1522	-54.0008	15.7844	-43.8792
-27.0022	-53.7988	15.7914	-42.4762
-26.8662	-53.6978	15.8744	-42.0562
-26.8642	-53.5718	16.1064	-41.0482
-26.6942	-53.3528	16.2354	-40.5182
-26.6442	-53.3448	16.2664	-39.6742
-26.4722	-53.1188	16.2824	-38.5192
-26.3452	-52.0378	16.4254	-38.2312
-26.3042	-52.0158	16.5774	-38.0342
-25.7592	-51.8298	16.8574	-37.6142
-25.5882	-51.1668	16.8834	-37.3032
-25.5792	-51.0078	16.9854	-37.1172
-25.2472	-50.8658	17.0104	-36.4252
-25.1972	-50.7188	17.0544	-35.3842
-24.9082	-50.5808	17.3684	-34.0662
-24.6272	-50.2438	17.6444	-33.6222
-24.4412	-49.8618	17.6464	-33.4702
-24.4132	-49.4048	17.8774	-32.6922
-24.2092	-49.3818	17.9254	-32.6382
-24.0352	-48.7188	18.2394	-31.2422
-23.3692	-48.2828	18.3354	-30.9592
-23.3172	-48.2218	18.5194	-29.5882
-23.3002	-48.1188	18.5484	-29.5352
-22.8882	-47.8358	18.7704	-29.3182
-22.7392	-47.4518	18.8694	-28.6512
-22.6772	-46.7678	18.9024	-28.6032
-22.5802	-46.5188	18.9164	-27.7532
-22.5552	-46.2038	19.0164	-27.2732
-22.3162	-45.9958	19.1304	-27.2092
-22.1502	-45.8638	19.1494	-26.7862
-22.0852	-45.5568	19.3054	-25.7572
-21.5882	-45.4978	19.3684	-25.4222
-21.3762	-45.4468	19.4254	-24.6592
-21.0932	-44.8638	19.4514	-23.6812
-21.0862	-44.5008	19.5254	-23.6452
-20.8992	-44.4438	19.6984	-23.0162
-20.8712	-44.2518	19.8194	-22.1342
-20.6822	-43.0278	20.0684	-21.9832
-20.2912	-43.0038	20.2494	-19.8822
-19.9302	-42.8688	20.2504	-18.6492
-19.7922	-42.6768	20.2894	-18.3162
-19.2992	-42.2788	20.6384	-18.2232
-19.1762	-42.0548	20.6534	-18.2002
-18.9442	-41.9308	20.8254	-17.3672
-18.8942	-41.8068	20.8474	-16.9512
-16.4862	-41.5278	20.9764	-16.7972
-15.7142	-41.2438	21.1144	-16.2062
-15.7022	-41.2038	21.1574	-15.4922
-15.6442	-40.9188	21.3074	-15.4412
-15.3732	-40.6328	21.3164	-14.5692
-15.2612	-40.4778	21.3844	-14.1882
-15.1132	-40.3188	21.4594	-14.1842
-15.0862	-40.2558	21.8354	-13.5662
-14.7822	-39.9918	22.2424	-12.5402
-14.4242	-39.8638	22.4044	-12.3562
-14.3942	-39.5768	22.9594	-11.5662
-14.1852	-39.3918	23.0434	-10.9212
-13.6802	-39.2538	23.0984	-10.9092
-13.6442	-39.2338	23.2464	-10.6892
-13.2062	-39.1868	23.3924	-10.0112
-12.8202	-38.1188	23.4734	-10.0022
-12.7072	-37.4798	23.5484	-9.9692
-12.6872	-37.2828	23.6144	-8.1312
-12.4722	-37.0858	23.6324	-7.6142
-12.3052	-36.7378	23.6784	-7.3922
-12.1442	-36.6008	23.7584	-6.7952
-12.1062	-35.2118	23.8684	-5.8062
-11.8472	-35.0538	23.9844	-5.0282
-11.7632	-34.7108	24.1314	-3.8732
-11.5562	-34.3778	24.2174	-3.7032
-11.2942	-33.1188	24.3394	-3.7002
-11.2862	-32.6398	24.5274	-3.4142
-11.2442	-32.3188	24.6444	-3.3872
-11.1922	-31.4938	24.7494	-2.7362
-11.1302	-31.3878	24.8144	-2.2372
-11.0512	-30.6188	24.9114	-2.1962
-10.9372	-30.3318	24.9694	-1.7002
-10.4242	-30.3068	25.0254	-0.9742
-10.4172	-30.3038	25.0984	-0.3322
-10.0872	-28.9428	25.1714	-0.0482
-10.0672	-28.7228	25.6314	0.6788
-9.8032	-28.3148	25.6654	1.3918
-9.7272	-28.2558	25.7334	1.4258
-9.6032	-28.2548	25.8814	2.0078
-9.5922	-28.2538	26.0254	3.2048
-9.5702	-28.2188	26.4614	3.6018
-9.5642	-28.0658	26.4924	3.7998
-9.5252	-27.9018	26.5824	4.2108
-9.5192	-27.3388	26.7414	4.9928
-9.3522	-26.3688	26.8854	5.2528
-9.1982	-25.9708	27.0324	7.0958
-9.1592	-25.4678	27.1064	8.5668
-8.9432	-25.2218	27.2684	9.0718
-8.7932	-25.0588	27.3004	9.9518
-8.6782	-24.9388	27.3874	10.9818
-8.5762	-24.4118	27.4254	10.9938
-8.5312	-24.3688	27.6354	11.1218
-8.4922	-24.2188	27.7504	11.1258
-8.4382	-23.7728	27.8814	11.6508
-7.9132	-23.7268	27.9254	12.4468
-7.8772	-23.5008	28.2344	16.8488
-7.7722	-23.4558	28.2564	21.8648
-7.4622	-22.9478	28.3284	24.3078
-7.1812	-22.9368	28.7304	26.2048
-7.1622	-22.5188	28.7494	27.1748
-7.1182	-22.4888	28.7774	27.8188
-6.8562	-22.3888	28.8154	28.4738
-6.2192	-21.6958	29.5504	28.6778
-6.0292	-21.6898	29.5544	29.7408
-5.7892	-21.6678	29.6414	30.9698
-5.5372	-21.2218	29.6564	30.9798
-5.5012	-20.8498	29.6694	31.1628
-5.3442	-20.7508	29.8674	31.2888
-5.0472	-20.3518	29.8734	33.5748
-4.8492	-20.1368	29.9164	34.3488
-4.5552	-19.9718	29.9654	35.5078
-3.6442	-19.1648	29.9964	37.9328
-3.4612	-19.1008	29.9994	38.4838
-3.2722	-19.0708	30.0704	39.2028
-3.1972	-18.9078	30.3004	42.0578
-3.1722	-18.0278	30.4924	44.0078
-2.8692	-18.0148	30.5144	47.6098
-2.6772	-17.9048	30.5144	47.8358
-2.6442	-17.5478	30.7254	47.9138
-2.5082	-17.1808	30.8544	49.7768
-2.1552	-17.1188	30.8874	51.5948
-1.9002	-16.9078	31.0014	55.5778
-1.6642	-16.8288	31.2664	57.4248
-1.4202	-16.7288	31.3374	57.7218
-0.9032	-16.6388	31.3384	62.7578
-0.0082	-16.3638	31.4764	63.0748
0.0528	-16.2718	31.5684	64.3968
0.7898	-15.7438	31.6664	64.4888
0.9238	-15.7278	31.7864	66.9468
0.9508	-15.3068	31.8384	67.2028
2.0318	-15.2688	31.8564	67.2428
2.0578	-15.0298	32.0104	67.7368
3.0448	-14.9758	32.0794	67.8328
3.5148	-14.5318	32.1724	67.9038
3.7008	-13.7638	32.2554	68.1298
3.7798	-13.1428	32.3144	68.5508
4.7708	-12.8938	32.3544	69.3878
5.7788	-12.8498	32.4254	69.5338
6.1398	-12.0368	32.4434	71.3198
6.3218	-11.9858	32.4484	72.0868
6.4758	-11.6978	32.4594	72.7908
6.5948	-11.4118	32.5164	74.1748
6.8648	-11.1628	32.6574	75.2648
6.8658	-10.7668	32.7054	77.5608
7.4988	-10.6898	32.7374	77.6578
7.7598	-10.5258	32.9184	77.8718
7.8198	-10.3258	32.9344	79.2578
7.9178	-10.2298	33.0084	79.4288
8.0228	-10.0878	33.1324	81.5078
9.7518	-10.0538	33.1974	83.1318
9.9428	-9.9308	33.2104	90.0868
9.9488	-9.5868	33.2334	90.7448
11.5408	-9.5188	33.2774	92.2948
11.6058	-9.1868	33.3934	93.0448
11.7968	-9.0738	33.4824	93.6788
12.4148	-8.6618	33.7214	94.8138
13.0448	-8.2728	33.9594	95.0408
13.1798	-7.8878	34.1414	97.9488
13.6208	-7.6108	34.2054	104.303
14.1008	-7.5878	34.2134	105.155
14.4628	-7.5738	34.2204	107.804
14.5508	-7.4518	34.2974	109.41
14.6228	-7.2278	34.4584	110.108
15.4058	-6.7858	34.7134	112.485
16.6798	-6.2258	34.7734	116.622
16.9738	-5.8848	34.8144	119.775
17.0998	-5.3608	34.8754	120.671
17.3368	-5.2638	34.9004	120.98
17.7728	-4.8108	34.9014	122.901
18.9668	-4.7148	34.9944	127.175
19.1678	-4.6318	35.1544	127.472
19.1788	-4.6188	35.1754	131.031
19.4168	-4.3648	35.3544	131.671
20.3848	-4.1608	35.5504	147.146
20.8558	-3.6258	35.6144	152.286
21.7308	-3.4168	35.7704	166.379
21.8918	-3.0158	35.7754	168.394
21.9388	-2.6518	35.8334	199.349
26.6438	-2.6498	35.8474	218.73
28.0678	-2.4768	35.8804	245.999
28.5048	-2.2558	35.9794	262.18
30.7018	-2.1958	36.0504	271.963
33.8778	-2.0988	36.0574	272.786
36.5078	-2.0188	36.3004	274.429
39.0228	-1.8618	36.6114	349.246
39.9088	-1.7858	37.1804	362.312
46.8558	-1.6958	37.2184	364.628
59.3308	-1.6108	37.2334	-52.5716
100.437	-1.5938	37.2674	-52.5496
108.189	-1.0898	37.3314	-51.7046
120.827	0.0952	37.6384	-51.4926
123.578	0.2642	37.6604	-50.8676
136.869	1.0862	37.6864	-50.8536
144.006	1.9262	37.6954	-50.5386
145.094	1.9842	37.7414	-50.3046
164.735	2.6492	37.7704	-49.4376
177.815	2.8812	37.8544	-45.6316
230.231	3.0812	37.8614	-44.8076
239.092	3.0812	38.0534	-44.6976
241.283	3.2792	38.0744	-44.0976
242.834	3.7092	38.0764	-43.7916
286.231	3.8812	38.1314	-41.0876
288.656	3.9432	38.1484	-40.9526
-10.1648	4.2052	38.2094	-40.6096
-9.9238	4.2142	38.3384	-40.6016
-9.9088	4.2602	38.3524	-38.3766
-9.8558	4.9012	38.5614	-37.8476
-9.7448	5.0392	38.7584	-37.6596
-9.6228	5.3432	38.7584	-37.5556
-9.6148	5.4482	38.7774	-37.4326
-9.5418	5.9582	38.7954	-37.3736
-9.5088	6.2042	38.8004	-37.0976
-9.3288	6.6642	38.8374	-36.7796
-9.3128	6.8412	38.8734	-36.5746
-9.1288	7.2502	38.9554	-36.2596
-9.0338	7.6482	38.9624	-35.4986
-8.9008	7.7022	39.1784	-35.0846
-8.7868	7.9022	39.3524	-34.5626
-8.6268	9.8962	39.7294	-33.2036
-8.1738	10.1442	39.8834	-32.6266
-7.7448	10.2812	40.1244	-32.2776
-7.2848	10.5812	40.2824	-31.9136
-7.1418	10.7312	40.4254	-31.8886
-7.0948	10.7692	40.4874	-31.8416
-6.7528	11.2592	40.4954	-31.6746
-6.4668	11.2782	40.8034	-29.0236
-6.0798	11.3552	40.8384	-28.1266
-6.0338	11.9412	40.9604	-28.0446
-5.9418	12.1792	41.1344	-28.0266
-5.8818	12.4032	41.2794	-27.7176
-5.6718	12.7102	41.4254	-26.9306
-5.3738	12.7272	41.4254	-24.8366
-5.3418	13.1652	41.4254	-24.7666
-5.1068	13.4342	41.4614	-24.0506
-4.7448	13.5482	41.4684	-23.8126
-4.6058	13.6132	41.4784	-23.4036
-4.2798	13.6312	41.5314	-23.2956
-4.2588	14.5902	41.5364	-23.2736
-4.0188	14.6122	41.7754	-21.0376
-4.0168	14.8642	42.3224	-19.4556
-3.9148	14.9482	42.3274	-19.3076
-3.8498	15.0162	42.3934	-18.9846
-3.7988	15.4452	42.5954	-18.6086
-3.6588	15.9102	42.7524	-18.3106
-3.4858	16.2322	42.8004	-16.8866
-3.4418	16.2962	42.8824	-14.8516
-3.3558	16.5292	42.9304	-14.8396
-3.1568	16.8462	43.2754	-14.1966
-2.9918	17.4952	43.3804	-14.0886
-2.9418	17.6482	43.5504	-10.5246
-2.9168	17.8342	43.5504	-10.0646
-2.6358	18.0682	43.5504	-9.9836
-2.5768	18.0882	43.8944	-8.4986
-2.5738	18.8582	43.9374	-7.3456
-2.5588	18.9182	44.1234	-6.8176
-2.3808	19.0422	44.1464	-5.9096
-2.3108	19.2622	44.3114	-4.7126
-2.2338	19.2852	44.4484	-4.6686
-2.2248	19.2982	44.5224	-4.3756
-2.0498	19.6722	44.7814	-4.0346
-1.9948	19.8122	44.8374	-2.8436
-1.9298	19.9462	44.9424	-1.2306
-1.8518	20.1632	44.9724	-1.1596
-1.5698	20.1982	45.0254	-0.9596
-1.4188	20.2632	45.2164	-0.8976
-1.2478	20.4072	45.2224	-0.1966
-1.2328	21.8582	45.3094	2.8974
-1.1758	22.0062	45.6554	3.6374
-1.1478	22.0442	45.6874	4.3264
-0.8628	22.0702	45.7004	4.3854
-0.5418	22.0872	45.7584	4.8564
-0.4088	22.1032	45.7834	5.1884
-0.3198	22.1592	46.0364	6.9884
-0.3148	23.0272	46.0554	7.1074
-0.1738	23.2632	46.1554	7.9514
-0.1158	25.4752	46.5204	8.3094
0.0082	25.6742	46.7814	9.4434
0.3542	26.4012	46.9814	10.0154
0.4582	26.6612	47.0614	10.4084
0.4902	26.8102	47.1754	11.5374
0.5692	26.9962	47.3764	12.0164
0.8622	27.3812	47.5344	12.6404
0.8692	27.6372	47.5624	12.7934
1.0232	27.8432	47.5734	14.4084
1.4182	28.0592	47.6254	14.4114
1.4352	28.6402	47.6994	15.6924
1.4422	28.7512	47.8074	16.9234
1.4582	29.1312	48.1084	17.6114
1.4802	29.1622	48.3394	20.1914
1.5942	29.2072	48.4254	21.0784
1.7852	29.2292	48.6104	21.1404
1.8582	29.9632	48.9034	21.4434
1.9132	30.0042	49.0044	21.4954
2.0622	30.2142	49.1564	23.8804
2.2912	30.3632	49.3044	25.1784
2.3022	30.5012	49.3404	27.7234
2.6272	30.6972	49.4084	29.2494
2.6712	30.8812	49.4254	29.9094
2.8582	30.8812	49.7654	30.3544
2.8682	31.1312	49.9324	31.1734
3.1302	31.1922	50.1434	32.2884
3.2302	31.3342	50.2464	32.3734
3.3182	31.3642	50.2554	32.5774
3.4422	31.5152	50.2824	33.5704
3.4582	31.7582	50.5334	33.7934
3.4692	32.9402	50.6224	36.5434
3.5352	33.0612	50.6474	37.0944
3.7912	33.3202	50.7094	38.3634
4.0142	33.4552	50.7684	38.9694
4.0782	33.7452	50.7864	39.6944
4.2822	34.1772	50.8174	40.5004
4.4582	34.2452	51.0554	41.3114
4.6012	34.3952	51.1714	41.8234
4.7082	34.5132	51.1754	41.8404
4.7132	34.7902	51.2334	42.9024
4.8122	36.7212	51.2644	46.2554
4.8332	36.7662	51.3384	47.3884
4.8972	37.0182	51.4254	48.4504
5.1182	37.2852	51.7114	48.7054
5.1402	39.1192	51.8144	50.5304
5.2122	39.3732	51.8154	51.2924
5.4792	39.6022	51.8514	52.1634
5.5152	39.8632	51.9944	52.1984
6.0222	40.0392	52.0194	52.2254
6.2332	40.3012	52.2284	52.3034
6.3472	41.3742	52.2654	53.2314
6.3992	41.4612	52.2824	54.0684
6.5692	41.5602	52.4634	54.8184
6.6722	41.8652	52.4684	58.4234
7.0542	42.0882	52.6144	59.1234
7.4912	42.1122	52.7714	60.1234
7.5522	42.9132	52.8084	60.7334
7.7462	43.5082	52.8314	61.2054
8.0392	43.6652	52.8754	62.4214
8.4782	43.8602	52.8914	65.6734
8.7512	44.8202	53.2174	67.2154
8.8622	45.3042	53.2434	68.0354
8.9092	45.3912	53.4924	69.8594
8.9322	45.7322	53.5584	72.8804
9.1112	45.7672	53.7004	74.0294
9.1332	46.0652	53.9604	76.7074
9.2272	46.3212	53.9734	77.2134
9.5982	46.3972	54.1584	77.4254
10.1322	46.5252	54.1944	78.1674
10.2022	46.7092	54.2484	80.1164
10.2082	47.3162	54.3334	91.5234
10.3512	47.3282	54.4124	91.9754
10.6462	47.7612	54.6644	92.1914
11.1102	47.8112	54.6714	92.9804
11.1112	47.9602	54.7894	96.8594
11.3672	48.1222	54.9704	99.1814
11.6982	48.5892	54.9834	100.271
11.8672	48.7022	55.3304	103.423
12.0052	48.8602	55.5984	103.883
12.1752	49.6002	55.6214	104.329
12.8992	49.7022	55.6564	104.667
13.3182	49.9302	55.7584	105.032
13.5212	50.4742	56.0534	105.383
13.6152	50.6522	56.0674	106.618
13.7082	50.9412	56.0794	106.71
13.9862	52.6992	56.6574	108.298
14.1992	52.7312	56.8424	108.548
14.8292	53.2452	57.0044	109.547
14.9662	54.0062	57.0064	110.133
15.0632	54.2142	57.1654	111.102
15.3152	54.5772	57.2364	112.889
15.4582	54.7722	57.5984	113.129
15.7522	55.5032	57.6074	114.244
15.8932	55.5602	57.7644	116.417
15.9692	55.9772	57.8674	119.24
16.1252	56.3712	58.0524	121.733
16.1392	56.3952	58.1474	122.02
16.1602	56.5342	58.1754	122.515
16.5472	56.7742	58.1914	122.745
16.7582	57.1232	58.3204	125.82
17.3022	57.6462	58.7144	126.626
18.4762	57.9332	58.7394	128.03
18.8982	58.2982	58.7704	128.892
19.0682	58.3812	58.7954	128.946
19.1132	58.5332	58.8724	129.822
19.2702	58.9582	59.7444	130.104
19.3472	59.3332	59.7584	136.898
19.5932	59.4162	60.0604	138.446
19.6422	59.9022	60.1044	140.719
20.3042	60.0672	60.1064	141.507
21.3382	60.2052	60.4844	141.596
21.3632	60.4452	60.5134	141.722
21.5192	60.6312	60.7194	144.992
22.1582	61.4002	60.9354	146.879
22.2912	61.9662	61.0604	148.659
22.9772	62.0332	61.2894	149.942
23.1132	62.8812	61.4424	152.056
23.4202	62.9552	61.5104	153.249
23.7532	63.2562	62.0124	153.969
24.1312	63.3732	62.0584	154.721
24.1382	63.9742	62.1214	157.289
24.3472	64.1762	62.1304	157.883
24.3902	64.2052	62.3454	159.054
24.5262	64.7752	62.3854	161.019
24.7872	65.4412	62.4464	161.84
25.2582	65.5572	62.5614	162.095
25.6012	65.6482	62.7144	162.937
26.0452	65.7732	63.1444	164.523
26.4092	66.1552	63.1464	164.822
26.5442	66.6132	63.1584	164.989
27.7912	66.6402	63.6094	166.733
28.0082	66.9392	63.7764	166.884
28.2912	67.1032	63.9964	167.299
28.3402	67.7562	64.1944	168.858
28.4582	68.2772	64.3474	169.817
28.4582	68.3102	64.3684	171.805
29.1602	68.6762	64.9034	172.237
29.2872	68.7542	64.9404	172.391
29.5902	68.7982	65.1664	172.918
29.7782	69.1442	65.2014	173.44
30.1682	69.4042	65.2944	173.623
30.1992	69.9342	65.3004	173.928
30.4582	70.1932	65.3804	174.983
30.4772	70.4382	65.4724	176.692
30.8782	70.7212	65.8824	180.49
32.0632	71.2092	66.0604	181.324
32.2312	71.5192	66.1094	181.404
35.0412	71.6962	66.1224	181.632
35.6362	72.2512	66.4914	183.126
35.7532	72.3332	66.7484	183.414
36.0032	74.3812	66.9724	183.694
36.7732	74.3962	67.3684	183.873
36.8662	74.4142	67.4494	184.603
36.9352	74.6502	67.4774	184.763
37.7662	75.9962	68.1964	186.052
38.6332	76.0772	68.2434	187.766
38.9422	76.4572	68.2914	188.022
40.0732	76.8992	68.5084	188.615
40.1172	77.5542	68.6684	190.724
41.0652	77.6242	68.8714	191.457
42.5152	77.6762	68.9454	193.029
42.8262	77.8942	69.0484	193.052
43.5202	78.1262	69.1094	194.959
43.6892	78.4882	69.1884	197.863
43.7672	78.8422	69.2014	199.668
43.8232	78.9742	69.4254	201.863
43.9412	79.4242	69.9164	201.914
45.7142	79.5082	69.9914	201.957
46.1662	79.5952	70.0804	202.444
49.1252	80.1362	70.2014	204.173
50.3582	80.3312	70.5254	204.354
52.7662	80.3972	70.5844	204.725
53.1852	80.4432	70.6334	204.89
54.1312	80.7382	70.7094	205.094
56.8472	81.1522	70.7274	206.204
57.3472	82.0402	70.8004	206.562
57.6752	82.1492	70.9914	209.579
59.0882	82.2382	71.0664	209.77
59.3172	82.3062	71.0924	209.905
64.1572	82.5062	71.2174	211.78
67.4772	82.6852	71.2224	213.152
69.5612	83.6942	71.2694	214.613
86.2822	83.8812	71.5634	217.045
86.6072	84.0062	71.7094	217.411
95.0332	84.7482	71.7484	219.891
96.0682	84.8592	71.7754	220.321
107.219	84.9862	71.8614	220.999
113.39	86.2202	72.3194	221.45
113.497	86.2372	72.3824	221.985
115.869	86.4432	72.3874	222.408
207.322	86.9762	72.7234	222.793
258.43	87.5102	73.0754	224.15
	88.0432	73.1084	224.34
	88.0942	73.1634	225.812
	88.2522	73.1984	226.697
	88.4832	73.5994	227.551
	88.8382	73.6304	228.476
	90.1362	73.8544	228.549
	90.3542	74.1904	230.048
	90.7992	74.6114	231.155
	90.9712	74.7924	238.919
	90.9942	74.9964	240.791
	91.1692	75.1164	241.495
	91.5082	75.2544	243.12
	91.5752	75.2754	244.885
	92.1152	75.3634	244.935
	92.5692	75.6714	246.493
	92.7452	75.6804	246.983
	93.0552	75.7034	249.557
	93.6262	76.1444	249.84
	93.7952	76.3554	250.007
	93.8392	76.3664	251.18
	94.4682	76.4704	255.317
	94.8442	76.6004	255.359
	95.2082	76.7134	257.247
	95.3322	76.8884	259.052
	95.3982	77.0854	260.626
	96.4882	77.2054	261.719
	97.0482	77.3214	262.626
	97.8102	77.4254	263.158
	98.0372	77.5574	270.305
	98.1772	77.6754	270.84
	99.1582	77.9164	272.742
	99.1622	78.0984	272.883
	99.1802	78.4444	275.414
	99.1992	78.5464	277.049
	99.7812	78.5474	280.271
	99.9462	78.5734	283.326
	100.606	78.6564	284.989
	100.697	78.7984	285.573
	100.881	78.8454	287.84
	101.001	78.9444	288.325
	101.018	79.2224	289.702
	101.069	79.2554	289.822
	101.193	79.3504	290.142
	101.474	79.6674	290.961
	102.018	79.7194	291.479
	102.156	79.8714	293.423
	103.093	79.9334	293.778
	103.231	79.9374	294.007
	103.711	79.9474	294.725
	103.798	80.0584	298.584
	104.015	80.1044	299.655
	104.241	80.1134	300.724
	104.358	80.4364	301.272
	104.674	80.4704	302.138
	105.037	80.5114	302.24
	105.142	80.7694	302.271
	105.277	80.9404	303.259
	105.39	81.0424	303.303
	105.42	81.0584	303.913
	107.055	81.1214	305.18
	107.135	81.1714	305.931
	107.136	81.3334	306.408
	107.339	81.5804	306.524
	107.388	81.5924	306.972
	107.834	81.7324	308.976
	108.138	81.9024	308.99
	108.669	82.0924	313.691
	108.908	82.3444	313.9
	109.137	82.4524	314.567
	109.413	82.6914	314.635
	109.62	82.7744	317.067
	110.053	82.8214	318.6
	110.054	82.9394	318.775
	110.381	82.9534	320.49
	110.591	83.0484	322.512
	110.591	83.0924	324.651
	110.865	83.3184	328.53
	111.078	83.4494	329.499
	111.223	83.5604	331.68
	111.447	83.6954	335.113
	111.743	83.9704	336.551
	111.898	84.1944	340.204
	111.94	84.4734	341.428
	112.003	84.7824	344.947
	112.374	84.8494	351.422
	112.909	84.9334	352.605
	113.006	84.9414	356.897
	113.587	85.1524	365.515
	113.598	85.1524	367.762
	113.642	85.2944	369.62
	113.717	85.3664	371.228
	113.93	85.4564	375.961
	114.447	85.6254	377.148
	115.16	85.8504	380.311
	115.164	85.9164	382.983
	115.322	85.9564	383.128
	115.487	86.1754	390.07
	115.804	86.2994	402.052
	116.207	86.3304	403.572
	117.968	86.3804	405.817
	117.969	86.4904	406.606
	117.999	86.4944	407.249
	118.048	86.5444	408.983
	118.501	86.6794	417.396
	118.843	86.7534	428.677
	119.267	86.8194	431.757
	119.323	87.1884	440.616
	119.328	87.3254	448.061
	119.732	87.3374	450.385
	119.984	87.3774	451.117
	121.109	87.6914	455.491
	121.57	87.7634	455.731
	121.937	87.8114	456.34
	122.589	87.8944	457.97
	123.451	87.9464	460.128
	123.86	88.1084	467.887
	124.552	88.2074	472.427
	125.131	88.2554	476.65
	125.214	88.2624	490.11
	126.207	88.5314	491.584
	126.275	88.5424	492.261
	126.788	88.7274	492.731
	127.195	88.7694	492.84
	127.232	88.9894	506.118
	127.395	89.0734	507.876
	127.534	89.2584	526.809
	127.839	89.2644	526.954
	128.053	89.4874	532.752
	128.249	89.7774	532.799
	128.703	89.8974	543.462
	130.131	89.9034	562.797
	130.548	90.5964	586.681
	131.033	90.6114	601.665
	131.461	90.8224	614.684
	131.616	90.8884	628.157
	132.792	91.0084	-23.6604
	133.122	91.2054	-23.4864
	133.35	91.2054	-22.5044
	133.424	91.3874	-22.4734
	133.858	91.4094	-22.2424
	134.732	91.4544	-22.0194
	134.934	91.5744	-21.2284
	135.325	91.6834	-21.2094
	135.396	91.7954	-19.9404
	135.523	91.9254	-19.3754
	135.665	91.9424	-19.1754
	136.954	91.9734	-16.7364
	137.357	92.0924	-16.1904
	137.572	92.1634	-15.7434
	137.898	92.2134	-15.7004
	138.192	92.2524	-13.0754
	138.452	92.2804	-12.3604
	138.748	92.8854	-10.4084
	138.77	92.9004	-9.3604
	138.992	92.9704	-7.2084
	139.099	93.2824	-4.7944
	139.202	93.3094	-4.5754
	139.274	93.4474	-1.8254
	139.836	93.4644	-1.2144
	140.081	93.7654	-1.0494
	140.177	93.7784	-0.3374
	140.419	93.8364	-0.1074
	141.059	94.2444	-0.0154
	141.455	94.4254	0.7786
	142.397	94.7334	2.0996
	142.935	94.9114	4.7576
	143.673	95.0654	6.1746
	144.267	95.3844	6.2846
	144.677	95.4254	7.1746
	144.865	95.6154	7.8406
	145.44	95.6424	7.8956
	145.673	95.8254	11.1926
	145.859	95.8374	11.5496
	146.112	95.9144	11.6106
	146.919	96.1794	11.7186
	147.044	96.2584	15.7816
	147.191	96.3824	16.4786
	147.939	96.4444	17.0736
	148.085	96.6664	18.3486
	148.439	96.7254	18.3756
	149.541	96.8944	19.0866
	150.12	96.9674	19.9736
	150.302	97.0134	21.3236
	150.381	97.2824	22.1496
	150.468	97.3594	22.6866
	150.489	97.6754	22.7856
	150.964	97.7064	22.8756
	151.468	97.7454	24.4616
	152.289	97.7584	24.9426
	152.77	97.9134	25.5116
	153.606	97.9794	26.5826
	153.975	98.0384	27.2326
	154.987	98.1344	29.1586
	155.076	98.2464	31.8386
	155.667	98.4254	32.0186
	155.855	98.5024	32.3216
	156.067	98.6964	32.3816
	156.229	98.7214	33.4016
	156.424	98.8374	33.5846
	156.526	98.9874	37.5316
	157.245	99.1704	40.6246
	157.403	99.2894	40.6246
	157.613	99.5294	40.9426
	159.224	99.5864	42.0966
	160.001	99.6004	42.4556
	160.256	99.7294	42.5656
	160.77	99.7404	43.6466
	160.836	99.7504	43.8656
	161.044	99.9944	45.4576
	161.621	100.39	46.1866
	161.857	100.937	46.5096
	163.008	100.976	46.7706
	163.093	101.451	47.1706
	163.115	101.508	47.8796
	163.746	102.061	48.4466
	163.964	102.087	48.6086
	163.981	102.101	49.7976
	164.024	102.175	50.2646
	164.104	102.258	50.6856
	164.125	102.364	52.2816
	164.214	102.405	52.8596
	164.224	102.585	52.8956
	164.344	102.586	53.1156
	164.652	102.818	53.1746
	165.699	103.249	53.9046
	165.725	103.298	54.7666
	165.862	103.322	55.2546
	165.911	103.402	55.4426
	166.298	103.577	55.8636
	166.352	103.599	56.1466
	166.464	103.773	56.5026
	166.984	103.854	58.6516
	167.655	103.856	58.9426
	168.239	103.86	60.6566
	168.51	103.932	60.9556
	169.204	104.07	61.1746
	169.261	104.29	62.3476
	169.464	104.561	62.9396
	169.756	104.614	64.4536
	169.802	104.81	65.1606
	170.069	104.864	65.7196
	170.57	104.925	66.5676
	170.938	105.273	66.8476
	171.172	105.81	70.0656
	171.631	105.869	70.7516
	171.725	105.962	70.8326
	171.776	106.069	72.8536
	171.785	106.503	73.1706
	172.284	106.574	73.4466
	172.598	106.846	76.1156
	173.728	107.031	76.6246
	173.985	107.086	76.6296
	175.086	107.127	77.0246
	175.27	107.284	77.3316
	176.141	107.284	78.2496
	176.227	107.363	78.4426
	176.31	107.541	79.2996
	176.796	107.544	79.4416
	177.035	107.596	79.6956
	177.289	107.828	80.5026
	177.396	107.911	80.5356
	178.861	107.981	80.8916
	179.264	107.994	80.9586
	179.56	108.025	81.5746
	179.958	108.113	83.3136
	180.248	108.425	84.6126
	180.612	108.536	86.0956
	181.606	108.703	86.3446
	181.689	108.844	87.4536
	181.721	108.86	88.4776
	182.949	108.878	88.9246
	184.221	109.007	90.6796
	185.444	109.055	91.5406
	185.842	109.55	92.0556
	185.897	109.639	92.6466
	186.057	109.711	93.7406
	186.144	109.723	94.2246
	186.348	109.968	95.1916
	186.397	110.438	96.0336
	186.783	110.693	96.4576
	186.996	110.704	97.6116
	187.214	110.882	97.7026
	188.126	110.894	99.1846
	188.589	111.032	99.8316
	188.65	111.236	100.146
	189.024	111.55	101.214
	189.738	112.425	102.489
	190.184	112.8	102.784
	190.307	112.822	102.975
	190.612	112.854	103.607
	191.135	113.167	103.762
	191.699	113.169	104.95
	192.011	113.211	105.44
	192.123	113.217	106.316
	192.214	113.469	106.737
	192.231	113.517	108.258
	192.581	113.68	111.869
	192.699	113.69	112.223
	192.717	113.733	112.55
	192.862	113.872	113.435
	192.99	114.143	114.058
	193.368	114.194	114.473
	193.548	114.69	115.185
	193.593	114.854	121.002
	194.775	114.952	123.742
	195.096	115.169	126.659
	195.588	115.459	126.854
	196.294	115.717	128.252
	196.838	115.832	128.362
	197.423	116.098	131.523
	197.478	116.2	131.607
	198.631	116.604	131.985
	198.865	116.621	132.63
	199.124	116.883	135.371
	199.412	117.47	135.701
	199.464	117.493	135.898
	199.678	117.577	136.311
	199.692	118.082	137.553
	200.47	118.237	137.686
	200.665	118.361	140.441
	200.687	118.445	141.763
	200.787	118.503	142.675
	200.952	118.573	144.398
	201.136	118.641	144.52
	201.373	118.832	147.529
	201.548	118.89	147.547
	201.758	118.955	148.625
	202.331	119.002	150.185
	202.423	119.02	153.523
	202.562	119.032	154.302
	202.881	119.277	154.882
	203.204	119.655	155.577
	203.247	119.748	156.254
	203.458	120.293	157.833
	203.779	120.316	160.115
	203.9	120.844	161.394
	203.951	121.07	161.552
	204.259	121.194	163.499
	204.951	121.322	164.13
	205.295	121.573	166.269
	205.298	121.652	166.883
	205.366	121.714	167.271
	206.158	121.825	167.329
	206.221	121.877	168.122
	206.306	122.08	170.13
	207.424	122.597	170.181
	207.668	122.607	171.169
	207.91	122.687	172.107
	208.693	122.731	173.479
	208.734	123.683	173.8
	208.913	124.132	173.903
	209.261	124.494	176.253
	209.373	124.904	178.042
	209.911	124.939	179.374
	210.063	125.805	179.811
	210.146	125.961	180.592
	210.325	126.538	182.527
	210.381	126.548	183.095
	210.428	126.744	184.074
	211.071	126.782	184.184
	211.412	127.298	185.779
	212.457	127.345	187.425
	212.538	127.83	191.297
	212.866	127.887	192.305
	212.896	128.193	192.528
	212.904	128.861	193.652
	213.112	129.175	194.425
	213.146	129.225	195.331
	215.455	129.266	196.484
	215.804	129.508	200.164
	216.281	129.726	200.252
	216.359	130.328	201.035
	216.985	130.442	202.241
	217.659	130.572	203.523
	218.307	130.968	203.869
	218.548	130.975	205.731
	218.995	131.213	206.175
	219.243	131.563	206.514
	219.781	131.739	209.028
	219.81	132.343	211.903
	219.831	132.645	211.999
	219.832	132.9	212.948
	219.907	132.981	215.683
	220.187	133.05	217.163
	220.585	133.665	223.883
	220.783	133.758	232.746
	220.909	133.866	233.513
	221.306	134.002	239.17
	221.458	134.107	239.675
	221.548	134.123	242.846
	221.881	134.323	244.525
	221.96	134.425	246.126
	222.094	134.709	255.91
	224.092	134.725	256.234
	224.514	134.75	256.758
	225.059	134.821	260.386
	225.358	134.962	261.605
	225.832	134.996	264.38
	228.678	135.06	268.903
	229.024	135.209	269.253
	229.051	135.317	269.377
	229.086	135.322	273.804
	229.29	135.623	277.446
	229.926	135.715	283.51
	229.994	135.868	291.629
	230.401	135.979	292.799
	230.908	136.012	294.675
	230.943	136.037	299.425
	231.063	136.498	302.235
	231.14	136.877	304.662
	231.692	136.925	308.659
	232.094	137.092	309.999
	232.151	137.645	315.836
	232.381	137.66	316.36
	232.719	138.131	319.789
	232.756	138.201	320.573
	234.481	138.411	321.665
	234.53	138.425	321.996
	234.543	138.955	327.039
	235.091	139.168	330.517
	236.881	139.279	333.032
	237.014	139.548	333.066
	237.07	139.554	333.085
	237.214	139.621	334.981
	237.32	140.055	337.974
	238.542	140.338	345.115
	238.78	140.672	345.18
	240.681	140.998	346.315
	240.74	141.068	347.477
	240.812	142.143	349.827
	241.223	142.225	349.852
	241.577	142.279	354.925
	241.788	142.285	359.434
	243.692	142.561	364.277
	244.086	142.829	368.403
	244.108	142.996	371.052
	244.397	143.123	372.349
	244.57	143.267	373.977
	244.631	143.332	375.146
	244.867	143.97	376.859
	246.319	144.208	383.314
	246.463	144.35	385.434
	246.93	144.382	397.316
	246.933	144.763	407.005
	248.237	144.811	420.861
	248.504	145.158	433.314
	248.638	145.402	433.938
	248.688	145.758	434.314
	249.57	146.031	447.085
	249.667	146.528	447.491
	249.673	146.654	450.688
	250.131	146.703	457.758
	250.974	146.891	475.595
	251.421	146.91	475.892
	252.208	146.932	524.619
	252.232	147.205	525.033
	252.465	147.478	533.274
	253.381	147.495	543.158
	254.123	147.628	572.065
	254.813	147.806
	255.372	148.289
	256.595	148.498
	257.816	148.754
	257.852	149.316
	258.446	149.34
	258.881	149.628
	258.954	149.716
	259.221	149.768
	259.895	149.987
	260.081	150.473
	260.26	151.092
	260.389	151.137
	260.784	151.208
	262.168	151.781
	264.678	151.789
	265.3	152.162
	265.577	152.485
	265.735	152.586
	266.081	152.647
	267.118	153.137
	267.788	153.341
	268.665	153.496
	269.136	153.518
	269.137	153.723
	269.745	153.894
	270.208	154.086
	271.127	154.092
	271.937	154.194
	272.195	154.625
	272.304	155.039
	272.881	155.146
	272.96	155.229
	273.943	155.573
	274.027	155.678
	275.699	155.8
	276.485	155.925
	277.258	156.131
	278.525	156.152
	279.256	156.225
	281.136	156.273
	281.619	156.446
	282.706	156.473
	283.501	157.276
	283.652	157.796
	284.209	157.845
	284.452	157.848
	285.026	158.075
	285.477	158.2
	285.719	158.334
	285.902	158.525
	287.156	158.548
	287.526	158.557
	289.048	158.601
	289.193	158.692
	289.964	158.842
	290.708	159.067
	290.825	159.087
	290.94	159.391
	293.617	159.467
	294.485	159.552
	294.54	160.55
	296.463	161.05
	297.041	161.062
	298.093	161.225
	298.432	161.368
	298.646	161.459
	298.699	161.547
	300.45	161.587
	301.535	161.811
	304.71	161.962
	305.843	162.3
	306.254	162.304
	306.381	162.913
	306.839	162.977
	308.04	163.125
	308.57	163.443
	309.103	163.558
	309.319	163.558
	309.343	163.702
	309.744	163.753
	310.211	164.092
	312.404	164.233
	313.426	164.275
	314.281	164.516
	314.673	165.493
	315.06	165.758
	317.176	165.992
	317.896	166.018
	318.924	166.025
	322.719	166.15
	322.758	166.245
	324.117	166.268
	324.914	166.585
	325.834	166.611
	325.915	167.253
	326.477	167.311
	326.569	168.184
	327.99	168.464
	328.167	168.5
	328.625	168.766
	328.786	168.899
	329.061	169.149
	331.462	169.411
	332.214	170.358
	333.057	170.515
	333.751	170.851
	334.613	171.008
	335.006	171.038
	335.097	171.918
	335.24	172.67
	335.462	172.882
	336.127	173.186
	336.457	173.354
	336.576	173.354
	336.838	173.492
	339.434	173.682
	339.625	173.904
	339.8	174.137
	339.977	174.688
	340.822	174.831
	342.048	174.847
	343.349	175.006
	343.572	175.014
	343.811	175.49
	343.839	175.611
	344.206	175.766
	345.006	175.845
	345.469	175.981
	346.2	175.999
	346.362	176.953
	346.832	177.061
	348.896	177.382
	349.103	177.857
	349.317	177.912
	350.235	178.369
	350.434	178.4
	350.881	179.473
	353.041	179.748
	353.05	180.008
	354.585	180.633
	355.214	180.646
	355.305	180.81
	355.665	182.23
	356.503	182.546
	357.135	182.598
	357.494	183.102
	359.681	183.264
	360.523	183.473
	360.824	184.007
	361.466	184.06
	361.711	184.191
	361.839	184.348
	362.145	184.791
	363.678	184.881
	365.219	185.087
	365.256	186.513
	365.495	186.621
	367.962	186.722
	369.355	186.817
	369.931	186.867
	370.034	186.899
	370.183	187.512
	371.727	187.717
	372.969	187.814
	373.881	187.95
	374.165	188.192
	375.435	188.23
	375.655	188.231
	377.086	188.425
	378.776	188.566
	378.941	188.78
	380.468	189.014
	381.029	189.022
	382.635	189.238
	383.107	189.282
	383.806	189.389
	384.41	189.521
	384.853	189.956
	385.395	190.489
	385.557	190.557
	386.362	190.602
	386.473	190.92
	386.903	191.029
	387.37	191.251
	388.016	191.573
	388.804	191.579
	390.221	192.018
	390.857	192.131
	391.925	192.439
	391.957	192.449
	392.112	192.902
	394.055	193.072
	394.5	193.409
	395.492	193.462
	395.562	193.473
	395.765	193.625
	396.981	193.952
	398.661	194.158
	398.814	194.731
	400.99	194.776
	401.141	194.816
	401.376	195.736
	402.044	195.86
	402.269	196.152
	402.864	196.703
	403.599	196.75
	403.764	196.781
	405.675	197.039
	405.926	197.08
	405.941	197.716
	406.652	197.731
	407.208	198.925
	411.199	198.97
	412.161	199.425
	413.038	199.539
	413.149	199.615
	413.286	199.737
	413.943	199.789
	413.968	200.232
	416.605	200.675
	417.608	200.804
	419.016	200.925
	419.2	201.201
	419.533	202.042
	421.631	202.074
	421.657	202.17
	422.608	202.393
	423.396	202.425
	423.467	203.425
	423.754	203.88
	424.214	203.985
	424.922	204.28
	425.063	204.531
	425.367	204.835
	426.131	205.397
	429.534	205.597
	429.738	205.835
	429.794	206.247
	431.718	206.47
	432.471	206.507
	434.437	206.643
	435.2	207.131
	435.771	207.16
	436.221	207.237
	436.331	207.243
	436.626	207.97
	439.867	208.001
	441.647	208.114
	442.167	208.651
	443.409	208.866
	446.206	209.11
	446.352	209.917
	447.752	210.572
	449.211	210.695
	451.002	213.249
	451.323	213.353
	451.783	213.739
	452.219	214.27
	455.437	214.639
	456.006	214.764
	458.229	215.066
	458.285	215.11
	459.146	215.267
	459.348	215.782
	459.644	215.864
	460.695	216.205
	462.422	216.583
	462.608	217.724
	463.336	218.159
	464.464	219.406
	464.779	219.943
	465.729	219.991
	468.595	220.38
	469.36	222.516
	469.541	222.91
	470.021	223.184
	470.219	223.27
	470.895	223.325
	472.786	223.356
	477.191	223.425
	478.208	223.629
	480.151	224.642
	481.746	224.736
	482.763	225.344
	486.53	225.656
	486.714	225.706
	488.548	226.069
	489.612	226.903
	493.323	227.055
	493.898	227.31
	502.352	227.425
	503.664	228.141
	505.408	229.073
	508.439	229.731
	510.131	230.35
	510.371	230.425
	511.496	230.844
	512.582	231.025
	515.576	231.147
	516.154	231.775
	520.325	232.74
	520.912	232.992
	521.181	233.014
	522.276	233.032
	523.484	233.184
	524.415	233.558
	527.442	233.613
	527.827	233.713
	527.982	234.063
	529.646	234.876
	530.606	234.975
	532.073	235.192
	533.749	235.232
	534.981	235.31
	537.229	235.793
	538.915	236.142
	539.196	236.925
	539.699	237.008
	539.92	237.495
	540.613	237.516
	541.911	237.833
	543.495	238.425
	545.586	239.704
	545.602	239.812
	546.063	240.905
	547.345	240.91
	547.488	241.411
	547.493	241.44
	550.334	241.696
	553.381	242.3
	553.589	242.307
	556.22	242.539
	558.895	242.925
	559.407	242.97
	559.542	243.48
	563.307	243.901
	564.749	244.031
	565.568	244.797
	570.452	244.844
	572.07	245.184
	572.264	245.271
	572.35	246.425
	574.403	246.531
	579.094	247.009
	579.777	247.767
	584.741	248.117
	592.728	248.825
	593.554	248.854
	594.781	249.282
	598.499	250.237
	601.8	250.688
	604.881	250.713
	607.681	250.79
	608.127	251.032
	611.389	252.104
	611.608	252.508
	612.939	252.611
	614.093	252.846
	615.156	253.844
	619.139	254.884
	619.374	255.004
	620.019	255.316
	624.881	256.669
	627.495	257.568
	631.087	257.758
	632.459	258.097
	635.555	258.348
	636.513	258.575
	639.522	259.3
	642.225	260.052
	642.485	260.371
	646.373	260.406
	662.5	260.504
	666.205	260.67
	666.36	260.671
	670.59	260.916
	671.725	261.146
	675.548	261.475
	679.334	262.17
	686.51	262.22
	690.914	262.444
	702.443	263.53
	702.681	264.141
	708.052	264.716
	714.821	265.192
	714.898	265.515
	716.525	266.571
	730.839	266.653
	734.777	267.347
	744.831	268.285
	753.908	268.721
	763.352	269.267
	771.748	270.264
	804.254	270.455
	804.865	270.839
	810.433	271.698
	813.512	272.207
	826.01	273.446
	834.143	274.639
	837.85	275.022
	841.697	275.494
	846.717	275.672
	853.943	276.598
	857.195	279.225
	860.595	279.994
	862.626	280.152
	867.011	280.638
	876.276	281.039
	878.443	281.635
	889.291	282.554
	891.339	282.709
	893.779	282.984
	925.438	284.474
	928.381	284.525
	929.938	285.843
	957.353	287.358
	967.285	289.003
	981.002	289.061
	982.937	291.764
	989.392	293.575
	1002.88	294.773
	1024.94	295.792
	1056.73	296.213
	1079.24	298.206
	1108.79	299.025
	1126.98	299.882
	1140.47	301.32
	1178.68	301.681
	1190.49	302.74
	1215.49	303.151
	1237.26	304.076
	1293.96	305.092
	65.1698	305.16
	65.2188	305.742
	65.2478	306.558
	65.5088	306.783
	67.4828	307.131
	67.7388	308.854
	67.8308	310.127
	67.8688	312.361
	68.5128	313.363
	68.6588	313.671
	68.9028	313.696
	69.0858	314.303
	69.2308	315.042
	69.2308	316.588
	69.6248	316.615
	69.8258	317.618
	69.8988	318.932
	69.9368	319.055
	70.3628	319.107
	70.3828	321.038
	70.5138	321.069
	71.0078	321.818
	71.0148	323.028
	71.0178	323.148
	71.0258	323.482
	71.1328	324.246
	71.2088	324.406
	71.3998	324.993
	71.6848	325.183
	71.8908	326.651
	71.9758	327.425
	72.4548	329.116
	72.4568	330.305
	73.0138	331.646
	73.0578	332.258
	73.0838	333.342
	73.1658	334.219
	73.3278	334.511
	73.6968	334.554
	73.8158	338.473
	74.3278	339.276
	74.3598	339.974
	74.4738	340.544
	74.4938	340.553
	74.6868	344.018
	74.8078	344.243
	75.0848	344.248
	75.2058	345.425
	75.7348	347.391
	75.9528	347.495
	76.3228	347.782
	76.3408	348.946
	76.4908	349.318
	76.5198	349.547
	76.6808	351.002
	76.8158	351.887
	77.0978	352.822
	77.2108	353.372
	77.4158	355.197
	77.4888	356.087
	77.4988	358.291
	77.6398	362.439
	77.8748	364.74
	77.9708	367.203
	78.0418	367.918
	78.2288	370.298
	78.2988	370.758
	78.4948	372.511
	78.6108	373.239
	78.6438	376.573
	78.6438	377.968
	78.6848	379.092
	78.6988	379.521
	78.9308	388.534
	79.1598	391.822
	79.3178	391.829
	79.3958	392.134
	79.7038	393.967
	79.8008	395.246
	79.8978	400.378
	80.1208	401.913
	80.1558	402.607
	80.2768	404.309
	80.3308	405.595
	80.4308	407.232
	80.8928	409.058
	80.9308	409.269
	81.0598	409.581
	81.1138	409.944
	81.1688	410.099
	82.1668	410.31
	82.1808	410.338
	82.1828	414.617
	82.2128	414.625
	82.2638	419.3
	82.7248	424.292
	82.7438	429.478
	83.1878	430.8
	83.7808	436.332
	84.2108	437.653
	84.5738	443.018
	84.6118	448.201
	84.6748	453.413
	84.6868	458.713
	84.6938	458.893
	84.9408	466.366
	85.1848	471.498
	85.4188	477.546
	85.4308	477.568
	85.9428	479.745
	85.9808	483.617
	86.2188	488.454
	86.3408	489.814
	86.5668	493.608
	87.2568	497.844
	87.4738	502.692
	87.8658	503.253
	87.9718	505.496
	88.4778	507.187
	88.6918	507.881
	88.8468	508.711
	88.8768	509.91
	89.0858	511.541
	89.4308	512.482
	89.4878	514.455
	89.8568	518.856
	89.9308	526.711
	90.4648	530.188
	90.7548	535.425
	91.1998	541.235
	91.6398	551.699
	91.6638	559.907
	92.4128	560.24
	92.4188	564.461
	92.6958	567.734
	92.7608	628.693
	93.1248	685.117
	93.7168	-58.5212
	93.7948	-58.3012
	94.0728	-57.7282
	94.2228	-57.6132
	94.6768	-57.5152
	95.2998	-57.5002
	95.5268	-57.2342
	95.5878	-57.1562
	95.7268	-57.0342
	96.9628	-56.9132
	97.1618	-56.6752
	97.5268	-56.6252
	97.6528	-56.2682
	98.1808	-56.2112
	98.6308	-55.9722
	98.7368	-55.9282
	98.7998	-55.8722
	98.8018	-55.5772
	99.0078	-55.3472
	99.0188	-55.2472
	99.0838	-55.0152
	99.2448	-54.7452
	99.2978	-54.6642
	99.3548	-54.6052
	99.7678	-54.4832
	99.8198	-54.4392
	100.226	-54.2292
	100.231	-54.2252
	100.343	-54.1222
	100.409	-54.0782
	100.77	-53.9972
	100.841	-53.6012
	101.122	-53.3722
	101.361	-53.3362
	101.431	-53.2362
	101.563	-52.7532
	101.6	-52.6822
	101.613	-52.6492
	101.727	-52.4682
	102.153	-52.4492
	102.229	-52.2992
	102.234	-52.2642
	102.431	-52.0762
	102.675	-51.9872
	102.915	-51.9852
	103.069	-51.7922
	103.129	-51.7872
	103.269	-51.6132
	103.54	-51.5882
	104.645	-51.4972
	104.897	-51.3722
	105.354	-51.3292
	105.387	-51.2812
	105.927	-51.1072
	106.238	-50.9972
	106.46	-50.9012
	106.527	-50.6132
	106.535	-50.4672
	106.583	-50.2672
	106.685	-50.2072
	106.752	-50.1522
	107.168	-49.9682
	107.344	-49.9682
	107.419	-49.8862
	107.482	-49.8562
	107.601	-49.6012
	107.625	-49.5942
	107.639	-49.5912
	107.681	-49.2492
	108	-49.1692
	108.863	-49.1342
	109.113	-48.8452
	109.151	-48.7892
	110.197	-48.7132
	110.337	-48.5482
	110.529	-48.4222
	110.651	-48.2472
	111.231	-48.1222
	111.244	-48.0642
	111.34	-47.9332
	111.431	-47.6502
	111.526	-47.2942
	112	-47.1652
	112.009	-47.1102
	112.048	-47.0942
	112.202	-47.0182
	112.378	-46.9392
	112.508	-46.9202
	113.296	-46.8242
	113.506	-46.5882
	113.611	-46.4262
	113.981	-46.1902
	114.005	-46.1192
	114.262	-45.9072
	114.717	-45.9032
	114.737	-45.8662
	115.081	-45.7632
	115.154	-45.7132
	115.854	-45.6612
	115.855	-45.6012
	116.061	-45.5462
	116.506	-45.4122
	116.795	-45.3902
	117.098	-45.2392
	117.193	-45.0052
	117.197	-44.9012
	117.324	-44.8482
	117.458	-44.7722
	117.795	-44.5452
	117.931	-44.4392
	117.957	-44.0122
	118.228	-43.6422
	118.348	-43.5672
	118.431	-43.2052
	118.863	-43.1962
	118.973	-43.1592
	118.979	-43.1202
	119.131	-43.0112
	119.452	-42.9072
	119.764	-42.6782
	120.447	-42.6602
	120.73	-42.6422
	121.002	-42.4602
	121.181	-42.3112
	121.209	-42.2292
	121.39	-41.4202
	122.048	-41.3872
	123.156	-41.3722
	123.701	-41.1922
	123.872	-41.0702
	123.989	-40.3722
	124.369	-40.1482
	124.462	-39.7792
	125.292	-39.7722
	125.684	-39.7422
	126.058	-39.4792
	126.081	-39.4082
	126.231	-39.1512
	126.713	-39.0942
	126.715	-38.7742
	126.729	-38.6222
	126.855	-38.6092
	127.514	-38.4932
	127.684	-38.4252
	127.769	-38.1372
	127.903	-37.9682
	128.014	-37.8102
	128.173	-37.6752
	128.323	-37.5992
	128.354	-37.5542
	128.361	-37.4952
	128.681	-37.4632
	129.215	-37.4142
	129.387	-37.4002
	129.862	-37.1742
	130.052	-37.0482
	130.261	-36.9722
	130.681	-36.9342
	130.813	-36.8822
	130.872	-36.6532
	131.081	-36.4912
	131.086	-36.4472
	131.112	-36.4202
	131.524	-36.2992
	131.548	-36.2052
	131.613	-35.8642
	131.644	-35.8392
	131.819	-35.8242
	131.88	-35.8182
	132.587	-35.7812
	132.764	-35.4752
	132.864	-35.4582
	133.276	-35.4142
	133.915	-35.3472
	133.937	-35.2722
	134.243	-35.2532
	134.325	-35.0602
	134.355	-34.9972
	134.855	-34.6532
	134.931	-34.4812
	135.393	-34.4632
	135.414	-34.0662
	135.462	-33.9572
	136.018	-33.7652
	136.469	-33.6562
	136.533	-33.1962
	136.544	-33.0922
	136.705	-32.5622
	136.733	-32.2932
	137.22	-32.2932
	137.368	-32.2812
	137.395	-32.2112
	137.431	-32.2052
	137.615	-32.0222
	137.806	-31.9242
	137.851	-31.7922
	137.947	-31.7472
	138.002	-31.5332
	138.431	-31.5332
	138.528	-31.4522
	138.955	-31.4442
	139.091	-31.3512
	139.147	-31.3442
	139.179	-31.2202
	139.472	-31.2132
	139.499	-31.1722
	139.985	-31.1132
	140.041	-31.0392
	140.069	-30.8012
	140.203	-30.7852
	140.417	-30.7342
	140.574	-30.6582
	140.709	-30.6462
	140.82	-30.6332
	140.914	-30.5522
	141.069	-30.5262
	142.231	-30.4802
	142.252	-30.4112
	142.431	-30.3722
	142.431	-30.3552
	142.62	-30.2742
	142.652	-30.2292
	142.965	-30.0242
	143.051	-30.0152
	143.431	-30.0042
	143.81	-29.9042
	143.888	-29.8722
	143.947	-29.7242
	144.199	-29.6332
	144.201	-29.6222
	144.276	-29.5362
	144.286	-29.4492
	144.648	-29.4282
	144.737	-29.2642
	144.955	-29.1332
	145.199	-29.1262
	145.51	-28.7052
	145.516	-28.6522
	145.539	-28.6312
	145.658	-28.6052
	145.849	-28.5462
	146.227	-28.5072
	146.354	-28.5052
	147.218	-28.4282
	147.799	-28.3722
	148.044	-28.3722
	148.078	-28.3722
	148.362	-27.8992
	148.364	-27.8722
	148.389	-27.8452
	148.412	-27.6722
	148.431	-27.6642
	148.517	-27.4462
	148.828	-27.0012
	149.152	-26.9852
	149.441	-26.5612
	149.614	-26.4772
	149.666	-25.9102
	150.267	-25.8972
	150.431	-25.7612
	150.547	-25.5122
	150.75	-25.4262
	150.988	-25.1802
	150.993	-24.5642
	150.998	-24.5432
	151.155	-24.5052
	151.167	-24.4312
	151.253	-24.4292
	152.493	-24.4152
	152.56	-24.2242
	152.669	-23.8192
	152.686	-23.8152
	152.916	-23.7462
	152.921	-23.6072
	153.112	-23.4552
	153.569	-23.3512
	153.61	-23.2612
	153.662	-23.2242
	154.24	-23.1932
	154.369	-22.7322
	154.431	-22.6222
	154.761	-22.5392
	155.034	-22.3852
	155.301	-22.3112
	155.336	-22.3082
	155.628	-22.2082
	155.841	-22.1942
	155.908	-22.0972
	155.954	-22.0892
	156.177	-22.0582
	156.309	-22.0462
	156.556	-21.9842
	156.677	-21.8902
	156.831	-21.8442
	156.96	-21.7722
	157.199	-21.6472
	157.552	-21.6072
	157.846	-21.3962
	158.252	-21.2922
	158.613	-21.2432
	158.664	-21.1902
	158.844	-21.1162
	159.31	-21.0112
	159.582	-20.9312
	159.649	-20.7852
	159.931	-20.7632
	160.343	-20.6082
	161.116	-20.5862
	161.279	-20.3962
	162.151	-20.3512
	162.364	-20.2482
	162.399	-20.0952
	162.685	-20.0722
	162.789	-20.0392
	163.189	-20.0282
	163.302	-19.5542
	163.431	-19.5182
	163.565	-19.4012
	163.722	-19.2322
	163.988	-19.0992
	164.046	-18.8872
	164.093	-18.8082
	164.206	-18.6952
	164.847	-18.5832
	165.021	-18.4362
	165.06	-18.3182
	165.449	-18.2622
	165.678	-18.1252
	166.502	-18.0172
	166.62	-17.9832
	166.92	-17.7502
	166.969	-17.7282
	167.092	-17.5082
	167.554	-17.3282
	167.681	-17.2182
	167.736	-17.0962
	168.151	-16.8972
	168.241	-16.7952
	168.672	-16.7572
	168.804	-16.6792
	168.849	-16.5072
	169.114	-16.4152
	169.258	-16.3722
	169.704	-16.3382
	170.019	-16.2752
	170.19	-16.1522
	170.568	-16.1502
	170.813	-15.9822
	170.875	-15.9432
	171.278	-15.8662
	171.486	-15.7772
	171.526	-15.6222
	172.323	-15.6082
	172.95	-15.5992
	173.653	-15.3722
	174.028	-15.0782
	174.045	-14.9102
	174.116	-14.8562
	174.157	-14.7952
	174.386	-14.7852
	174.431	-14.5252
	174.471	-14.4952
	174.502	-14.4752
	174.685	-14.3932
	174.74	-14.0792
	174.835	-14.0792
	175.172	-13.9972
	175.303	-13.9932
	176.09	-13.9462
	176.313	-13.6682
	176.738	-13.6452
	176.76	-13.4872
	176.873	-13.4612
	176.966	-13.1102
	177.042	-13.0062
	177.115	-12.9972
	177.151	-12.9902
	177.585	-12.9102
	177.755	-12.7722
	178.782	-12.2842
	179.706	-12.2202
	179.947	-12.2162
	180.217	-12.0902
	180.601	-12.0582
	180.923	-11.9602
	180.965	-11.5722
	181.52	-11.5352
	181.542	-11.5302
	182.338	-11.3462
	182.649	-11.3442
	182.769	-11.2132
	182.953	-11.1882
	183.031	-11.1182
	183.415	-11.0502
	183.484	-10.9622
	183.959	-10.9602
	184.062	-10.8012
	184.29	-10.7962
	185.046	-10.7892
	185.107	-10.7642
	185.408	-10.7172
	185.621	-10.6672
	185.862	-10.3842
	185.938	-10.1502
	186.014	-10.1262
	186.184	-9.7302
	187.351	-9.6372
	188.11	-9.5102
	188.343	-9.2262
	188.407	-9.1722
	188.431	-9.0942
	189.16	-9.0612
	189.219	-8.7762
	189.231	-8.7722
	189.874	-8.2832
	190.793	-8.1822
	191.271	-8.1372
	191.431	-8.0782
	191.475	-7.9842
	191.61	-7.9512
	192.065	-7.9462
	192.077	-7.7262
	192.291	-7.6132
	192.467	-7.6132
	192.737	-7.3222
	192.967	-7.2762
	193.136	-7.2532
	193.137	-7.1982
	194.132	-7.0392
	194.159	-6.8842
	194.373	-6.8582
	194.532	-6.7752
	195.982	-6.6252
[truncated: 1,132 more rows]

## Sheet: Figure 5
Fig. 5b	Mean gray value per nucleus						Paired mean gray value per nucleus								Fig. 5c	L2FC
ISL1			PITX2				WT		delB/+		delB/delB				Gene	HET LA	HET LA	HET LA	HET LAA	HET LAA	HET LAA	HET lo	HET lo	HET lo	HET lo	HET lo	HET lo	HET hi	HET hi	HET hi	HET hi	HET hi	HET hi	HOM LAB	HOM LAB	HOM LAB	HOM LAA	HOM LAA	HOM LAA	HOM lo	HOM lo	HOM lo	HOM hi	HOM hi	HOM hi	WT LAB	WT LAB	WT LAB	WT LAA
wild-type	delB/+	delB/delB	wild-type	delB/+	delB/delB		ISL1	PITX2	ISL1	PITX2	ISL1	PITX2			Pitx2	2.75976	2.76321	3.31421	1.86926	1.94239	2.28489	1.0145	0.844249	1.74268	0.905774	1.22013	1.92967	0.698691	1.97578	0.747826	0.853685	-0.114989	0.946944	2.77986	2.72923	2.49194	1.74198	1.58846	1.94482	1.37558	2.20748	1.86755	2.09425	0.519038	0.754667	3.10471	2.53066	2.99744	1.55729
64.106	73.613	65.781	64.098	45.553	55.736		64.106	64.098	73.613	45.553	65.781	55.736			Bmp10	-1.23024	-0.709954	-0.228332	-0.321845	0.290257	-0.708272	0.82408	-0.160857	0.403915	-0.149957	-0.810512	-0.0767245	-0.390844	0.299808	0.302147	0.886054	-0.560667	0.294815	-0.145816	-1.08102	-0.413168	0.119427	-0.504916	-0.407745	-0.304562	-0.238199	-0.0890902	-0.588471	-0.216147	0.652943	-1.23713	-1.40687	-1.09209	0.342941
69.402	83.725	66.826	-2.178	48.11	126.92		69.402	-2.178	83.725	48.11	66.826	126.92			Tbx5	-0.243063	-0.169231	-0.425583	-0.382996	-0.481902	-0.158503	-0.297222	-0.167621	-0.29525	-0.515408	-0.297269	-0.175752	0.0372824	-0.31248	-0.290103	-0.140151	-0.0647027	-0.358404	-0.43204	-0.0568181	-0.25607	-0.568964	-0.517742	-0.299556	-0.187621	-0.371319	-0.528542	-0.154662	0.276918	-0.0881315	-0.230848	-0.11227	-0.256921	-0.396203
69.129	70.224	96.001	-0.99	60.321	121.44		69.129	-0.99	70.224	60.321	96.001	121.44			Hcn4	-6.55927	-5.98454	-5.55737	-6.43091	-6.89122	-6.08239	-2.44015	-3.06964	-2.5807	-2.81283	-2.51019	-2.42026	-0.0938045	-0.225244	-0.101253	-0.473118	-0.00985643	-0.363101	-6.17434	-6.07663	-5.57228	-5.88517	-5.98595	-5.80132	-2.81778	-3.09475	-2.83677	-0.596093	-0.761202	-0.539334	-5.64017	-6.18747	-6.3101	-5.89298
67.041	71.817	72.94	-0.589	61.863	73.816		67.041	-0.589	71.817	61.863	72.94	73.816			Tbx3	-2.28886	-2.71413	-2.28696	-1.71305	-2.39199	-2.39052	-1.81464	-1.90517	-1.5917	-1.4286	-2.47682	-1.96542	-0.446654	-0.201869	-0.0390653	-0.0212617	-0.797291	-0.249931	-2.69748	-2.38476	-2.13194	-2.20537	-2.60007	-2.12652	-2.69576	-2.1269	-1.17044	-0.503166	-0.344035	0.764243	-2.59532	-2.48822	-3.1328	-2.30065
99.491	64.322	66.985	-0.291	64.398	59.552		99.491	-0.291	64.322	64.398	66.985	59.552			Isl1	-2.65007	-2.5228	-2.64817	-2.52171	-3.17467	-2.39559	-1.70928	-1.5883	-1.88781	-1.7218	-1.64538	-2.38553	-0.753228	-1.38751	-0.297705	-0.801261	-2.13251	-0.362753	-2.05869	-2.16743	-2.17765	-2.51654	-2.39868	-2.07269	-1.26342	-1.97996	-1.22797	-1.01347	-1.78798	-0.570971	-2.97889	-2.07182	-1.98586	-2.52435
63.159	92.305	76.886	-0.245	67.377	51.484		63.159	-0.245	92.305	67.377	76.886	51.484			Gja1	2.75579	2.53066	2.48173	2.98369	3.17204	2.91143	1.75764	2.72772	2.01125	2.31704	2.12305	1.69142	0.658197	0.532932	0.342626	0.472815	0.150504	0.264905	2.57691	2.25853	2.29298	3.05299	2.87931	2.55557	1.629	2.63396	1.3299	1.36217	-0.578039	0.480712	2.59976	2.29046	2.17299	3.08131
76.873	62.649	78.792	-0.104	68.738	51.951		76.873	-0.104	62.649	68.738	78.792	51.951			Scn5a	1.35751	1.23903	1.77879	-0.21932	-0.220195	0.183375	1.68376	1.44958	1.53378	1.4766	1.88198	1.84196	1.16171	-0.160017	0.306269	0.442717	0.769498	0.0644709	1.38121	1.28346	0.991832	-0.0215022	-0.444211	0.466741	0.691047	1.61837	1.14154	0.687247	0.520123	-0.308378	1.26098	1.48356	1.0979	-0.274426
87.869	97.59	84.537	0.179	69.719	94.172		87.869	0.179	97.59	69.719	84.537	94.172
83.992	93.146	125.253	0.273	73.947	73.995		83.992	0.273	93.146	73.947	125.253	73.995
85.572	71.361	73.804	0.868	77.142	77.337		85.572	0.868	71.361	77.142	73.804	77.337			Fig. 5f	Fraction of nuclei
65.653	98.15	79.676	0.998	79.96	108.545		65.653	0.998	98.15	79.96	79.676	108.545			delB/+ HCN4-high	delB/+ HCN4-lo	delB/delB HCN4-high	delB/delB HCN4-lo
64.841	60.429	62.215	1.038	84.599	112.176		64.841	1.038	60.429	84.599	62.215	112.176			0.345679	0.654321	0.150794	0.849206
72.3	62.023	72.471	1.333	-0.42	84.221		72.3	1.333	62.023	-0.42	72.471	84.221			0.312102	0.687898	0.075145	0.924855
103.943	64.802	81.433	1.431	-0.093	99.193		103.943	1.431	64.802	-0.093	81.433	99.193			0.401786	0.598214	0.254545	0.745455
61.394	65.123	76.129	1.494	0.424	92.85		61.394	1.494	65.123	0.424	76.129	92.85			0.531915	0.468085	0.136842	0.863158
99.475	80.135	119.586	1.53	0.893	57.964		99.475	1.53	80.135	0.893	119.586	57.964			0.485075	0.514925	0.199367	0.800633
78.008	63.853	134.897	1.565	1.028	50.281		78.008	1.565	63.853	1.028	134.897	50.281			0.441176	0.558824	0.210526	0.789474
78.921	64.085	89.303	1.842	1.407	73.871		78.921	1.842	64.085	1.407	89.303	73.871
78.38	92.912	89.423	1.895	1.818	49.309		78.38	1.895	92.912	1.818	89.423	49.309
80.535	71.423	94.132	2.006	1.911	54.851		80.535	2.006	71.423	1.911	94.132	54.851
69.094	66.573	78.926	2.123	1.919	67.944		69.094	2.123	66.573	1.919	78.926	67.944
70.423	100.232	109.106	2.159	1.977	59.601		70.423	2.159	100.232	1.977	109.106	59.601
70.627	70.249	79.929	2.185	2.083	65.168		70.627	2.185	70.249	2.083	79.929	65.168
99.131	77.392	75.166	2.292	2.121	74.68		99.131	2.292	77.392	2.121	75.166	74.68
111.314	67.035	106.364	2.35	2.352	73.981		111.314	2.35	67.035	2.352	106.364	73.981
92.766	107.255	86.346	2.417	2.431	104.567		92.766	2.417	107.255	2.431	86.346	104.567
97.877	79.546	83.501	2.447	2.665	97.319		97.877	2.447	79.546	2.665	83.501	97.319
76.761	111.24	94.175	2.551	2.828	110.968		76.761	2.551	111.24	2.828	94.175	110.968
63.386	83.807	71.966	2.677	3.039	141.441		63.386	2.677	83.807	3.039	71.966	141.441
116.297	75.385	117.142	2.845	3.214	101.365		116.297	2.845	75.385	3.214	117.142	101.365
69.918	95.335	72.291	2.918	3.546	104.456		69.918	2.918	95.335	3.546	72.291	104.456
117.542	83.032	68.078	2.988	3.755	91.857		117.542	2.988	83.032	3.755	68.078	91.857
88.836	62.863	67.392	3.024	3.835	116.479		88.836	3.024	62.863	3.835	67.392	116.479
80.852	70.593	71.333	3.067	3.903	88.933		80.852	3.067	70.593	3.903	71.333	88.933
94.423	107.863	122.764	3.102	4.023	44.734		94.423	3.102	107.863	4.023	122.764	44.734
83.338	114.427	64.429	3.113	4.04	59.487		83.338	3.113	114.427	4.04	64.429	59.487
116.665	74.841	69.325	3.141	4.223	60.33		116.665	3.141	74.841	4.223	69.325	60.33
109.087	83.054	64.887	3.148	4.514	85.218		109.087	3.148	83.054	4.514	64.887	85.218
88.492	66.62	63.151	3.177	4.534	95.252		88.492	3.177	66.62	4.534	63.151	95.252
76.023	99.471	65.951	3.19	4.885	150.076		76.023	3.19	99.471	4.885	65.951	150.076
110.245	129.983	64.421	3.209	4.893	82.559		110.245	3.209	129.983	4.893	64.421	82.559
79.139	69.35	64.666	3.218	4.948	65.397		79.139	3.218	69.35	4.948	64.666	65.397
98.866	64.576	93.557	3.373	5.2	42.879		98.866	3.373	64.576	5.2	93.557	42.879
81.749	61.864	70.923	3.428	5.282	134.932		81.749	3.428	61.864	5.282	70.923	134.932
91.235	96.815	63.347	3.51	5.603	52.842		91.235	3.51	96.815	5.603	63.347	52.842
64.948	75.715	75.231	3.545	5.855	70.327		64.948	3.545	75.715	5.855	75.231	70.327
93.1	100.197	65.688	3.603	6.074	89.403		93.1	3.603	100.197	6.074	65.688	89.403
70.14	81.913	79.431	3.613	6.139	60.934		70.14	3.613	81.913	6.139	79.431	60.934
86.048	101.419	60.431	3.629	6.256	47.27		86.048	3.629	101.419	6.256	60.431	47.27
68.181	81.306	60.005	3.642	6.292	111.72		68.181	3.642	81.306	6.292	60.005	111.72
76.247	61.62	74.113	3.69	6.349	61.507		76.247	3.69	61.62	6.349	74.113	61.507
60.494	77.762	87.867	3.772	6.661	98.98		60.494	3.772	77.762	6.661	87.867	98.98
66.052	74.605	92.222	3.776	7.243	57.442		66.052	3.776	74.605	7.243	92.222	57.442
107.779	77.795	72.781	3.837	7.503	145.109		107.779	3.837	77.795	7.503	72.781	145.109
74.373	97.068	104.741	3.881	8.022	63.347		74.373	3.881	97.068	8.022	104.741	63.347
60.762	114.49	60.796	3.885	8.62	152.307		60.762	3.885	114.49	8.62	60.796	152.307
63.396	109.249	70.693	3.889	8.753	46.103		63.396	3.889	109.249	8.753	70.693	46.103
89.024	62.645	79.609	3.901	9.295	50.619		89.024	3.901	62.645	9.295	79.609	50.619
89.053	107.778	91.58	3.921	9.678	92.216		89.053	3.921	107.778	9.678	91.58	92.216
85.581	71.976	94.477	3.957	9.71	94.385		85.581	3.957	71.976	9.71	94.477	94.385
86.577	68.069	78.066	4.012	10.379	126.665		86.577	4.012	68.069	10.379	78.066	126.665
96.442	90.861	90.409	4.03	10.6	55.711		96.442	4.03	90.861	10.6	90.409	55.711
74.423	70.242	75.648	4.08	10.62	70.004		74.423	4.08	70.242	10.62	75.648	70.004
72.543	96.827	77.687	4.093	10.672	121.371		72.543	4.093	96.827	10.672	77.687	121.371
91.499	72.949	95.761	4.204	10.94	129.89		91.499	4.204	72.949	10.94	95.761	129.89
84.49	78.223	86.594	4.221	11.836	105.638		84.49	4.221	78.223	11.836	86.594	105.638
72.884	80.224	3.817	4.276	12.168	93.554		72.884	4.276	80.224	12.168	3.817	93.554
95.273	107.918	6.089	4.298	12.265	86.814		95.273	4.298	107.918	12.265	6.089	86.814
67.53	74.228	35.688	4.299	12.543	63.308		67.53	4.299	74.228	12.543	35.688	63.308
92.531	146.844	28.811	4.347	13.052	76.641		92.531	4.347	146.844	13.052	28.811	76.641
107.534	64.012	49.024	4.348	13.154	40.001		107.534	4.348	64.012	13.154	49.024	40.001
103.01	98.16	36.292	4.391	14.047	64.151		103.01	4.391	98.16	14.047	36.292	64.151
77.828	70.68	17.509	4.421	15.34	95.459		77.828	4.421	70.68	15.34	17.509	95.459
62.246	68.681	35.988	4.449	15.605	65.742		62.246	4.449	68.681	15.605	35.988	65.742
91.646	102.759	37.812	4.467	16.166	47.049		91.646	4.467	102.759	16.166	37.812	47.049
74.404	91.693	54.674	4.505	16.573	69.474		74.404	4.505	91.693	16.573	54.674	69.474
107.227	68.692	55.421	4.514	17.01	67.07		107.227	4.514	68.692	17.01	55.421	67.07
104.619	108.061	28.508	4.559	17.913	104.186		104.619	4.559	108.061	17.913	28.508	104.186
105.994	119.048	19.407	4.661	18.141	101.563		105.994	4.661	119.048	18.141	19.407	101.563
122.823	80.242	31.161	4.667	19.259	109.043		122.823	4.667	80.242	19.259	31.161	109.043
64.715	70.57	45.165	4.683	19.527	55.718		64.715	4.683	70.57	19.527	45.165	55.718
93.897	75.429	53.717	4.767	19.583	45.093		93.897	4.767	75.429	19.583	53.717	45.093
63.154	86.046	50.166	4.77	20.489	45.629		63.154	4.77	86.046	20.489	50.166	45.629
65.485	84.699	59.198	4.81	21.032	85.986		65.485	4.81	84.699	21.032	59.198	85.986
101.736	95.842	54.592	4.874	23.34	96.965		101.736	4.874	95.842	23.34	54.592	96.965
65.41	60.815	43.916	4.886	23.358	44.151		65.41	4.886	60.815	23.358	43.916	44.151
63.043	93.129	32.52	4.902	23.404	138.819		63.043	4.902	93.129	23.404	32.52	138.819
61.314	84.165	49.323	4.975	23.777	68.098		61.314	4.975	84.165	23.777	49.323	68.098
88.076	64.79	37.63	4.982	24.053	67.121		88.076	4.982	64.79	24.053	37.63	67.121
85.027	64.073	54.425	4.983	24.18	42.7		85.027	4.983	64.073	24.18	54.425	42.7
75.576	90.837	32.951	5.01	24.287	66.736		75.576	5.01	90.837	24.287	32.951	66.736
73.376	85.809	31.74	5.024	24.671	136.739		73.376	5.024	85.809	24.671	31.74	136.739
99.35	70.948	32.386	5.035	25.612	55.325		99.35	5.035	70.948	25.612	32.386	55.325
98.498	102.449	14.297	5.036	27.312	104.545		98.498	5.036	102.449	27.312	14.297	104.545
67.413	63.554	30.141	5.08	27.736	93.209		67.413	5.08	63.554	27.736	30.141	93.209
75.985	64.756	59.706	5.109	28.263	76.356		75.985	5.109	64.756	28.263	59.706	76.356
73.331	98.963	26.749	5.139	28.936	72.574		73.331	5.139	98.963	28.936	26.749	72.574
124.299	88.829	35.896	5.145	29.266	114.471		124.299	5.145	88.829	29.266	35.896	114.471
80.233	96.172	29.276	5.145	31.212	109.843		80.233	5.145	96.172	31.212	29.276	109.843
60.036	87.665	13.574	5.156	31.475	68.199		60.036	5.156	87.665	31.475	13.574	68.199
106.917	61.984	35.095	5.157	34.659	146.207		106.917	5.157	61.984	34.659	35.095	146.207
110.589	86.684	21.448	5.214	37.864	131.153		110.589	5.214	86.684	37.864	21.448	131.153
71.949	88.754	32.322	5.25	38.957	101.793		71.949	5.25	88.754	38.957	32.322	101.793
106.942	32.979	19.899	5.257	40.039	93.837		106.942	5.257	32.979	40.039	19.899	93.837
81.552	4.413	21.358	5.264	40.434	140.35		81.552	5.264	4.413	40.434	21.358	140.35
71.523	4.601	48.648	5.279	41.936	60.595		71.523	5.279	4.601	41.936	48.648	60.595
83.422	45.921	52.607	5.289	42.099	143.89		83.422	5.289	45.921	42.099	52.607	143.89
86.131	29.84	38.646	5.319	44.467	166.219		86.131	5.319	29.84	44.467	38.646	166.219
100.016	11.552	39.705	5.33	45.585	129.302		100.016	5.33	11.552	45.585	39.705	129.302
76.722	37.205	36.919	5.35	45.682	123.774		76.722	5.35	37.205	45.682	36.919	123.774
86.319	16.557	33.097	5.431	45.815	118.269		86.319	5.431	16.557	45.815	33.097	118.269
73.116	2.545	19.945	5.439	46.271	138.536		73.116	5.439	2.545	46.271	19.945	138.536
69.721	7.541	19.043	5.538	46.297	161.251		69.721	5.538	7.541	46.297	19.043	161.251
72.95	43.186	42.953	5.576	46.729	86.498		72.95	5.576	43.186	46.729	42.953	86.498
95.799	3.052	25.904	5.581	48.299	44.911		95.799	5.581	3.052	48.299	25.904	44.911
67.91	53.189	48.713	5.639	51.397	132.102		67.91	5.639	53.189	51.397	48.713	132.102
60.188	35.812	52.506	5.664	51.617	89.802		60.188	5.664	35.812	51.617	52.506	89.802
86.031	52.272	24.545	5.679	51.681	128.522		86.031	5.679	52.272	51.681	24.545	128.522
80.312	47.072	38.154	5.685	52.263	86.257		80.312	5.685	47.072	52.263	38.154	86.257
84.191	33.996	35.136	5.719	52.506	79.68		84.191	5.719	33.996	52.506	35.136	79.68
65.965	42.647	54.716	5.773	52.582	80.784		65.965	5.773	42.647	52.582	54.716	80.784
104.996	34.614	11.982	5.782	52.839	60.688		104.996	5.782	34.614	52.839	11.982	60.688
75.018	31.684	44.823	5.821	53.288	143.672		75.018	5.821	31.684	53.288	44.823	143.672
92.482	39.423	15.644	5.824	53.507	106.013		92.482	5.824	39.423	53.507	15.644	106.013
120.211	0.365	48.391	5.836	54.278	63.477		120.211	5.836	0.365	54.278	48.391	63.477
97.165	21.706	20.805	5.853	55.084	71.361		97.165	5.853	21.706	55.084	20.805	71.361
96.268	32.303	7.144	5.86	56.173	68.44		96.268	5.86	32.303	56.173	7.144	68.44
99.348	11.539	50.656	5.863	56.996	127.127		99.348	5.863	11.539	56.996	50.656	127.127
97.379	22.866	27.29	5.899	57.057	108.3		97.379	5.899	22.866	57.057	27.29	108.3
80.248	59.217	58.685	5.911	57.289	76.377		80.248	5.911	59.217	57.289	58.685	76.377
78.452	2.38	42.785	5.971	57.906	85.702		78.452	5.971	2.38	57.906	42.785	85.702
102.129	8.755	35.862	5.976	62.812	87.205		102.129	5.976	8.755	62.812	35.862	87.205
79.062	59.724	46.42	5.989	63.729	86.572		79.062	5.989	59.724	63.729	46.42	86.572
89.789	33.763	50.82	6.008	64.508	72.991		89.789	6.008	33.763	64.508	50.82	72.991
66.912	15.08	58.267	6.021	64.718	81.863		66.912	6.021	15.08	64.718	58.267	81.863
110.016	37.266	51.176	6.037	64.977	89.869		110.016	6.037	37.266	64.977	51.176	89.869
75.113	11.251	59.457	6.057	66.061	78.747		75.113	6.057	11.251	66.061	59.457	78.747
84.664	15.857	12.698	6.111	66.356	52.842		84.664	6.111	15.857	66.356	12.698	52.842
87.3	35.443	31.915	6.189	68.048	56.234		87.3	6.189	35.443	68.048	31.915	56.234
81.952	5.149	30.266	6.218	68.716	84.338		81.952	6.218	5.149	68.716	30.266	84.338
80.244	34.996	27.911	6.231	69.65	76.732		80.244	6.231	34.996	69.65	27.911	76.732
125.853	45.204	25.465	6.234	70.722	102.636		125.853	6.234	45.204	70.722	25.465	102.636
83.361	35.524	32.607	6.248	74.223	121.033		83.361	6.248	35.524	74.223	32.607	121.033
89.46	58.627	50.193	6.274	75.239	104.266		89.46	6.274	58.627	75.239	50.193	104.266
92.985	32.238	35.663	6.303	76.681	125.832		92.985	6.303	32.238	76.681	35.663	125.832
81.465	31.176	7.165	6.366	82.054	151.028		81.465	6.366	31.176	82.054	7.165	151.028
62.783	32.886	44.307	6.381	82.946	130.954		62.783	6.381	32.886	82.946	44.307	130.954
110.994	5.561	49.642	6.394	84.932	106.389		110.994	6.394	5.561	84.932	49.642	106.389
75.476	11.929	19.937	6.409	91.892	134.782		75.476	6.409	11.929	91.892	19.937	134.782
83.171	52.477	34.714	6.416	92.18	83.211		83.171	6.416	52.477	92.18	34.714	83.211
98.258	30.617	30.695	6.45	92.373	100.835		98.258	6.45	30.617	92.373	30.695	100.835
82.702	33.47	24.024	6.46	93.626	169.878		82.702	6.46	33.47	93.626	24.024	169.878
77.055	23.97	18.55	6.503	98.726	60.48		77.055	6.503	23.97	98.726	18.55	60.48
73.907	53.891	33.794	6.517	105.326	69.704		73.907	6.517	53.891	105.326	33.794	69.704
83.649	20.059	51.234	6.535	117.762	134.048		83.649	6.535	20.059	117.762	51.234	134.048
80.649		29.102	6.541		107.244		80.649	6.541			29.102	107.244
114.696		24.826	6.552		93.503		114.696	6.552			24.826	93.503
116.749		40.868	6.553		159.797		116.749	6.553			40.868	159.797
107.226		40.492	6.558		121.11		107.226	6.558			40.492	121.11
88.31		18.753	6.575		58.202		88.31	6.575			18.753	58.202
86.794		42.553	6.577		67.514		86.794	6.577			42.553	67.514
123.568		6.665	6.589		50.024		123.568	6.589			6.665	50.024
93.742		22.203	6.589		75.315		93.742	6.589			22.203	75.315
102.681		34.188	6.604		99.374		102.681	6.604			34.188	99.374
123.399		42.787	6.624		157.769		123.399	6.624			42.787	157.769
85.272		22.347	6.624		76.869		85.272	6.624			22.347	76.869
84.902		19.036	6.629		54.226		84.902	6.629			19.036	54.226
76.685		20.604	6.632		95.506		76.685	6.632			20.604	95.506
102.373		21.479	6.64		86.294		102.373	6.64			21.479	86.294
116.021		23.431	6.711		47.889		116.021	6.711			23.431	47.889
115.34		45.519	6.893		121.511		115.34	6.893			45.519	121.511
81.384		19.04	7.018		90.432		81.384	7.018			19.04	90.432
118.435		18.736	7.028		113.216		118.435	7.028			18.736	113.216
75.014		6.967	7.031		121.981		75.014	7.031			6.967	121.981
70.067		18.159	7.034		52.36		70.067	7.034			18.159	52.36
89.546		35.332	7.203		144.079		89.546	7.203			35.332	144.079
102.923		16.148	7.209		93.548		102.923	7.209			16.148	93.548
105.913		16.664	7.224		110.412		105.913	7.224			16.664	110.412
94.948		38.397	7.262		96.103		94.948	7.262			38.397	96.103
104.07		22.087	7.27		120.097		104.07	7.27			22.087	120.097
113.017		48.718	7.316		118.725		113.017	7.316			48.718	118.725
82.215		24.628	7.402		43.667		82.215	7.402			24.628	43.667
73.789		49.352	7.63		99.328		73.789	7.63			49.352	99.328
112.13		15.187	7.733		132.884		112.13	7.733			15.187	132.884
84.948		9.773	7.734		56.368		84.948	7.734			9.773	56.368
100.513		27.137	7.742		125.103		100.513	7.742			27.137	125.103
126.266		48.08	7.845		115.16		126.266	7.845			48.08	115.16
103.309		2.755	7.892		77.308		103.309	7.892			2.755	77.308
77.277		4.214	7.967		49.791		77.277	7.967			4.214	49.791
81.565		41.274	7.979		155.331		81.565	7.979			41.274	155.331
98.087		20.166	7.99		104.944		98.087	7.99			20.166	104.944
101.4		17.693	8.079		41.929		101.4	8.079			17.693	41.929
83.295		8.915	8.081		99.203		83.295	8.081			8.915	99.203
84.065		13.49	8.098		47.576		84.065	8.098			13.49	47.576
84.119		6.595	8.123		45.419		84.119	8.123			6.595	45.419
63.834		30.682	8.181		67.318		63.834	8.181			30.682	67.318
80.996		18.107	8.228		71.279		80.996	8.228			18.107	71.279
138.677		35.893	8.277		109.615		138.677	8.277			35.893	109.615
60.552		2.98	8.314		149.341		60.552	8.314			2.98	149.341
81.672		24.447	8.314		87.071		81.672	8.314			24.447	87.071
86.054		12.58	8.327		103.64		86.054	8.327			12.58	103.64
90.578		22.914	8.569		90.081		90.578	8.569			22.914	90.081
81.698		58.103	8.717		136.407		81.698	8.717			58.103	136.407
94.866		14.362	8.767		49.584		94.866	8.767			14.362	49.584
104.172		22.925	8.815		129.853		104.172	8.815			22.925	129.853
88.655		11.203	8.822		53.873		88.655	8.822			11.203	53.873
104.503		25.968	8.9		100.238		104.503	8.9			25.968	100.238
97.727		53.134	9.019		119.885		97.727	9.019			53.134	119.885
94.179		26.933	9.456		126.376		94.179	9.456			26.933	126.376
115.737		27.671	9.702		90.752		115.737	9.702			27.671	90.752
117.784		43.243	9.998		115.17		117.784	9.998			43.243	115.17
114.745		42.211	10.468		56.266		114.745	10.468			42.211	56.266
112.221		33.311	10.63		114.396		112.221	10.63			33.311	114.396
73.707		43.266	10.638		105.856		73.707	10.638			43.266	105.856
78.378		57.83	10.822		101.137		78.378	10.822			57.83	101.137
98.54		14.698	12.274		114.265		98.54	12.274			14.698	114.265
72.159		56.41	12.595		159.597		72.159	12.595			56.41	159.597
141.741		27.859	12.601		54.269		141.741	12.601			27.859	54.269
102.458		59.221	14.061		127.135		102.458	14.061			59.221	127.135
68.631		20.754	16.519		71.864		68.631	16.519			20.754	71.864
-0.249		34.27	43.817		157.652		-0.249	43.817			34.27	157.652
-6.724		39.232	46.061		73.469		-6.724	46.061			39.232	73.469
10.952		11.913	51.608		64.745		10.952	51.608			11.913	64.745
9.246		4.588	123.122		71.192		9.246	123.122			4.588	71.192
		27.193			59.959						27.193	59.959
		58.409			58.259						58.409	58.259
		8.593			110.279						8.593	110.279
		49.551			105.416						49.551	105.416
		23.35			109.385						23.35	109.385
		32.305			49.272						32.305	49.272
		21.014			57.159						21.014	57.159
		16.856			138.393						16.856	138.393
		4.014			87.888						4.014	87.888
		23.534			139.597						23.534	139.597
		51.366			149.599						51.366	149.599
		12.219			125.387						12.219	125.387
		26.573			83.801						26.573	83.801
		47.62			120.508						47.62	120.508
		53.15			96.563						53.15	96.563
		21.905			124.658						21.905	124.658
		19.052			111.603						19.052	111.603
		38.81			122.931						38.81	122.931
		39.451			149.713						39.451	149.713
		10.585			113.512						10.585	113.512
		56.689			77.922						56.689	77.922
		40.04			108.729						40.04	108.729
		56.29			45.979						56.29	45.979
		41.29			119.834						41.29	119.834
		53.971			125.118						53.971	125.118
		25.091			142.225						25.091	142.225
		42.751			140.176						42.751	140.176
		28.475			144.902						28.475	144.902
		20.478			55.028						20.478	55.028
		2.21			137.62						2.21	137.62
		28.612			91.188						28.612	91.188
		41.293			133.317						41.293	133.317
		41.353			124.157						41.353	124.157
		31.345			95.988						31.345	95.988
		33.825			42.198						33.825	42.198
		42.205			102.367						42.205	102.367
		36.604			65.277						36.604	65.277
		17.867			66.857						17.867	66.857
		10.94			45.638						10.94	45.638
		20.926			129.009						20.926	129.009
		51.414			106.634						51.414	106.634
		5.786			43.209						5.786	43.209
		19.602			144.12						19.602	144.12
		58.525			66.825						58.525	66.825
		67.898			31.067						67.898	31.067
		93.744			35.095						93.744	35.095
		82.559			30.551						82.559	30.551
		63.855			31.015						63.855	31.015
		91.485			39.314						91.485	39.314
		63.71			39.37						63.71	39.37
		124.743			31.751						124.743	31.751
		65.358			31.027						65.358	31.027
		110.647			33.561						110.647	33.561
		84.637			39.759						84.637	39.759
		64.025			31.002						64.025	31.002
		89.197			36.417						89.197	36.417
		60.005			-0.493						60.005	-0.493
		99.296			5.257						99.296	5.257
		91.553			10.921						91.553	10.921
		119.873			9.655						119.873	9.655
		80.531			4.509						80.531	4.509
		111.511			9.323						111.511	9.323
		119.888			6.589						119.888	6.589
		89.191			19.934						89.191	19.934
		91.399			6.482						91.399	6.482
		87.549			24.136						87.549	24.136
		121.765			9.29						121.765	9.29
		98.089			16.757						98.089	16.757
		72.339			12.871						72.339	12.871
		107.213			29.401						107.213	29.401
		67.302			7.228						67.302	7.228
		63.905			7.013						63.905	7.013
		126.164			18.418						126.164	18.418
		62.692			3.912						62.692	3.912
		60.286			16.621						60.286	16.621
		74.916			25.606						74.916	25.606
		113.37			21.595						113.37	21.595
		92.893			14.85						92.893	14.85
		71.688			26.659						71.688	26.659
		103.78			23.347						103.78	23.347
		87.977			14.482						87.977	14.482
		81.23			4.732						81.23	4.732
		97.038			9.506						97.038	9.506
		61.688			4.631						61.688	4.631
		124.836			21.661						124.836	21.661
		82.455			18.373						82.455	18.373
		106.774			19.177						106.774	19.177
		93.849			13.561						93.849	13.561
		81.49			28.402						81.49	28.402
		61.004			24.092						61.004	24.092
		107.646			10.071						107.646	10.071
		101.498			9.829						101.498	9.829
		90.391			8.312						90.391	8.312
		70.497			13.17						70.497	13.17
		88.379			8.615						88.379	8.615
		64.125			6.223						64.125	6.223
[truncated: 2 more columns]

## Sheet: Figure 6
Fig. 6i							Fig. 6l
mCherry	PITX2c						mCherry	PITX2c		mCherry	PITX2c		mCherry	PITX2c		mCherry	PITX2c
9 out of 9 cells = 100%	6 out of 12 cells = 50%						dV/dt max			apd20			apd50			apd90
							48.08	9.78		63.63	36.37		96.37	55.88		115.47	70.83
							19.9	266.13		95.3	13.35		140.13	35.17		169.72	55.43
Fig. 6j							24.6	164.9		90.03	58.89		152.93	97.69		178.25	113.87
mCherry	PITX2c		mCherry	PITX2c			54.9	14.9		126.78	36.05		189.4	50.6		201.88	58.68
cycle length			CoV				19.53	72.9		102.97	89.83		151.57	122		179.87	133.98
0.67456	3.0222		0.0314	0.2686			32.72	125.72		84.2	25.1		123.12	42.95		139.75	61.07
0.88653			0.0662				19.72	124.9		115.45	83.52		165.55	117.03		177.82	134.28
0.565	0.60352		0.0657	0.2084			44.2	271.8		49.01	13.05		86.9	34.45		106.9	60.27
0.51612	0.73765		0.0321	0.3007			44.35	104.9		70.08	102.53		138.7	140.03		162.73	149.63
0.9148	1.3761		0.0473	0.1841				92.8			12.98			30.92			145.22
0.69909			0.0515					164.9			48.486			75.957			86.457
0.83231	1.8303		0.0532	0.2845				56.73			36.93			67.49			82.86
0.93882			0.0991
0.29662			0.0378
	0.57977			0.217
Fig. 6k
mCherry	PITX2c
MDP
-69.37	-72.53
-70.78
-62.5	-79.55
-65.37	-67.98
-68.46	-79.35
-63.08
-72.88	-80.53
-62.95
-61.85
	-82.8

## Sheet: Figure 7
Fig. 7b	First P wave deflection			Fig. 7c	RR interval			Fig. 7d	HRV (sdRR)			Fig. 7e	cSNRT120			Fig. 7g	AA incidence (%)
	-	+		wild-type	delB/+	delB/delB		wild-type	delB/+	delB/delB		wild-type	delB/+	delB/delB			no AA	AA	n
wild-type	3	96		149.8	107.7	138.7		5.52296	1.74753	2.35565		3.66	2.19	11.03		wild-type	77	23	35
delB/+	41	59		132.1	148.1	207.3		3.11245	1.79046	2.35565		5.69	8.55333	27.86		delB/+	48	52	23
delB/delB	78	22		151	118.3	194.5		1.37779	1.40826	3.70829		3.8	10.83	28.55		delB/delB	46	54	39
				122.9	151.8	278.7		2.003	5.61083	10.5045		13.32	13.3033	16.9
				129.2	128.9	172.8		7.45	2.21593	16.7335		5.47	11.9673	19.72
				130.4	98.67	221.6		4.36391	2.12709	86.3585		16.27	0.37	27.89
				136.1	132.8	163.5		3.49348	2.7773	5.94119		1.58	22.795	17.45
				113.3	118.3	146.1		1.53087	7.92586	78.8723		3.95	4.94	27.87
				139.3	134.9	236		4.31977	3.477	8.7241		10.19	5.655	6.56
				156.5	182.8	224.8		3.65416	3.399	8.96845		9.67	1.815	14.075
				144.1	193.1	142		3.26353	10.861	1.5789		5.49	6.23	12.71
				168.4	123.9	154.3		7.64667	3.7	21.184		24.305	2.495	10.16
				99.37	210	199.7		2.16	26.069	2.14417		4.84667	5.3	22.85
				118.7	166.5	254.5		2.174	9.65	53.583		9.31	1.565	20.51
				127.5	207.4	157.9		3.917	4.98751	2.5268		4.60667	3.775	5.52333
				121.9	143.7	184.4		2.003	2.24543	31.7738		4.28333	1.6675	9.93333
				128.4	125.6	148.7		7.45	1.8568	37.5222		2.82333	5.035	-3.02333
				100.3	170.6	159.1		2.16	6.45132	27.0079		2.34667	11.09	3.89667
				118.6	118.9	242.6		2.174	2.42818	5.57954		11.0667	8.8	7.99
				127.5	143.8	108.3		3.917	1.72626	6.58816		1.74	6.26	24.65
				137.6	137.4	161.8		3.41907	2.081	24.6756		0.77	12.51	5.53
				108.8	131.6	144.2		1.73114	1.827	2.591		2.84333	22.905	13.54
				136.5	139.8	218.4		17.3838	3.61312	2.7437		3.16667	14.585	10.64
				125.5	133.2	150.2		2.44488	1.284	30.5867		6.79		5.46
				125.5	144.7	114.5		1.59748	2.386	3.17488		9.39		9.27
				129.3	135	192.2		4.13678	1.842	46.5297		4.19		17.44
				140.6	121.2	133.9		2.09911	1.897	15.0181		1.82		2.15
				138		148.1		9.34201		33.7903		8.07		22.21
				133.9		186.3		5.48822		67.548		8.505		9.44333
				126.2		171.4		1.72142		3.421		15.155		9
				142.1		143.7		1.91087		12.052		0.76		8.98333
				123.9		223.8		2.98611		5.21199		3.78667		8.68667
				156.7		155.6		2.51606		2.28446		2.57333		25.9933
						150.2				1.21975				29.7633
						204.3				3.93832				8.36
						167.2				29.3989				13.95
						110.7				9.84379				17.4933
						154.3				15.3436				12.4733
						157.5				3.75139				3.2
						180.4				10.5234				0.2
						173.4				13.919
						164.4				10.2501
						136.2
						194.8
						168.5
						153.6

## Sheet: Supplementary Figure 1
S.Fig. 1f	Hcn4 volume (μm2)
	wild-type	delB/delB
	6679242	3035665
	3654597	3323324
	5370356	3291087
	6664238	1765802
	5786118	1073656
	3483504
	2806101
	7433705

## Sheet: Supplementary Figure 3
S.Fig. 3c	Ranked raw mean values per group in SAN(PITX2)
	Untransduced	AAV9-mCherry	AAV9-hPITX2c
	-506.281	-522.306	-489.132
	-478.046	-492.303	-488.256
	-450.31	-478.166	-464.835
	-424.602	-469.935	-458.331
	-417.81	-463.123	-450.896
	-406.297	-456	-447.217
	-398.32	-442.202	-421.971
	-389.969	-436.753	-419.169
	-385.21	-435.951	-414.094
	-383.449	-425.779	-405.274
	-368.665	-422.919	-402.217
	-365.997	-421.175	-401.672
	-361.348	-420.435	-383.468
	-359.256	-412.166	-369.963
	-358.721	-411.575	-351.373
	-358.212	-410.805	-347.761
	-351.284	-410.382	-332.991
	-349.299	-409.849	-323.34
	-347.777	-409.339	-321.177
	-343.571	-408.649	-309.469
	-343.185	-408.114	-305.338
	-342.038	-406.102	-294.918
	-340.594	-403.096	-293.223
	-333.935	-401.781	-289.995
	-331.053	-401.354	-289.852
	-329.872	-399.357	-288.382
	-328.646	-399.063	-288.2
	-325.909	-396.421	-287.813
	-325.328	-391.92	-287.207
	-322.221	-391.806	-286.251
	-322.131	-390.664	-285.982
	-322.035	-389.619	-279.135
	-320.196	-386.73	-278.729
	-319.198	-386.056	-272.606
	-318.53	-383.244	-272.046
	-315.185	-382.81	-270.287
	-315.067	-381.662	-269.962
	-312.538	-380.645	-266.361
	-310.958	-376.313	-262.239
	-309.911	-374.992	-261.567
	-309.772	-374.166	-259.667
	-309.521	-374.123	-249.935
	-308.969	-373.821	-248.777
	-307.878	-373.468	-247.838
	-307.26	-373.306	-243.099
	-306.658	-371.057	-241.954
	-306.471	-369.225	-241.478
	-306.259	-368.239	-235.233
	-304.4	-366.526	-229.957
	-304.35	-360.018	-226.416
	-303.974	-358.502	-226.281
	-303.574	-355.135	-223.348
	-302.582	-353.835	-221.535
	-302.12	-352.584	-221.435
	-301.026	-352.28	-215.287
	-297.668	-352.268	-213.75
	-296.545	-350.211	-211.06
	-288.759	-350.04	-210.426
	-288.476	-349.634	-206.868
	-285.963	-347.903	-200.409
	-284.168	-347.589	-199.682
	-283.468	-347.203	-196.821
	-282.852	-347.093	-192.174
	-281.33	-346.17	-191.792
	-276.852	-345.612	-191.237
	-272.005	-345.352	-189.141
	-270.556	-344.904	-186.18
	-269.42	-343.053	-183.749
	-267.492	-342.865	-183.188
	-267.172	-342.318	-182.902
	-266.649	-341.219	-180.435
	-265.772	-339.753	-175.681
	-264.988	-338.247	-173.685
	-264.629	-338.23	-170.046
	-263.001	-336.632	-169.608
	-262.662	-335.404	-168.065
	-260.587	-335.268	-167.966
	-260.451	-334.213	-165.662
	-260.031	-334.157	-163.487
	-259.203	-333.985	-163.117
	-257.806	-333.935	-162.797
	-254.709	-333.535	-162.141
	-254.376	-332.288	-162.012
	-250.393	-331.097	-159.574
	-249.089	-330.935	-158.882
	-248.755	-330.331	-158.548
	-248.47	-327.42	-157.888
	-248.044	-327.364	-157.087
	-247.004	-323.852	-154.126
	-246.159	-322.905	-154.078
	-244.913	-321.587	-153.887
	-244.427	-320.032	-152.194
	-244.211	-318.738	-150.67
	-242.768	-318.654	-149.646
	-241.674	-316.685	-149.335
	-241.476	-316.535	-147.873
	-240.167	-315.518	-147.312
	-239.81	-315.435	-145.853
	-238.865	-315.329	-142.593
	-237.449	-314.503	-140.781
	-235.64	-313.291	-139.127
	-232.826	-312.645	-133.727
	-232.41	-312.48	-132.547
	-232.204	-311.792	-131.641
	-232.19	-310.975	-131.244
	-231.408	-310.566	-131.223
	-231.404	-310.268	-126.642
	-231.277	-310.215	-125.3
	-230.821	-309.841	-124.476
	-230.744	-309.713	-123.761
	-230.013	-309.204	-122.535
	-229.189	-308.655	-121.204
	-227.519	-308.241	-120.2
	-227.235	-307.229	-118.503
	-226.713	-305.645	-118.435
	-225.753	-305.427	-116.064
	-224.358	-305.082	-113.067
	-224.038	-305	-110.213
	-223.747	-303.893	-109.05
	-223.647	-303.875	-108.901
	-223.602	-303.294	-108.163
	-222.871	-302.566	-107.614
	-217.399	-301.81	-107.51
	-215.068	-299.435	-106.738
	-213.803	-299.221	-104.366
	-213.012	-297.522	-101.935
	-212.143	-297.07	-101.905
	-211.677	-296.881	-100.908
	-209.631	-296.84	-100.589
	-208.428	-296.815	-99.618
	-208.078	-296.582	-98.967
	-207.24	-296.157	-98.078
	-205.85	-294.837	-97.548
	-204.935	-294.792	-95.882
	-204.544	-293.744	-94.385
	-204.159	-293.529	-93.958
	-203.51	-293.303	-93.955
	-202.223	-293.089	-93.837
	-202.102	-292.898	-93.772
	-201.254	-292.841	-93.157
	-201.146	-292.476	-91.737
	-200.486	-290.464	-88.127
	-200.128	-290.324	-84.154
	-199.756	-289.812	-84.074
	-199.152	-289.086	-83.189
	-199.087	-288.412	-80.135
	-197.221	-288.268	-73.844
	-196.161	-287.997	-70.539
	-195.956	-287.685	-69.502
	-195.935	-285.89	-69.335
	-194.72	-285.732	-67.62
	-193.585	-284.959	-66.868
	-193.497	-284.909	-66.141
	-193.423	-284.451	-65.973
	-193.215	-284.443	-65.003
	-192.957	-283.631	-64.393
	-192.259	-283.364	-63.803
	-191.861	-283.096	-62.935
	-190.421	-282.908	-58.781
	-190.295	-282.204	-58.322
	-190.034	-281.667	-58.317
	-188.135	-281.35	-56.163
	-187.595	-281.126	-54.89
	-186.888	-280.766	-54.511
	-185.996	-280.442	-52.813
	-185.557	-280.11	-52.597
	-185.549	-279.556	-51.646
	-185.14	-278.904	-51.352
	-184.996	-277.727	-50.761
	-184.768	-277.625	-49.535
	-184.375	-277.53	-48.364
	-184.331	-277.224	-47.185
	-183.263	-276.802	-47.102
	-182.587	-276.735	-46.66
	-182.327	-276.387	-46.615
	-181.308	-275.518	-46.133
	-180.914	-275.217	-45.545
	-180.643	-274.581	-45.018
	-178.478	-274.188	-44.411
	-177.574	-273.824	-44.394
	-176.585	-273.518	-43.691
	-175.268	-273.435	-43.55
	-173.468	-273.392	-41.539
	-173.364	-273.077	-34.388
	-173.171	-273.07	-34.097
	-173.109	-272.568	-33.213
	-172.005	-272.031	-32.685
	-171.435	-271.873	-32.342
	-171.111	-271.781	-31.78
	-171.097	-271.317	-31.706
	-170.398	-271.271	-31.256
	-168.86	-270.993	-31.241
	-168.032	-270.893	-29.872
	-166.11	-270.638	-25.368
	-165.935	-270.593	-20.038
	-165.577	-269.764	-19.653
	-165.115	-269.554	-18.935
	-164.935	-269.466	-18.658
	-164.908	-269.44	-14.747
	-164.678	-268.314	-14.668
	-164.093	-268.02	-14.283
	-163.854	-267.317	-13.876
	-163.704	-267.274	-12.263
	-163.496	-267.102	-10.966
	-163.193	-266.862	-9.62
	-161.191	-266.235	-9.612
	-160.259	-265.979	-9.225
	-160.177	-265.978	-8.973
	-160.114	-265.133	-8.935
	-159.884	-264.994	-7.668
	-159.849	-264.494	-6.227
	-159.814	-264.48	-4.56
	-159.805	-264.335	-4.223
	-159.245	-264.31	-3.377
	-158.935	-263.76	-2.565
	-158.135	-263.445	-2.046
	-158.096	-263.303	-1.187
	-158.062	-262.556	-0.511
	-157.871	-262.348	0.641
	-157.654	-262.111	1.302
	-156.935	-262.098	1.375
	-156.841	-261.155	2.281
	-156.727	-260.51	5.741
	-156.135	-259.866	7.398
	-155.482	-259.411	7.582
	-155.341	-259.4	8.444
	-155.217	-259.25	8.812
	-154.548	-258.166	11.003
	-154.423	-258.126	12.585
	-154.339	-257.602	14.358
	-154.12	-256.992	15.803
	-154.028	-256.787	16.112
	-153.976	-256.085	16.244
	-152.82	-256.031	16.565
	-152.745	-255.935	16.854
	-151.768	-255.888	17.117
	-151.5	-255.876	19.032
	-150.765	-255.735	19.383
	-150.515	-255.473	22.358
	-149.473	-255.055	23.065
	-148.964	-254.967	23.636
	-147.882	-254.948	25.494
	-147.694	-254.901	26.596
	-146.882	-254.605	30.278
	-146.399	-253.994	30.722
	-146.395	-253.986	31.346
	-146.148	-253.36	31.823
	-145.957	-251.828	33.698
	-145.586	-251.14	34.065
	-145.082	-249.969	34.624
	-144.022	-249.854	35.042
	-144.013	-249.703	35.195
	-142.905	-249.673	36.295
	-140.538	-249.643	37.021
	-140.352	-249.623	38.065
	-140.32	-249.018	38.169
	-139.602	-248.146	38.409
	-138.665	-248.043	38.954
	-138.633	-247.935	39.361
	-138.356	-247.503	39.619
	-137.146	-247.413	39.797
	-137.108	-247.2	39.898
	-135.111	-246.979	41.451
	-135.038	-246.839	42.8
	-134.466	-246.593	43.101
	-133.235	-246.593	44.122
	-132.52	-246.466	44.98
	-132.412	-245.503	45.659
	-132.381	-244.89	47.354
	-132.352	-243.629	47.954
	-132.349	-243.59	48.612
	-131.503	-243.171	49.458
	-131.493	-242.966	52.844
	-130.229	-242.953	53.219
	-128.117	-242.944	55.121
	-126.788	-242.706	58.703
	-126.375	-241.935	60.171
	-126.342	-241.587	61.117
	-124.751	-241.487	61.607
	-124.349	-240.915	63.095
	-123.629	-240.219	64.081
	-123.207	-239.679	64.37
	-123.185	-239.664	66.213
	-122.711	-239.64	66.726
	-122.294	-239.125	71.208
	-120.678	-238.586	73.317
	-120.321	-238.435	73.699
	-119.814	-238.407	73.798
	-119.658	-238.39	73.798
	-119.499	-238.06	74.244
	-118.973	-237.85	76.106
	-117.383	-237.693	76.565
	-116.224	-237.621	76.739
	-115.844	-237.461	77.225
	-115.531	-237.444	79.886
	-114.635	-237.221	81.474
	-114.245	-236.441	81.683
	-114.203	-236.268	82.197
	-114.013	-236.221	82.759
	-113.374	-236.021	83.279
	-112.716	-235.961	84.759
	-112.414	-235.899	85.128
	-111.973	-235.873	85.998
	-111.659	-234.743	90.13
	-110.377	-234.491	91.191
	-109.879	-233.209	94.33
	-108.886	-233.102	94.603
	-108.735	-231.997	94.963
	-108.307	-231.878	97.997
	-108.156	-231.333	99.565
	-108.11	-231.238	101.211
	-107.689	-231.202	101.366
	-107.477	-229.759	101.833
	-107.277	-228.153	103.962
	-105.009	-227.907	104.302
	-104.935	-227.421	108.398
	-104.881	-226.056	109.188
	-104.88	-225.618	109.515
	-104.868	-225.614	109.959
	-103.204	-225.159	111.398
	-102.587	-224.731	112.144
	-101.09	-224.093	113.799
	-101.046	-224.015	114.206
	-100.301	-223.792	118.238
	-100.234	-223.237	119.221
	-100.208	-222.935	121.193
	-99.676	-221.576	125.894
	-99.625	-221.51	127.822
	-98.949	-221.082	128.355
	-98.102	-220.738	128.385
	-97.632	-220.179	128.869
	-95.86	-219.443	128.913
	-95.191	-219.241	129.374
	-94.511	-218.57	129.887
	-93.724	-218.083	133.82
	-93.057	-217.018	135.52
	-92.953	-216.435	135.901
	-92.876	-216.435	135.954
	-92.211	-215.657	136.957
	-92.19	-215.451	137.771
	-91.969	-215.435	142.936
	-91.947	-215.333	143.15
	-91.825	-214.968	144.929
	-90.848	-214.109	145.865
	-90.035	-214.003	145.931
	-89.385	-213.105	147.174
	-89.364	-213.102	149.201
	-89.339	-212.994	149.253
	-88.958	-212.969	149.372
	-88.949	-212.935	151.378
	-88.898	-212.902	151.967
	-88.039	-212.557	152.965
	-87.719	-210.39	152.995
	-87.606	-210.353	153.553
	-84.901	-210.316	154.898
	-83.935	-209.795	155.208
	-83.462	-209.312	156.665
	-82.967	-209.051	158.005
	-82.913	-208.038	160.683
	-82.731	-207.702	160.954
	-82.19	-207.523	161.655
	-81.694	-207.256	162.146
	-80.751	-206.704	162.489
	-80.379	-206.515	162.803
	-80.361	-206.311	164.336
	-80.135	-206.078	164.376
	-79.123	-206.076	164.565
	-79.071	-205.913	165.241
	-78.768	-205.81	166.361
	-78.306	-205.749	167.065
	-77.87	-205.681	168.319
	-77.087	-205.429	168.444
	-76.102	-205.422	169.18
	-75.987	-205.409	169.686
	-75.449	-205.372	171.315
	-75.053	-204.567	171.424
	-74.685	-204.329	173.241
	-74.679	-204.008	174.101
	-74.514	-203.855	174.341
	-73.461	-203.204	174.639
	-72.114	-203.155	176.112
	-71.124	-202.757	176.44
	-71.102	-202.664	177.565
	-70.882	-202.631	179.613
	-70.787	-201.918	179.908
	-70.286	-201.723	180.598
	-69.56	-201.547	181.065
	-69.226	-201.427	181.218
	-68.915	-201.382	181.922
	-68.693	-201.361	184.174
	-68.179	-201.299	184.281
	-67.551	-200.299	184.598
	-67.528	-200.217	185.795
	-67.068	-199.224	187.044
	-66.685	-198.029	187.365
	-66.546	-197.916	187.504
	-66.326	-197.558	190.276
	-65.632	-197.411	192.018
	-65.288	-197.33	192.146
	-64.402	-197.283	192.999
	-63.809	-197.105	193.531
	-62.602	-197.054	194.147
	-62.45	-196.749	194.198
	-62.268	-196.005	194.722
	-60.548	-195.59	195.879
	-60.538	-195.394	196.421
	-59.75	-195.208	196.55
	-59.568	-195.022	198.174
	-59.491	-194.185	200.201
	-58.591	-193.953	200.591
	-57.084	-193.459	201.065
	-56.21	-193.31	201.157
	-55.591	-193.299	201.779
	-55.205	-193.273	203.663
	-55.114	-192.892	204.536
	-54.897	-192.723	204.971
	-54.415	-192.616	205.046
	-54.354	-192.28	205.722
	-53.193	-192.148	207.834
	-52.935	-191.862	209.332
	-52.461	-191.235	209.379
	-52.171	-190.644	209.539
	-52.168	-189.84	211.995
	-51.868	-189.133	213.667
	-51.867	-188.446	213.922
	-51.608	-188.109	214.459
	-51.339	-187.963	216.634
	-50.899	-187.723	220.803
	-50.735	-187.46	223.855
	-50.66	-187.221	225.342
	-49.31	-187.073	227.478
	-48.858	-186.992	229.909
	-48.753	-186.649	231.381
	-48.67	-186.609	231.607
	-47.594	-186.387	231.608
	-46.849	-186.188	232.953
	-46.185	-185.822	234.52
	-45.067	-185.311	235.36
	-44.935	-184.935	235.421
	-44.237	-184.221	235.551
	-43.843	-184.21	236.044
	-43.768	-184.192	237.674
	-43.766	-183.96	240.8
	-43.755	-183.691	244.424
	-43.724	-183.071	244.602
	-43.34	-182.953	245.732
	-42.688	-182.749	249.763
	-42.294	-182.609	249.907
	-42.152	-181.033	249.912
	-41.685	-180.935	251.433
	-41.542	-180.935	253.036
	-41.277	-180.478	253.24
	-41.071	-180.469	257.742
	-40.892	-180.163	257.876
	-40.455	-179.733	260.459
	-40.452	-179.666	261.98
	-39.916	-179.243	263.344
	-39.792	-178.466	263.462
	-38.954	-177.861	263.86
	-38.302	-177.372	264.592
	-38.192	-176.935	265.448
	-37.573	-176.653	266.173
	-37.411	-176.314	266.186
	-36.844	-175.99	267.858
	-36.637	-175.907	269.723
	-36.506	-175.435	270.277
	-36.442	-174.879	271.898
	-36.229	-174.296	272.086
	-36.068	-174.081	272.185
	-35.165	-172.975	273.572
	-34.247	-171.921	275.042
	-34.241	-171.792	275.11
	-34.041	-171.768	275.416
	-33.985	-171.429	275.988
	-33.494	-170.703	276.282
	-32.908	-170.673	277.3
	-32.89	-170.602	278.84
	-32.35	-170.562	279.143
	-32.332	-170.554	279.622
	-32.173	-170.377	280.494
	-32.021	-170.043	281.473
	-31.387	-169.698	281.754
	-31.292	-169.063	281.97
	-31.14	-168.675	283.017
	-31.093	-168.597	284.45
	-30.374	-168.505	284.698
	-30.342	-167.666	287.706
	-29.956	-167.211	288.136
	-29.581	-167.04	291.79
	-29.327	-166.8	292.445
	-27.553	-166.795	294.348
	-26.225	-166.554	294.883
	-26.185	-166.286	295.345
	-25.738	-166.088	297.277
	-25.245	-166.042	299.283
	-23.352	-165.564	300.348
	-23.11	-165.289	302.833
	-23.064	-165.056	304.298
	-22.677	-164.761	306.393
	-22.39	-164.656	308.539
	-21.935	-163.951	309.705
	-21.765	-163.918	309.826
	-21.657	-163.713	313.044
	-21.532	-163.443	313.124
	-20.935	-163.397	314.234
	-20.861	-163.358	321.253
	-19.497	-163.231	321.963
	-19.364	-163.161	321.978
	-18.707	-163.035	322.776
	-18.685	-162.761	323.79
	-18.614	-162.614	324.292
	-18.299	-162.542	324.395
	-17.819	-162.191	325.065
	-17.691	-162.073	325.405
	-17.543	-161.522	327.2
	-15.912	-161.335	329.37
	-15.83	-160.627	331.065
	-15.685	-160.435	331.787
	-15.629	-160.243	332.546
	-15.204	-160.193	333.223
	-14.962	-160.123	335.996
	-14.67	-159.324	336.208
	-12.48	-159.279	338.065
	-12.367	-158.614	340.608
	-11.318	-158.565	340.907
	-11.042	-158.255	341.738
	-10.935	-157.472	342.024
	-10.788	-156.774	344.484
	-9.737	-156.404	344.907
	-9.335	-156.065	345.309
	-8.245	-155.97	345.82
	-7.867	-155.648	347.527
	-7.756	-155.298	348.546
	-7.649	-155.168	349.287
	-7.222	-155.129	349.469
	-4.896	-155.029	350.827
	-4.76	-154.795	351.671
	-4.411	-154.022	351.971
	-3.804	-153.966	354.879
	-3.244	-153.714	355.244
	-2.545	-153.642	356.16
	-2.484	-153.238	356.324
	-2.032	-152.819	357.822
	-1.92	-152.815	360.254
	-1.677	-152.683	360.358
	-1.21	-152.554	361.265
	-1.167	-152.52	362.693
	-0.98	-152.395	363.648
	0	-151.935	366.028
	0.302	-151.797	366.128
	0.792	-151.411	367.552
	1.065	-150.647	368.022
	2.698	-150.623	368.026
	4.2	-150.173	369.47
	4.369	-150.032	370.549
	4.571	-149.406	371.958
	5.66	-149.212	372.015
	6.107	-149.049	372.636
	7.02	-148.935	373.411
	8.497	-148.935	373.43
	8.603	-148.775	373.697
	8.616	-148.535	373.79
	8.873	-148.473	374.351
	9.344	-148.344	374.603
	11.353	-148.293	375.725
	11.971	-147.477	379.278
	12.447	-146.935	381.192
	12.838	-146.695	383.232
	16.64	-146.15	383.797
	17.011	-145.997	384.55
	17.096	-145.813	385.403
	17.208	-145.776	389.14
	17.232	-145.713	391.322
	17.626	-145.47	391.357
	18.828	-144.826	393.078
	19.142	-144.642	396.356
	22.085	-144.593	398.269
	22.972	-144.46	401.351
	23.103	-144.381	402.195
	24.296	-144.185	402.65
	24.418	-143.492	404.902
	25.651	-143.408	405.102
	25.782	-142.01	405.383
	25.849	-141.997	406.036
	26.13	-141.935	407.659
	26.723	-141.935	408.265
	26.877	-141.865	410.815
	26.884	-141.764	414.665
	27.006	-141.249	416.017
	27.145	-141.214	416.042
	29.235	-141.198	419.806
	29.946	-140.908	419.893
	30.344	-140.415	421.305
	30.771	-139.67	421.565
	31.384	-139.332	422.153
	31.507	-138.975	422.165
	31.898	-138.792	422.991
	31.901	-138.424	425.633
	31.995	-137.951	426.446
	32.518	-137.841	428.123
	34.853	-137.117	431.036
	34.917	-136.901	434.049
	35.34	-136.73	434.857
	35.665	-136.73	435.79
	35.671	-136.656	436.365
	35.811	-136.636	440.236
	35.893	-135.985	443.844
	36.234	-135.935	444.834
	37.125	-135.829	445.603
	38.891	-135.625	446.805
	39.065	-135.518	447.732
	39.603	-135.324	448.935
	39.937	-135.25	449.446
	40.334	-135.069	451.136
	42.045	-134.643	451.509
	42.226	-134.45	451.61
	43.107	-134.352	452.239
	43.487	-132.824	453.179
	44.136	-132.452	454.477
	44.351	-132.33	457.645
	44.613	-131.717	458.387
	44.831	-131.672	459.297
	45.054	-131.506	459.779
	45.832	-131.466	460.608
	46.166	-130.85	460.623
	46.236	-130.304	461.535
	46.648	-130.185	465.444
	46.757	-129.602	465.618
	47.086	-129.56	470.772
	48.59	-128.887	471.768
	48.61	-128.745	472.09
	49.201	-128.607	473.079
	51.443	-128.421	476.036
	51.474	-128.405	480.13
	53.957	-127.295	481.333
	54.597	-126.991	482.684
	54.994	-126.893	483.591
	55.679	-126.742	485.065
	56.144	-125.353	485.922
	56.175	-124.894	486.19
	56.87	-124.662	487.671
	57.22	-124.464	487.893
	59.29	-124.211	489.417
	59.565	-124.163	491.654
	59.725	-123.924	492.301
	60.912	-123.884	492.964
	61.305	-123.792	492.97
	61.871	-123.697	495.704
	63.228	-123.571	496.002
	63.468	-123.483	496.687
	64.215	-123.281	497.672
	64.632	-122.268	497.99
	64.957	-122.112	498.839
	65	-121.549	499.321
	65.111	-121.371	500.99
	65.232	-121.299	501
	65.381	-120.883	502.381
	65.502	-120.621	505.515
	67.527	-120.45	507.273
	67.688	-120.435	508.27
	67.98	-120.305	508.851
	68.195	-120.166	509.966
	68.276	-119.852	510.527
	68.919	-119.473	511.808
	69.456	-119.364	512.286
	69.516	-119.15	512.94
	70.079	-118.403	514.824
	73.908	-118.151	516.838
	74.137	-117.886	517.113
	74.176	-117.833	519.21
	74.311	-117.329	519.565
	74.499	-117.164	519.994
	75.13	-116.789	528.049
	75.159	-116.256	530.217
	75.368	-116.087	531.641
	75.52	-115.777	532.443
	75.565	-115.144	532.629
	75.732	-115.068	532.663
	75.804	-115.044	534.133
	75.91	-115.015	536.232
	76.249	-114.801	538.086
	76.388	-114.138	538.72
	76.69	-113.905	540.765
	76.855	-113.55	543.213
	77.228	-113.368	543.379
	80.449	-112.619	543.761
	80.747	-112.482	543.96
	81.301	-111.973	544.791
	82.254	-111.972	547.52
	82.537	-111.815	549.525
	83.46	-111.657	549.751
	84.363	-111.649	552.403
	84.717	-111.529	553.127
	85.17	-111.387	553.275
	85.285	-111.109	554.602
	85.508	-111.063	555.759
	86.275	-110.643	558.093
	86.929	-110.535	559.919
	87.127	-110.535	560.065
	87.149	-110.419	560.676
	89.019	-110.115	562.325
	89.091	-110.026	562.543
	89.19	-109.803	564.323
	89.287	-109.8	565.014
	89.458	-109.699	565.928
	89.843	-109.246	566.565
	90.023	-108.974	568.407
	91.275	-108.816	568.427
	91.422	-108.721	569.065
	93.534	-108.559	570.001
	93.741	-107.835	572.6
	94.086	-107.039	572.645
	94.795	-106.954	573.465
	96.453	-106.935	573.703
	96.545	-106.741	574.701
	97.651	-106.533	576.159
	97.752	-106.532	578.465
	97.849	-106.066	580.355
	98.33	-105.79	580.488
	98.351	-105.668	583.482
	98.523	-105.651	585.624
	98.543	-105.58	586.176
	98.588	-105.575	590.584
	99.045	-105.424	592.083
	101.705	-105.406	592.119
	102.176	-105.223	594.374
	103.146	-105.192	596.769
	104.695	-105.139	599.198
	106.065	-104.625	600.021
	106.373	-104.175	601.185
	106.721	-104.093	602.017
	107.737	-104.048	603.194
	107.956	-103.949	604.229
	108.093	-103.348	612.917
	108.808	-102.738	612.991
	110.193	-102.629	613.305
	110.285	-102.361	614.045
	111.156	-101.881	619.022
	111.247	-101.875	620.065
	111.356	-101.713	620.505
	112.319	-101.188	620.629
	113.232	-101.049	622.298
	113.656	-100.727	624.501
	114.465	-100.66	627.309
	115.959	-100.514	629.052
	117.036	-100.307	630.323
	117.528	-100.302	630.655
	118.065	-100.189	631.168
	118.253	-100.017	632.474
	118.749	-99.53	632.549
	119.13	-99.284	632.894
	119.276	-99.196	633.763
	119.321	-99.1	633.815
	119.954	-99.033	635.618
	120.346	-98.868	635.758
	120.508	-98.814	637.203
	121.157	-98.469	637.995
	122.065	-98.435	639.967
	122.465	-98.008	640.954
	123.008	-97.99	641.732
	127.086	-97.919	642.082
	130.771	-97.907	643.311
	131.214	-97.839	646.839
	131.661	-97.801	648.832
	133.56	-97.383	649.595
	133.674	-97.147	649.871
	133.738	-96.982	653.901
	134.036	-96.954	654.371
	135.033	-96.813	654.582
	135.371	-96.544	655.17
	135.591	-96.426	657.548
	135.909	-96.227	659.398
	136.025	-96.006	661.57
	136.433	-95.694	663.846
	138.69	-95.667	664.008
	139.891	-95.123	664.613
	139.908	-94.535	664.851
	140.214	-94.45	665.875
	142.351	-94.31	669.865
	142.652	-93.713	670.254
	142.851	-93.681	671.406
	142.896	-93.208	672.102
	143.367	-92.377	672.388
	143.416	-92.096	672.451
	143.627	-91.84	674.746
	144.01	-91.756	678.565
	145.648	-91.711	679.409
	146.247	-91.663	680.52
	147.351	-91.602	683.44
	147.494	-91.197	683.69
	147.879	-91.172	685.092
	148.065	-91.08	685.32
	148.092	-90.955	687.883
	148.296	-90.602	688.315
	148.487	-90.373	689.139
	148.602	-89.994	692.094
	149.187	-89.685	693.896
	149.626	-89.292	696.906
	149.697	-89.089	698.217
	150.14	-88.02	698.903
	151.767	-87.781	699.359
	151.815	-87.577	699.381
	154.346	-87.243	699.558
	154.373	-86.535	701.247
	154.928	-86.462	701.622
	155.15	-86.169	704.232
	155.156	-86.083	708.374
	155.538	-85.324	708.386
	157.451	-84.873	715.194
	159.915	-84.755	717.225
	161.712	-84.67	721.112
	163.723	-83.957	721.683
	164.535	-83.819	722.898
	168.499	-83.402	723.787
	168.582	-82.685	723.909
	168.71	-82.065	724.029
	168.795	-81.866	724.032
	170.086	-81.863	724.133
	170.249	-81.173	725.886
	170.701	-81.143	727.227
	170.991	-80.852	727.351
	171.648	-80.706	728.078
	172.306	-80.17	730.306
	173.48	-78.961	733.227
	173.721	-78.281	733.82
	174.287	-77.786	736.658
	174.701	-77.046	739.685
	174.951	-76.805	740.015
	175.424	-76.435	740.947
	176.75	-76.197	741.37
	177.203	-76.16	741.918
	177.292	-76.135	743.173
	177.728	-76.038	743.739
	178.202	-75.766	744.531
	180.225	-75.627	744.819
	180.969	-75.452	744.83
	181.038	-75.221	745.389
	181.527	-75.157	749.657
	181.546	-74.089	753.101
	182.358	-73.66	754.022
	182.638	-73.31	756.44
	182.891	-73.284	758.61
	183.065	-72.999	758.756
	183.467	-71.301	760.702
	183.656	-70.449	761.438
	183.956	-70.391	762.065
	186.243	-70.026	762.803
	186.565	-69.251	764.529
	189.274	-68.738	765.765
	190.156	-68.59	768.498
	192.335	-68.305	769.386
	192.487	-68.195	769.673
	193.572	-68.129	771.532
	195.603	-67.676	777.118
	195.644	-67.626	779.927
	195.67	-65.868	780.381
	195.732	-65.745	780.72
	196.88	-65.552	785.1
	197.116	-65.31	785.874
	198.155	-65.065	790.542
	199.792	-64.841	790.898
	200.67	-64.487	791.338
	201.001	-64.016	792.109
	202.12	-62.674	796.779
	202.124	-62.596	798.009
	202.334	-62.452	798.7
	203.472	-62.447	799.911
	204.203	-62.031	801.341
	205.129	-60.313	805.138
	206.614	-59.615	808.382
	207.398	-59.497	812.126
	210.831	-58.904	812.345
	210.948	-58.391	812.909
	210.992	-58.185	813.272
	211.608	-57.981	813.543
	215.195	-57.902	815.688
	216.107	-57.128	817.25
	217.045	-56.231	818.065
	219.596	-55.981	821.684
	219.621	-55.846	822.083
	220.077	-55.42	824.05
	220.551	-55.419	827.658
	221.431	-55.129	832.928
	222.787	-55.075	833.558
	222.79	-54.216	840.327
	223.834	-53.783	843.659
	225.152	-53.52	845.996
	225.324	-53.348	846.337
	227.911	-53.006	846.665
	228.971	-52.384	851.065
	229.218	-51.897	853.065
	231.69	-51.485	853.33
	233.024	-51.386	853.518
	233.184	-51.154	856.332
	233.366	-50.993	858.982
	233.879	-50.722	861.972
	234.713	-50.245	862.544
	235.695	-50.135	867.112
	236.602	-49.713	871.469
	239.889	-49.402	876.622
	240.065	-49.268	879.651
	240.253	-49.233	883.64
	240.328	-48.71	884.79
	243.405	-48.472	887.289
	245.565	-47.299	888.116
	245.685	-47.204	888.238
	246.587	-46.833	890.18
	247.065	-46.594	891.117
	248.283	-46.4	892.746
	249.584	-46.18	894.581
	249.907	-45.719	897.657
	250.127	-45.647	899.196
	250.606	-45.198	902.196
	251.592	-45.135	902.847
	252.554	-44.973	904.741
	252.806	-44.262	907.145
	256.083	-43.827	907.836
	256.511	-43.798	908.345
	256.565	-43.299	908.413
	256.581	-43.202	911.279
	256.806	-43.009	911.701
	256.977	-42.662	912.509
	257.054	-42.535	914.065
	257.473	-42.535	914.556
	258.551	-42.504	916.036
	259.403	-42.429	918.082
	261.803	-40.364	918.111
	263.174	-40.235	922.035
	263.573	-40.205	925.247
	264.013	-39.409	925.353
	265.261	-39.376	926.806
	266.403	-39.236	929.474
	266.929	-39.094	937.153
	270.96	-38.974	941.812
	272.159	-38.77	941.887
	272.234	-38.717	943.381
	272.27	-38.629	945.022
	274.44	-38.377	945.795
	274.725	-38.053	948.478
	274.849	-37.935	948.689
	274.856	-37.397	959.283
	275.504	-35.679	959.624
	275.603	-35.61	961.311
	276.99	-34.991	962.473
	277.408	-34.983	964.815
	277.858	-34.268	965.352
	281.919	-33.816	969.393
	282.404	-33.649	969.405
	282.648	-33.435	974.5
	283.012	-32.66	979.706
	284.029	-32.305	981.884
	284.767	-32.204	982.479
	288.321	-32.142	983.429
	289.006	-31.633	985.091
	290.898	-31.306	986.619
	291.463	-30.957	989.085
	291.799	-30.4	990.242
	293.138	-30.39	995.556
	293.331	-30.31	997.124
	294.609	-30.091	1002.79
	295.127	-29.906	1005.17
	295.926	-29.775	1005.25
	296.504	-28.602	1005.51
	296.513	-28.531	1007.57
	302.54	-28.193	1013.55
	304.306	-27.951	1013.83
	308.812	-27.935	1015.49
	310.398	-27.063	1015.56
	310.911	-26.364	1019.52
	311.117	-25.185	1019.92
	312.593	-24.957	1020.91
	313.476	-24.935	1021.74
	314.212	-24.792	1025.83
	314.967	-24.356	1027.35
	315.839	-23.449	1035.96
	316.375	-23.224	1037.04
	317.222	-22.746	1038.12
	319.783	-22.084	1038.88
	320.891	-21.969	1044.16
	321.472	-21.751	1044.72
	322.093	-21.443	1044.73
	322.614	-20.935	1046.35
	322.699	-20.627	1049.36
	323.588	-20.542	1049.93
	325.732	-20.2	1053.71
	328.241	-20.018	1053.72
	330.619	-19.613	1057.74
	331.492	-19.008	1063.6
	333.086	-18.586	1070.16
	334.68	-18.42	1074.99
	336.093	-18.042	1076.92
	338.391	-17.488	1078.4
	338.803	-17.345	1082.49
	340.581	-16.817	1087.79
	341.592	-16.756	1089.15
	343.065	-15.957	1089.99
	344.865	-14.81	1090.77
	345.944	-14.701	1091.66
	346.932	-14.667	1104.27
	347.127	-14.127	1104.54
	350.165	-14.015	1111.21
	352.653	-13.998	1113.01
	357.259	-13.816	1113.68
	357.532	-13.535	1120.43
	357.889	-13.529	1121.3
	358.282	-13.324	1122.53
	359.113	-13.247	1122.81
	359.565	-13.098	1123.02
	360.742	-12.963	1124.25
	362.065	-12.87	1124.44
	362.342	-12.127	1126.58
	362.41	-11.56	1127.4
	363.618	-11.522	1132.22
	368.305	-11.511	1134.47
	369.212	-10.475	1134.58
	378.254	-9.053	1134.75
	379.413	-8.935	1137.13
	381.094	-8.484	1137.45
	381.704	-6.986	1137.8
	385.42	-6.358	1142.57
	392.994	-5.848	1146.45
	393.428	-5.708	1146.86
	394.845	-4.345	1150.77
	395.845	-3.713	1151.54
	396.665	-3.273	1154.08
	397.084	-2.991	1157.04
	397.614	-2.358	1162.86
	397.634	-1.573	1170.28
	399.099	-1.253	1171.31
	399.488	-0.902	1171.57
	405.33	-0.31	1187.84
	407.936	-0.221	1194.74
	408.708	0.012	1195.52
	410.273	0.121	1199.17
	412.672	0.655	1208.82
	413.527	0.748	1209.66
	414.162	1.124	1213
	421.178	1.168	1213.31
	421.602	1.232	1215.29
	423.609	1.497	1216.61
	426.619	1.798	1223.43
	429.487	1.815	1224.46
	430.162	2	1232.39
	430.265	2.092	1239.87
	430.797	2.33	1244.29
	431.765	2.385	1246.07
	437.865	2.732	1259.21
	438.857	2.865	1260.62
	439.334	2.94	1262.96
	440.956	3.081	1275.18
	445.94	3.284	1277.61
	449.426	3.565	1284.04
	452.044	4.374	1284.17
	464.883	5.221	1285.63
	465.5	5.353	1285.65
	469.503	5.879	1285.86
	473.426	7.301	1289.08
	474.594	7.723	1293.9
	475.934	8.249	1295.58
	477.107	8.279	1304.53
	486.723	8.387	1305.14
	493.967	8.845	1308.35
	500.284	9.452	1318.81
	503.641	9.873	1318.91
	508.232	9.891	1323.31
	513.082	10.336	1323.92
	515.164	10.485	1324
	516.054	10.886	1330.09
	521.836	11.485	1331.74
	536.179	11.924	1334.04
	539.353	12.232	1340.2
	539.761	12.783	1351.46
	544.775	12.874	1355.08
	545.234	13.491	1358.96
	550.465	13.77	1363.27
	557.844	15.083	1368.39
	559.197	15.412	1369.39
	566.565	15.788	1370.12
	569.685	15.809	1372.83
	583.693	16.935	1387.21
	591.938	18.815	1392.44
	595.591	19.227	1397.18
	605.217	19.392	1401.24
	611.19	19.898	1403.5
	616.224	20.445	1403.59
	621.359	21.208	1411
	624.257	21.342	1412.96
	662.336	21.38	1413.58
	700.326	22.299	1414.16
	718.962	22.771	1416.41
	751.025	23.357	1427.03
	763.996	23.869	1430.66
	783.976	23.913	1436.21
	816.494	23.956	1440.91
	924.665	23.996	1444.38
	1102.96	24.383	1444.72
	1215.78	24.92	1445.7
		25.275	1449.15
		25.432	1449.91
		25.626	1461.37
		25.84	1462.89
		25.902	1469.23
		28.133	1471.24
		28.184	1478.65
		28.628	1479.02
		28.736	1488.6
		28.891	1488.68
		29.094	1489.44
		30.149	1489.82
		30.836	1492.66
		30.877	1493.58
		31.423	1496.34
		31.622	1498.8
		31.96	1506.79
		32.141	1512.44
		32.251	1514.64
		33.84	1514.87
		34.915	1515.77
		35.012	1523.9
		36.083	1538.38
		36.309	1538.47
		36.361	1548.1
		36.427	1550.19
		36.537	1552.43
		37.755	1555.07
		39.125	1555.46
		39.219	1558.15
		39.7	1558.32
		40.832	1561.17
		41.284	1571.52
		41.315	1571.63
		41.335	1575.41
		42.097	1576.1
		42.247	1587.31
		42.32	1587.76
		42.481	1588.88
		43.219	1620.9
		43.591	1622.9
		43.616	1626.27
		44.065	1635.25
		44.509	1637.36
		44.947	1651.13
		45.156	1653.11
		45.669	1657.68
		45.787	1661.72
		46.115	1665.74
		46.398	1667.38
		46.935	1668.79
		48.436	1672.76
		48.565	1677.88
		48.735	1686.77
		49.122	1692.28
		49.171	1695.38
		50.185	1695.88
		50.336	1696.93
		50.594	1706.07
		50.891	1717.25
		50.978	1719.46
		51.208	1729.88
		51.214	1731.13
		51.614	1749.46
		53.826	1758.96
		54.202	1762.91
		54.45	1763.16
		55.2	1763.69
		56.025	1767.52
		56.344	1769.88
		56.415	1778.97
		56.565	1784.3
		56.786	1794.82
		57.11	1802.16
		57.411	1803.98
		57.522	1806.2
		57.678	1815.96
		57.721	1819.35
		57.881	1819.94
		58.565	1828.3
		59.24	1829.03
		59.577	1832.78
		61.398	1838.77
		61.902	1846.29
		62.579	1854.49
		63.532	1890.67
		63.537	1895.97
		63.857	1920.37
		63.913	1921.41
		64.585	1928.8
		64.773	1929.87
		65.156	1936.11
		65.892	1937.72
		66.338	1943.04
		66.672	1947.98
		67.34	1966.93
		67.423	1967.9
		67.987	1970.62
		68.075	1993.21
		68.904	1998.96
		69.398	2008.16
		70.065	2023.99
		70.108	2031.46
		71.353	2047.16
		71.747	2064.26
		72.201	2080.88
		72.724	2080.9
		72.831	2110.34
		73.573	2129.54
		73.715	2130.82
		74.108	2139.28
		75.256	2142.65
		75.861	2147.87
		76.55	2152.69
		76.798	2162.42
		77.251	2185.72
		77.355	2185.9
		77.496	2186.11
		77.612	2188.36
		77.811	2194.7
		77.815	2199.04
		78.613	2211.94
		78.679	2212.46
		78.857	2213.98
		78.947	2221.57
		79.34	2223
		79.763	2225.84
		83.265	2238.81
		83.962	2247.24
		84.67	2254.74
		84.82	2261.88
		84.969	2266.28
		85.187	2266.7
		85.429	2272.33
		85.8	2277.4
		85.871	2290.24
		86.144	2304.62
		86.393	2314.93
		87.236	2317.42
		88.001	2322.9
		88.416	2328.13
		88.732	2336.86
		89.62	2339.56
		89.987	2344.37
		91.584	2344.75
		92.065	2353.89
		92.192	2366.89
		92.333	2367.9
		92.457	2374.18
		92.477	2387
		93.288	2405.45
		94.398	2406.14
		94.583	2415.18
		94.884	2436.24
		95.428	2439.76
		96.265	2445.37
		97.121	2456.47
		97.414	2469.3
		97.898	2478.26
		98.33	2497.85
		99.521	2504.36
		99.951	2509.41
		99.982	2517.99
		100.215	2522.57
		100.575	2536.74
		101.523	2573.38
		101.648	2590.3
		101.898	2590.91
		102.065	2595.59
		102.134	2601.57
		102.906	2607.86
		103.27	2614.97
		103.303	2616.33
		104.037	2636.96
		104.044	2637.32
		104.369	2662.32
		104.5	2663.46
		104.527	2672.89
		104.607	2673.12
		105.787	2697.04
		107.134	2716.39
		108.393	2739.38
		108.707	2740.54
		109.61	2769.14
		110.106	2776.68
		111.031	2803.22
		111.142	2810.61
		112.803	2813.29
		113.798	2816.69
		113.838	2826.58
		114.419	2843.31
		116.041	2853.57
		116.255	2888.28
		116.711	2902.96
		116.898	2918.48
		116.915	2919.48
		117.371	2926.16
		118.278	2934.69
		118.796	2940.17
		119.579	2943.44
		120.5	2950.43
		120.571	2953.44
		122.254	2968.53
		122.556	2999.94
		122.789	3004.91
		123.19	3006.05
		123.394	3023.88
		123.529	3033.89
		123.906	3036.43
		124.641	3068.92
		125.672	3068.93
		125.865	3096.46
		125.868	3117.58
		126.572	3123.8
		126.798	3134.54
		127.152	3145.93
		127.165	3161.21
		127.398	3163.35
		127.758	3166.89
		128.163	3179.09
		129.179	3193.74
		129.969	3203.6
		130.123	3235.8
		130.719	3263.41
		131.065	3273.45
		131.263	3278.03
		131.327	3290.51
		131.332	3291.79
		131.377	3316.66
		133.613	3333.96
		133.872	3345.56
		134.995	3355.96
		135.465	3361.83
		135.763	3363.32
		137.18	3382.07
		137.617	3399.5
		137.815	3417.82
		137.877	3439.43
		138.003	3456.41
		139.083	3458.38
		139.627	3475.34
		139.889	3497.12
		140.045	3502.42
		140.164	3529.79
		140.465	3531.72
		140.708	3534.01
		140.96	3557.83
		141.432	3558.69
		142.065	3565.52
		142.107	3582.28
		142.162	3583.16
		142.187	3585.22
		142.829	3589.14
		143.132	3693.54
		143.184	3707.38
		143.917	3714.87
		144.516	3720.18
		145.289	3738.69
		145.803	3754.63
		146.259	3792.32
		146.332	3805.28
		146.924	3811.53
		147.136	3814.69
		148.287	3841.41
		148.906	3843.16
		151.213	3857.45
		151.698	3895.95
		151.699	3930.16
		152.98	3932.17
		153.261	3967.38
		154.224	3981.27
		154.777	3986.6
		155.376	4026.6
		155.461	4032.31
		155.565	4052.41
		155.789	4056.18
		155.815	4060.91
		156.096	4109.61
		156.222	4116.73
		157.792	4117.51
		159.01	4125.8
		159.241	4153.89
		159.474	4159.42
		159.553	4171.57
		160.065	4210.39
		163.646	4234.19
		163.675	4269.18
		164.398	4276.6
		166.577	4278.37
		166.93	4286.02
		167.665	4294.12
		167.764	4296.6
		167.822	4300.69
		168.248	4378.1
		168.998	4384.3
		169.648	4496.39
		170.44	4503.72
		170.722	4528.96
		170.849	4538.56
		170.893	4539.03
		171.27	4545.34
		171.409	4570.59
		171.583	4577.5
		172.184	4595.53
		172.537	4601.13
		173.328	4609.21
		174.732	4629.14
		174.974	4670.3
		175.584	4691.31
		175.849	4697.86
		175.902	4706.65
		176.123	4732.96
		176.24	4734.06
		176.334	4834.22
		176.334	4838.06
		178.14	4847.52
		178.165	4900.62
		178.296	4924.38
		178.837	4925.41
		178.865	4956.52
		179.277	5049.58
		180.18	5080.72
		180.205	5092.24
		180.581	5093.85
		180.789	5102.21
		181.311	5114.97
		182.17	5126.66
		182.694	5139.4
		182.737	5141.96
		182.765	5152.41
		183.341	5154.44
		184.541	5154.51
		184.565	5172.75
		184.586	5191.88
		184.838	5200.1
		185.179	5217.19
		185.324	5219.39
		185.477	5351.25
		185.826	5365.01
		186.41	5437.32
		186.484	5437.74
		186.551	5449.63
		188.272	5475.76
		189.041	5579.3
		189.103	5603.09
		189.586	5603.83
		190.761	5628.3
		191.974	5634.65
		193.223	5648.55
		193.336	5669.83
		193.972	5682.32
		194.301	5753.74
		195.712	5763.14
		196.303	5765.83
		197.809	5793.33
		198.054	5915.74
		198.918	5952.92
		199.802	5953.26
		201.276	5982.89
		201.868	6031.26
		201.917	6068.14
		202.682	6087.7
		203.444	6107.47
		204.681	6109.1
		204.838	6165.53
		205.583	6198.71
		205.674	6198.86
		205.765	6209.16
		205.982	6260.92
		208.994	6276.04
		209.103	6312.15
		211.094	6324.71
		213.532	6332.04
		215.398	6371.76
		215.865	6380.14
		216.922	6387.06
		217.167	6427.33
		217.237	6457.72
		218.34	6459.81
		219.745	6468.49
		220.38	6540.71
		220.757	6578.49
		221.549	6594.86
		222.349	6635.49
		222.456	6688.96
		223.152	6741.16
		223.383	6791.85
		223.727	6803.48
		223.859	6855.5
		224.708	6863.97
		225.296	6888.11
		225.503	6908.4
		227.193	7003.68
		227.794	7012.31
		227.872	7060.12
		227.994	7068.02
		229.537	7086.74
		229.83	7137.71
		230.528	7177.52
		231.065	7191.11
		231.113	7283.86
		231.133	7320.78
		232.065	7353.43
		232.421	7363.45
		232.665	7392.64
		234.952	7592.95
		238.48	7600.38
		238.49	7622.54
		241.556	7642.85
		242.438	7681.75
		242.889	7693.92
		245.461	7710.78
		246.19	7715.53
		246.945	7720.81
		247.385	7735.81
		247.445	7798.01
		247.688	7825.79
		247.898	7866.92
		248.339	7877.26
		248.429	7905.55
		248.57	7981.22
		249.977	8044.55
		250.276	8056.65
		250.801	8062.69
		251.024	8064.51
		251.256	8115.56
		252.819	8130.45
		253.655	8135.69
		255.615	8140.89
		256.738	8205.29
		257.898	8236.45
		258.944	8247.6
		259.877	8277.39
		260.218	8280.65
		260.334	8283.44
		260.594	8289.22
		262.587	8308.35
		262.983	8309.31
		264.175	8346.73
		266.577	8352
		268.065	8394.74
		270.136	8441.99
		270.256	8456.16
		270.689	8484.4
		272.705	8501.38
		273.552	8563.85
		273.565	8629.13
		274.565	8651.25
		276.227	8655.57
		280.661	8806.79
		280.889	8943.36
		281.359	8947.63
		283.221	8985.62
		283.232	9011.44
		283.95	9053.04
		284.422	9069.36
		285.724	9083.1
		286.208	9087.67
		286.43	9091.04
		288.065	9111.34
		289.723	9117.84
		292.168	9209.38
		293.427	9285.43
		294.955	9303.32
		296.176	9312.69
		296.259	9313.39
		297.29	9358.85
		297.331	9407.88
		298.48	9414.34
		301.239	9418.94
		301.32	9431.08
		303.311	9440.99
		304.709	9461.74
		305.668	9522.9
		306.658	9545.93
		307.089	9587.92
		310.636	9721.43
		311.083	9826.69
		314.115	9853.61
		315.136	9918.91
		319.357	9952.72
		320.658	9970.36
		321.349	10013.5
		323.32	10097.3
		327.325	10245.9
		328.48	10260.4
		329.649	10335.5
		335.865	10353.8
		339.677	10401.3
		339.905	10468.4
		340.147	10632.5
		341.134	10696.5
		341.665	10709.4
		343.438	10837.4
		344.065	10847
		344.465	10939.5
		344.888	10960.6
		345.849	11008
		346.543	11179.1
		348.497	11289.8
		349.815	11319.2
		352.708	11379.2
		354.405	11454.2
		354.413	11515.3
		357.065	11520.2
		363.998	11536.6
		364.861	11551.2
		366.105	11588.8
		367.334	11737.8
		368.524	11871.2
		369.617	11914.1
		371.577	11924.2
		377.342	11967.7
		379.123	11985.7
		382.697	12063
		386.643	12318.3
		388.699	12355.2
		388.785	12427.1
		389.638	12471.5
		390.211	12522
		390.251	12609.7
		394.943	12658.6
		400.124	12674.1
		406.375	12735.7
		415.747	12803.1
		417.879	13121.8
		420.589	13163.2
		420.617	13398.6
		421.674	13408.4
		424.49	13505.4
		427.65	13659.1
		428.932	13844.1
		430.065	14036
		430.265	14058.9
		433.834	14154.9
		437.712	14157.8
		439.796	14180.8
		442.714	14260.4
		442.843	14325.8
		443.644	14351.2
		444.436	14513.1
		446.051	14679.5
		454.084	14822.6
		459.424	15163.6
		462.854	15315.7
		464.065	15641.7
		466.144	15809.8
		469.732	15810.2
		471.718	15855.2
		472.484	16104.8
		480.63	16352
		495.928	16436.8
		496.024	16810.2
		501.159	16839
		503.395	17032.1
		504.102	17035.2
		507.085	17204.5
		509.861	17521.1
		512.832	17661.2
		518.371	17699.4
		520.232	17716.1
		535.19	17799.3
		538.798	17811.5
		538.833	18108.3
		539.747	18109.3
		541.512	18184.3
		541.532	18782.8
		546.485	19128.4
		547.013	19228
		563.398	19644.5
		571.556	19687.7
		587.937	20838.4
		599.836	21273.8
		637.761	21394.2
		710.391	21484.8
		801.18	21491.1
		808.959	21954.4
			22128.5
			22361
			23731.3
			24050.7
			24171.1
			24254.1
			24287.2
			25024.9
			27322.2
			27805.2
			28130.2
			28963.4
			28967.3
			30048.2
			30826.5
			35858.5
			35869

## Sheet: Supplementary Figure 5
	ISL1 and PITX2 nuclear signal
S.Fig. 5a	wild-type		delB/+		delB/delB
	ISL1	PITX2	ISL1	PITX2	ISL1	PITX2
	141.741	17.601	98.15	84.96	105.761	134.89
	138.677	13.277	97.59	74.719	82.781	150.109
	126.266	12.845	93.146	78.947	66.41	164.597
	125.853	11.234	146.844	18.052	70.796	157.307
	124.745	13.468	92.305	72.377	117.142	106.365
	124.299	10.145	53.891	110.326	96.001	126.44
	123.568	11.589	71.361	82.142	88.066	131.665
	123.399	11.624	60.429	89.599	65.951	153.076
	122.823	9.667	52.477	97.18	71.966	146.441
	120.211	10.836	20.059	122.762	61.366	154.599
	118.435	12.028	119.048	23.141	87.687	126.371
	117.784	14.998	129.983	9.893	94.175	115.968
	117.542	7.988	58.627	80.239	70.923	137.932
	116.749	11.553	71.817	66.863	38.646	169.219
	116.665	8.141	83.725	53.11	96.594	110.638
	116.297	7.845	62.649	73.738	44.27	162.652
	116.021	11.711	70.224	65.321	125.253	78.995
	115.737	14.702	38.47	96.626	49.451	154.713
	115.34	11.893	102.449	32.312	104.477	99.385
	114.696	11.552	64.322	69.398	40.868	162.797
	113.017	12.316	98.963	33.936	42.787	160.769
	112.221	15.63	88.754	43.957	97.867	103.98
	112.13	12.733	96.172	36.212	69.221	132.135
	111.4	11.079	108.061	22.913	41.274	158.331
	111.314	7.35	86.684	42.864	52.607	146.89
	110.994	11.394	59.724	68.729	101.58	97.216
	110.589	10.214	114.49	13.62	66.826	131.92
	110.245	8.209	30.617	97.373	52.751	145.176
	110.016	11.037	23.97	103.726	58.103	139.407
	109.087	8.148	114.249	11.753	24.024	172.878
	108.087	10.99	107.918	17.265	86.346	109.567
	107.779	8.837	95.842	28.34	63.971	130.118
	107.727	12.019	73.613	50.553	79.676	113.545
	107.534	9.348	87.665	36.475	44.823	146.672
	107.227	9.514	102.759	21.166	134.897	55.281
	107.226	11.558	114.427	9.04	51.293	138.317
	106.942	10.257	95.837	27.287	38.475	149.902
	106.917	10.157	88.829	34.266	51.234	137.048
	105.994	9.661	107.778	14.678	63.134	124.885
	105.913	12.224	93.129	28.404	67.392	119.479
	105.799	8.581	59.217	62.289	83.501	102.319
	104.996	10.782	45.204	75.722	81.433	104.193
	104.619	9.559	32.886	87.946	106.364	78.981
	104.503	13.9	111.24	7.828	35.095	149.207
	104.172	13.815	31.176	87.054	48.713	135.102
	104.07	12.27	40.524	77.223	84.537	99.172
	103.943	6.431	98.16	19.047	19.043	164.251
	103.309	12.892	37.238	79.681	57.62	125.508
	103.01	9.391	107.863	9.023	114.741	68.347
	102.923	12.209	101.827	13.672	119.586	62.964
	102.458	19.061	85.809	29.671	35.332	147.079
	102.373	11.64	107.255	7.431	35.091	147.225
	102.129	10.976	91.693	21.573	50.656	130.127
	101.736	9.874	84.165	28.777	51.353	129.157
	101.646	7.467	101.419	11.256	72.291	107.456
	100.578	11.569	58.189	54.397	62.215	117.176
	100.513	12.742	16.929	94.892	29.602	149.12
	100.016	10.33	86.046	25.489	44.307	133.954
	99.789	9.008	100.197	11.074	33.534	144.597
	99.491	4.709	84.699	26.032	48.81	127.931
	99.475	6.53	42.266	67.977	32.52	143.819
	99.348	10.863	97.068	13.022	51.29	124.834
	99.131	7.292	34.996	74.65	60.005	114.72
	98.866	8.373	95.861	13.6	76.129	97.85
	98.655	11.822	99.471	9.885	67.83	106.137
	98.54	17.274	52.272	56.681	109.106	64.601
	98.498	10.036	35.443	73.048	53.243	120.17
	97.877	7.447	96.815	10.603	61.414	111.634
	97.379	10.899	100.232	6.977	39.705	132.302
	97.3	9.189	80.242	24.259	31.74	139.739
	97.165	10.853	47.072	57.263	122.764	47.734
	96.031	8.679	95.335	8.546	48.718	121.725
	95.273	9.298	33.763	69.508	26.856	143.393
	94.948	12.262	61.984	39.659	45.519	124.511
	94.866	13.767	70.948	30.612	59.551	110.416
	94.423	8.102	42.647	57.582	36.933	131.376
	94.179	14.456	75.429	24.583	89.303	78.871
	94.119	11.123	92.912	6.818	32.925	134.853
	93.897	9.767	64.756	33.263	48.08	118.16
	93.422	8.289	39.423	58.507	30.926	134.009
	93.361	9.248	80.224	17.168	63.15	101.563
	93.295	11.081	58.154	38.608	21.358	143.35
	93.171	9.416	63.554	32.736	102.222	62.442
	93.1	8.603	86.306	9.292	40.492	124.11
	92.985	11.303	5.561	89.932	35.663	128.832
	92.766	7.417	39.614	55.839	53.266	110.856
	92.531	9.347	70.57	24.527	50.04	113.729
	92.482	10.824	78.223	16.836	36.919	126.774
	92.215	10.402	43.186	51.729	71.333	91.933
	91.952	9.218	38.996	55.506	68.078	94.857
	91.672	11.314	55.692	38.559	43.311	119.396
	91.565	10.979	75.68	18.34	72.471	89.221
	91.499	9.204	64.79	29.053	31.905	129.658
	91.465	9.366	51.994	41.777	124.743	36.751
	91.384	10.018	73.692	20.01	19.945	141.536
	91.235	8.51	32.303	61.173	63.151	98.252
	90.996	11.228	82.795	10.503	7.165	154.028
	90.649	9.541	64.073	29.18	100.409	60.711
	90.248	8.911	81.913	11.139	85.648	75.004
	90.244	9.231	45.921	47.099	52.205	107.367
	90.233	8.145	83.054	9.514	49.642	109.389
	89.062	8.989	35.812	56.617	65.688	92.403
	89.024	8.901	83.807	8.039	19.937	137.782
	88.836	8.024	83.032	8.755	50.193	107.266
	88.492	8.177	74.228	17.543	32.607	124.033
	88.31	11.575	31.684	58.288	54.592	101.965
	88.076	9.982	45.689	43.987	73.804	82.337
	87.869	5.179	77.762	11.661	24.545	131.522
	87.277	10.967	68.681	20.605	21.448	134.153
	87.055	9.503	60.815	28.358	2.98	152.341
	86.247	6.69	72.949	15.94	27.137	128.103
	86.054	13.327	44.837	43.89	75.166	79.68
	86.048	8.629	45.872	42.439	12.21	142.62
	85.985	8.109	27.866	60.057	33.097	121.269
	85.581	8.957	37.205	50.682	94.132	59.851
	85.576	8.01	15.857	71.356	35.896	117.471
	85.572	5.868	79.546	7.665	64.887	88.218
	85.113	9.057	79.841	7.223	22.219	130.387
	85.027	9.983	74.605	12.243	78.926	72.944
	85.014	10.031	71.976	14.71	72.94	78.816
	84.948	12.734	75.715	10.855	49.352	102.328
	84.902	11.629	80.135	5.893	15.187	135.884
	84.49	9.221	70.242	15.62	59.198	90.986
	84.404	7.505	15.08	69.718	79.929	70.168
	83.992	5.273	26.706	58.084	64.421	85.559
	83.789	10.63	77.392	7.121	66.689	82.922
	83.649	11.535	75.385	8.214	126.164	23.418
	83.116	8.439	52.367	31.096	124.836	24.661
	82.95	8.576	68.069	15.379	110.647	38.561
	82.543	7.093	48.395	34.932	75.231	73.327
	81.749	8.428	48.418	34.475	35.893	112.615
	81.698	13.717	11.251	71.061	33.35	114.385
	81.523	8.279	64.012	18.154	29.052	116.603
	80.852	8.067	10.149	71.716	52.506	92.802
	80.535	7.006	55.523	26.02	89.609	55.619
	80.312	10.685	52.279	28.106	31.161	114.043
	80.067	10.034	48.575	31.643	22.087	123.097
	78.921	6.842	70.593	8.903	51.176	92.869
	78.38	6.895	29.84	49.467	24.698	119.265
	78.378	15.822	69.35	9.948	89.423	54.309
	78.008	6.565	71.62	7.534	79.431	63.934
	77.91	8.639	43.109	35.264	58.267	84.863
	77.828	9.421	71.423	6.911	41.345	100.988
	76.912	9.021	32.979	45.039	29.276	112.843
	76.873	4.896	69.576	8.2	107.213	34.401
	76.761	7.551	70.249	7.083	35.968	105.238
	76.052	6.776	62.645	14.295	59.457	81.747
	75.485	7.81	45.014	31.611	116.774	24.177
	75.476	11.409	8.755	67.812	99.197	41.417
	75.018	10.821	16.539	59.996	68.525	71.825
	74.373	8.881	66.62	9.349	93.557	45.879
	73.907	11.517	42.735	32.601	29.102	110.244
	73.707	15.638	67.863	6.835	20.585	118.512
	73.376	10.024	67.035	7.352	59.706	79.356
	73.331	10.139	56.026	18.191	74.113	64.507
	73.154	7.77	66.573	6.919	27.29	111.3
	73.043	7.902	56.189	17.023	54.716	83.784
	72.159	17.595	45.759	27.42	58.685	79.377
	71.314	7.975	47.414	25.629	113.37	24.595
	70.627	7.185	49.801	23.086	28.508	109.186
	70.494	6.772	59.486	12.984	38.397	99.103
	70.423	7.159	57.52	14.769	32.322	104.793
	70.036	8.156	50.331	21.942	34.188	102.374
	69.721	10.538	61.864	10.282	121.765	14.29
	69.402	2.822	37.675	33.926	46.42	89.572
	69.129	4.01	56.29	14.78	91.485	44.314
	68.631	21.519	60.058	10.524	78.792	56.951
	68.181	8.642	65.123	5.424	18.736	116.216
	67.53	9.299	64.085	6.407	38.612	96.188
	67.041	4.411	21.557	48.815	30.695	103.835
	65.965	10.773	52.847	17.285	119.873	14.655
	65.742	6.654	56.494	13.493	18.593	115.279
	65.653	5.998	63.853	6.028	93.744	40.095
	65.455	8.404	64.802	4.907	37.671	95.752
	64.715	9.683	30.639	38.235	76.886	56.484
	64.106	69.098	35.998	31.741	64.666	68.397
	63.949	5.762	55.754	11.771	117.646	15.071
	63.485	5.881	59.364	8.028	69.325	63.33
	63.386	7.677	62.023	4.58	42.953	89.498
	63.159	4.755	53.854	12.366	6.967	124.981
	62.783	11.381	38.322	27.755	80.693	51.103
	62.207	5.407	58.752	6.939	68.409	63.259
	62.053	8.446	52.007	13.393	66.985	64.552
	61.394	6.494	2.38	62.906	42.785	88.702
	61.122	5.421	16.552	48.585	119.888	11.589
	61.109	7.934	48.253	16.544	25.465	105.636
	60.758	3.143	42.021	22.281	103.78	26.347
	60.596	6.671	47.892	16.27	16.664	113.412
	60.258	8.861	20.145	43.729	54.674	74.474
	60.188	10.664	50.155	12.613	20.166	107.944
	60.187	5.121	5.365	57.278	49.232	78.469
	59.868	5.712	53.956	8.357	55.421	72.07
	59.654	6.822	44.044	18.105	38.154	89.257
	58.981	9.177	46.934	15.063	84.637	42.759
	58.552	4.731	51.664	9.657	64.429	62.487
	58.268	7.196	31.434	29.432	50.82	75.991
	58.135	11.665	52.555	8.229	65.781	60.736
	57.543	7.628	39.597	21.007	30.141	96.209
	56.995	4.855	53.082	7.414	111.498	14.829
	54.286	3.658	38.809	20.245	35.862	90.205
	54.07	8.191	7.541	51.297	19.407	106.563
	53.045	25.824	15.053	43.561	111.511	14.323
	52.596	6.493	50.788	7.354	36.573	88.801
	52.538	5.852	48.19	9.461	91.49	33.402
	51.997	9.526	51.872	5.067	15.644	109.013
	51.294	3.481	32.798	23.99	49.323	73.098
	51.133	15.987	46.4	10.315	103.849	18.561
	50.592	8.442	50.097	6.393	14.297	107.545
	50.5	13.803	27.101	29.357	24.826	96.503
	50.27	6.396	3.052	53.299	34.714	86.211
	49.08	5.291	43.985	11.142	98.089	21.757
	48.771	3.756	42.376	12.372	12.58	106.64
	48.727	13.454	37.043	17.618	63.347	55.842
	47.751	10.804	19.451	34.799	20.604	98.506
	47.207	9.738	39.977	14.086	82.559	35.551
	47.001	36.159	2.545	51.271	17.509	100.459
	46.82	5.545	44.922	8.713	35.136	82.68
	46.047	5.066	43.698	9.687	30.266	87.338
	45.763	2.801	44.346	8.535	66.29	50.979
	45.555	5.289	43.495	9.369	46.604	70.277
	45.502	8.653	41.096	11.284	19.899	96.837
	45.499	5.866	43.359	8.911	87.549	29.136
	45.467	6.9	4.601	46.936	22.914	93.081
	44.575	4.2	18.582	32.564	92.455	23.373
	44.48	6.773	43.71	7.128	48.391	66.477
	44.07	8.329	26.677	24.018	24.447	90.071
	43.874	4.202	40.886	9.415	89.191	24.934
	43.851	6.215	36.889	13.375	100.391	13.312
	43.821	8.247	40.302	9.823	52.211	61.266
	43.76	4.707	24.831	25.097	42.553	70.514
	43.494	16.639	4.413	45.434	16.148	96.548
	43.33	4.426	40.063	9.647	19.04	93.432
	43.174	3.917	30.251	19.45	48.648	63.595
	42.846	5.419	41.611	7.867	98.379	13.615
	41.957	2.849	39.691	9.498	8.915	102.203
	40.944	5.205	36.761	12.417	21.479	89.294
	40.107	7.048	18.423	30.406	92.893	17.85
	39.851	7.221	41.395	6.735	60.431	50.27
	39.759	3.593	40.529	7.589	28.811	81.641
	39.393	2.925	16.152	31.123	37.63	72.121
	39.31	3.936	14.317	32.552	99.296	10.257
	39.295	3.45	12.217	34.384	97.038	12.506
	38.543	4.191	4.373	41.144	64.385	44.838
	37.484	1.732	34.847	10.664	68.403	40.78
	37.314	14.697	42.012	2.955	63.71	44.37
	37.126	10.631	20.958	23.595	27.911	79.732
	36.968	9.413	19.777	24.681	30.754	76.864
	36.796	7.602	24.192	20.081	91.553	15.921
	36.523	4.03	14.514	29.633	14.014	92.888
	36.459	9.986	13.183	29.224	35.988	70.742
	36.155	8.005	6.802	35.298	33.794	72.704
	35.969	5.847	15.31	26.041	45.165	60.718
	35.745	2.398	32.377	7.268	87.977	17.482
	35.455	10.048	12.26	26.62	36.292	69.151
	33.881	8.546	13.421	25.161	35.688	68.308
	33.256	2.742	12.129	26.251	67.898	36.067
	32.914	6.229	16.093	22.03	53.717	50.093
	31.232	15.926	30.363	6.373	74.916	28.606
	30.125	6.406	2.646	33.637	91.399	11.482
	27.465	24.242			32.951	69.736
	20.06	43.243			3.817	98.554
	19.282	35.625			26.749	75.574
	10.952	56.608			22.347	79.869
	9.751	46.817			37.193	64.959
	9.246	128.122			54.425	47.7
	4.329	40.418			65.358	36.027
					71.688	29.659
					30.682	70.318
					50.166	50.629
					67.688	32.916
					22.203	78.315
					71.004	29.092
					63.855	36.015
					27.867	71.857
					80.497	18.17
					64.025	34.002
					6.089	91.814
					37.859	59.269
					42.305	54.272
					20.805	74.361
					52.13	41.941
					49.024	45.001
					51.261	42.698
					31.014	62.159
					43.916	49.151
					18.107	74.279
					52.181	39.482
					21.913	69.745
					60.224	31.394
					58.787	32.615
					31.915	59.234
					43.825	47.198
					14.588	76.192
					32.386	58.325
					30.478	60.028
					55.093	35.357
					72.339	17.871
					80.531	9.509
					52.402	37.544
					37.812	52.049
					56.041	33.134
					81.23	7.732
					43.537	44.149
					74.125	11.223
					13.574	71.199
					42.061	42.298
					2.755	80.308
					56.175	26.716
					18.55	63.48
					57.69	24.25
					60.286	21.621
					56.359	25.376
					49.279	31.895
					37.424	43.285
					21.203	58.873
					45.929	34.071
					18.753	61.202
					67.302	12.228
					24.362	54.584
					34.16	44.706
					7.144	71.44
					37.729	39.455
					42.556	34.333
					19.036	57.226
					63.905	12.013
					11.982	63.688
					55.394	19.341
					23.431	50.889
					36.269	37.756
					25.904	47.911
					18.159	55.36
					58.298	14.766
					60.65	12.113
					62.692	8.912
					20.94	50.638
					56.584	14.732
					24.628	46.667
					29.833	41.128
					35.47	35.002
					59.085	10.621
					61.688	7.631
					9.773	59.368
					12.698	55.842
					56.777	11.393
					31.8	35.235
					56.062	10.618
					60.005	4.507
					45.97	18.188
					13.49	50.576
					15.786	48.209
					50.724	12.786
					17.693	44.929
					56.526	4.646
					31.808	29.139
					54.087	6.611
					32.796	27.479
					6.665	53.024
					34.427	22.996
					54.932	2.101
					4.214	52.791
					41.145	15.831
					34.381	22.515
					44.995	11.394
					47.664	8.231
					27.03	28.533
					40.528	14.941
					46.098	9.245
					6.595	48.419
					44.964	9.511
					19.583	34.216
					32.325	21.273
					26.827	25.725
					18.762	33.304
					15.669	36.132
					25.463	26.214
					45.16	6.414
					48.701	2.708
					10.731	38.002
					40.479	5.507
					16.594	28.624

## Sheet: Supplementary Figure 7
S.Fig. 7a
mCherry	PITX2c		mCherry	PITX2c		mCherry	PITX2c		mCherry	PITX2c		mCherry	PITX2c
APA			Vmax			APD20			APD50			APD90
85.78	81.27		5.74	3.77		48.9	48.33		73.84	70.8		103.36	115.13
96.2			6.13			93.6			138.16			182.64
77.75	96.77		6.74	59.91		67.43	61.77		112.6	87.51		177.6	108.12
84.63	86.99		4.9	8.62		64.17	31.77		99.47	44.94		149.93	76.69
89.01	108.55		4.65	42.28		83.53	91.27		125.51	128.17		174.55	149.67
74.74			3.78			59.86			88.7			130.24
102.6	108.08		8.12	42.3		107.62	91.43		159.44	128.13		204.88	150.9
76.67			4.44			49.82			83.62			139.35
84.38			7.5			64.96			114.88			150.64
	86.75			27.03			45.53			63.77			85
S.Fig. 7d
mCherry	PITX2c		mCherry	PITX2c
MDP			APA
-81.93	-84.12		104.37	86.3
-82.9	-83.17		95.38	107.65
-81.67	-83.23		91.97	112.76
-84.08	-83.43		121.02	107.45
-81.73	-83.93		107.7	112.08
-83.63	-79.73		103.72	89.03
-85.17	-84.97		111.98	109.68
-82.57	-82.33		84.43	105.73
-80.93	-86.35		104.1	119.28
	-79.42			92.46
	-85.986			102.33
	-78.38			91.13

## Sheet: Supplementary Figure 9
S.Fig. 9a	WBCL			S.Fig. 9b	Total AA duration			S.Fig. 9c	RR interval +/- ANS block			S.Fig. 9d	HRV (sdRR) +/- ANS block			S.Fig. 9e	cSNRT120 +/- ANS block			S.Fig. 9f	WBCL +/- ANS block			S.Fig. 9g	AA incidence +/- ANS block
wild-type	delB/+	delB/delB		wild-type	delB/+	delB/delB		GT	Baseline	ANS block		GT	Baseline	ANS block		GT	Baseline	ANS block		GT	Baseline	ANS block		GT	ANSblock	no AF	AF	n
74	92	72		66.7	1.4	73.3		wild-type	121.9	158.3		wild-type	121.9	158.3		wild-type	4.84667	5.27667		wild-type	68	87		wild-type	-	76	24	17
78	84	84		62.4	11	93		wild-type	128.4	166.4		wild-type	128.4	166.4		wild-type	9.31	8.61333		wild-type	82	96		wild-type	+	94	6
82	80	86		42.6	65	40		wild-type	100.3	138.5		wild-type	100.3	138.5		wild-type	11.2133	36.4333		wild-type	68	80		delB/+	-	58	42	18
96	72	84		4.2	510	57.6		wild-type	118.6	159.3		wild-type	118.6	159.3		wild-type	4.60667	8.66333		wild-type	74	88		delB/+	+	83	17
88	90	102		222.9	69.4275	31.2		wild-type	127.5	166.6		wild-type	127.5	166.6		wild-type	4.28333	8.78333		wild-type	70	90		delB/delB	-	80	20	21
88	100	92		2.5	163	112.4		wild-type	137.6	196.9		wild-type	137.6	196.9		wild-type	2.82333	1.87667		wild-type	82	102		delB/delB	+	100	0
78	84	92		87.229	54	5.3		wild-type	136.5	178.2		wild-type	136.5	178.2		wild-type	0.76	4.06667		wild-type	58	68
86	110	90		48.2495	169.615	696.9		wild-type	125.5	144.6		wild-type	125.5	144.6		wild-type	3.78667	-9.61667		wild-type	78	84
80	76	90			59	90		wild-type	125.5	191.2		wild-type	125.5	191.2		wild-type	2.57333	5.35667		wild-type	76	86
82	86	88			212	113.8		wild-type	129.3	148.2		wild-type	129.3	148.2		wild-type	5	5.91333		wild-type	78	90
72	74	80			104.8	324.8		wild-type	140.6	181.3		wild-type	140.6	181.3		wild-type	2.34667	7.26		wild-type	80	100
86	88	106			112.912	20.4		wild-type	138	167.1		wild-type	138	167.1		wild-type	11.0667	5.8		wild-type	80	78
78	102	86				1.24		wild-type	133.9	172.5		wild-type	133.9	172.5		wild-type	1.74	4.42		wild-type	78	92
76	90	96				257.2		wild-type	126.2	154.3		wild-type	126.2	154.3		wild-type	0.77	7.09333		wild-type	84	98
86	82	94				0.9		wild-type	142.1	186.5		wild-type	142.1	186.5		wild-type	2.84333	5.04		delB/+	76	94
88	90	76				2.75		wild-type	123.9	148.5		wild-type	123.9	148.5		wild-type	3.16667	4.58		delB/+	86	108
82	70	86				302.5		wild-type	156.7	235.9		wild-type	156.7	235.9		delB/+	4.94	13.22		delB/+	74	100
58	96	84				6.5		delB/+	107.7	140.3		delB/+	107.7	140.3		delB/+	5.655	-0.73		delB/+	88	106
78	76	90						delB/+	148.1	163.4		delB/+	148.1	163.4		delB/+	1.815	5.32667		delB/+	102	132
76	92	102						delB/+	118.3	158.6		delB/+	118.3	158.6		delB/+				delB/+	90	148
78	86	106						delB/+	151.8	197.1		delB/+	151.8	197.1		delB/+	6.23	5.6		delB/+	82	114
94	84	90						delB/+	128.9	173.7		delB/+	128.9	173.7		delB/+	2.495	9.695		delB/+	90	92
100	84	96						delB/+	98.67	182.7		delB/+	98.67	182.7		delB/+	11.09	13.4467		delB/+	70	84
68	84	82						delB/+	134.9	185.6		delB/+	134.9	185.6		delB/+	-13.17	12.23		delB/+	96	102
82	74	88						delB/+	182.8	189.1		delB/+	182.8	189.1		delB/+	8.8	6.32		delB/+	76	86
78		82						delB/+	193.1	194.7		delB/+	193.1	194.7		delB/+	6.26	23.9367		delB/+	92	105
80		92						delB/+	210	201.5		delB/+	210	201.5		delB/+	12.51	18.6433		delB/+	86	98
68		72						delB/+	166.5	187.5		delB/+	166.5	187.5		delB/+	22.905	16.0967		delB/+	84	102
74		98						delB/+	137.4	189.6		delB/+	137.4	189.6		delB/+	14.585	23.8267		delB/+	84	96
70		80						delB/+	131.6	201.7		delB/+	131.6	201.7		delB/+		3.17333		delB/+	84	100
		84						delB/+	139.8	209.7		delB/+	139.8	209.7		delB/+	2.19	4.16		delB/+	74	92
		54						delB/+	133.2	198		delB/+	133.2	198		delB/+	8.55333	5.81		delB/delB	102	84
		76						delB/+	144.7	249.4		delB/+	144.7	249.4		delB/+	10.83	8.47333		delB/delB	106	120
		86						delB/+	135	299.7		delB/+	135	299.7		delB/+	13.3033	5.60333		delB/delB	90	98
		60						delB/+	121.2	219		delB/+	121.2	219		delB/+	11.9673	4.89667		delB/delB	96	114
		86						delB/delB	184.4	242.7		delB/delB	184.4	242.7		delB/delB	20.51	32.63		delB/delB	82	96
		96						delB/delB	148.7	191.7		delB/delB	148.7	191.7		delB/delB	5.52333	5.79		delB/delB	82	94
		100						delB/delB	159.1	235.3		delB/delB	159.1	235.3		delB/delB	9.93333	17.06		delB/delB	92	118
		100						delB/delB	242.6	307.7		delB/delB	242.6	307.7		delB/delB	17.4933	45.09		delB/delB	98	86
		78						delB/delB	108.3	282.4		delB/delB	108.3	282.4		delB/delB	-2.43	12.07		delB/delB	80	98
		82						delB/delB	161.8	186.5		delB/delB	161.8	186.5		delB/delB	-3.02333	24.3667		delB/delB	84	92
		92						delB/delB	144.2	209.8		delB/delB	144.2	209.8		delB/delB	3.89667	4.47333		delB/delB	76	88
		74						delB/delB	218.4	260.3		delB/delB	218.4	260.3		delB/delB	12.4733	8.58667		delB/delB	86	108
		96						delB/delB	150.2	225.3		delB/delB	150.2	225.3		delB/delB	7.99	10.6767		delB/delB	60	72
		100						delB/delB	114.5	149.2		delB/delB	114.5	149.2		delB/delB	24.65	16.26		delB/delB	86	100
		78						delB/delB	192.2	179.4		delB/delB	192.2	179.4		delB/delB	5.53	18.65		delB/delB	100	124
		80						delB/delB	155.6	408.5		delB/delB	155.6	408.5		delB/delB	22.21	19.17		delB/delB	100	135
		72						delB/delB	150.2	227.5		delB/delB	150.2	227.5		delB/delB	9.44333	10.0967		delB/delB	92	108
								delB/delB	204.3	298.7		delB/delB	204.3	298.7		delB/delB	3.2	9.01667		delB/delB	74	92
								delB/delB	167.2	195.8		delB/delB	167.2	195.8		delB/delB	0.2	3.20333		delB/delB	96	106
								delB/delB	110.7	137.7		delB/delB	110.7	137.7		delB/delB	9	11.6767		delB/delB	100	100
								delB/delB	154.3	200.2		delB/delB	154.3	200.2		delB/delB	8.98333	9.79667		delB/delB	78	94
								delB/delB	157.5	220.4		delB/delB	157.5	220.4		delB/delB	-0.15667	2.39		delB/delB	80	94
								delB/delB	180.4	214.1		delB/delB	180.4	214.1		delB/delB	8.68667	8.53		delB/delB	72	85
								delB/delB	136.2	176.9		delB/delB	136.2	176.9		delB/delB	25.9933	10.64
								delB/delB	194.8	236.1		delB/delB	194.8	236.1		delB/delB	29.7633	17.86
								delB/delB	168.5	188.8		delB/delB	168.5	188.8		delB/delB	0.2	3.20333
								delB/delB	153.6	192.4		delB/delB	153.6	192.4		delB/delB	9	11.6767
																delB/delB	8.98333	9.79667
																delB/delB	-0.15667	2.39
																delB/delB	8.68667	8.53
																delB/delB	25.9933	10.64
																delB/delB	29.7633	17.86
